# Supplementary material for: Combined stress of ocean acidification and warming influence survival and drives differential gene expression patterns in the Antarctic pteropod, Limacina helicina antarctica
Source: Conserv Physiol. 2020 Mar 26;8(1):coaa013. doi: 10.1093/conphys/coaa013 (PMC7098371; doi:10.1093/conphys/coaa013)
Supplement: Supplemental_File_2_coaa013 [file supplemental_file_2_coaa013.xls]

## Sheet: Pairwise_DE_results
Transcript.ID	8.07E_v_T0_logFC	7.95E_v_T0_logFC	7.70E_v_T0_logFC	7.95_v_8.07E_D0.5_logFC	7.70_v_8.07E_D0.5_logFC	7.70_v_7.95E_D0.5_logFC	7.95_v_8.07E_D1_logFC	7.70_v_8.07E_D1_logFC	7.70_v_7.95E_D1_logFC	7.95_v_8.07E_D3_logFC	7.70_v_8.07E_D3_logFC	7.70_v_7.95E_D3_logFC	7.95_v_8.07E_D10_logFC	7.70_v_8.07E_D10_logFC	7.70_v_7.95E_D10_logFC	8.07E_v_T0_FDR	7.95E_v_T0_FDR	7.70E_v_T0_FDR	7.95_v_8.07E_D0.5_FDR	7.70_v_8.07E_D0.5_FDR	7.70_v_7.95E_D0.5_FDR	7.95_v_8.07E_D1_FDR	7.70_v_8.07E_D1_FDR	7.70_v_7.95E_D1_FDR	7.95_v_8.07E_D3_FDR	7.70_v_8.07E_D3_FDR	7.70_v_7.95E_D3_FDR	7.95_v_8.07E_D10_FDR	7.70_v_8.07E_D10_FDR	7.70_v_7.95E_D10_FDR	Sequence Description	Length	Enzyme.Codes	GO.IDs	GO.Names	Enzyme.Names
TR602889|c1_g1_i3	-12.0347	-2.5159	NA	9.51877	12.0252	2.50642	-1.57069	NA	1.82554	NA	NA	NA	2.15716	2.33455	NA	5.33503e-54	3.14536e-08	NA	3.65389e-29	1.42585e-53	4.09186e-08	0.00594314	NA	0.00064947	NA	NA	NA	8.71688e-07	4.6208e-08	NA	GTP-binding nuclear Ran	1073	EC:3.6.1.15	F:GO:0003924; F:GO:0005525; C:GO:0005634; P:GO:0006886; P:GO:0006913; P:GO:0007264	F:GTPase activity; F:GTP binding; C:nucleus; P:intracellular protein transport; P:nucleocytoplasmic transport; P:small GTPase mediated signal transduction	Nucleoside-triphosphate phosphatase
TR552993|c0_g1_i4	-11.3332	-2.01985	NA	9.31331	10.3712	NA	-3.44855	NA	4.3603	-9.01644	-2.34608	6.67036	-3.06759	-3.45731	NA	3.29761e-26	0.0101075	NA	9.29205e-17	7.43782e-22	NA	4.05499e-06	NA	1.31759e-09	1.83353e-11	0.00743344	0.000216416	2.54376e-05	1.71703e-06	NA	U1 small nuclear ribonucleo 70 kDa	1848		F:GO:0000166; C:GO:0019013; F:GO:0030619; C:GO:1990904	F:nucleotide binding; C:viral nucleocapsid; F:U1 snRNA binding; C:ribonucleoprotein complex
TR589007|c1_g2_i6	-10.0411	-3.10205	-10.0411	6.93903	NA	-6.93903	2.5633	NA	NA	NA	-5.49897	NA	NA	5.98965	5.98965	1.42944e-12	0.00421217	4.35177e-12	1.37289e-05	NA	3.33319e-05	0.0491239	NA	NA	NA	0.0405051	NA	NA	0.00107879	0.0132578	RNA polymerase II-associated factor 1 homolog	2238		P:GO:0006368; P:GO:0016570; C:GO:0016593	P:transcription elongation from RNA polymerase II promoter; P:histone modification; C:Cdc73/Paf1 complex
TR554318|c2_g1_i2	-9.98833	-5.15269	NA	4.83563	9.45815	4.62252	-1.88129	NA	2.57643	NA	NA	NA	4.41825	4.33177	NA	1.14472e-25	9.59925e-13	NA	0.00969843	2.51529e-22	2.72525e-10	0.0195035	NA	0.000235699	NA	NA	NA	2.81153e-11	3.72922e-11	NA	peptidyl-prolyl cis-trans isomerase-like	558	EC:5.2.1.8	P:GO:0000413; F:GO:0003755; P:GO:0006457	P:protein peptidyl-prolyl isomerization; F:peptidyl-prolyl cis-trans isomerase activity; P:protein folding	Peptidylprolyl isomerase
TR595472|c0_g3_i5	-9.46254	NA	-2.57689	7.95764	6.88565	NA	NA	NA	NA	6.0648	NA	-6.0648	NA	NA	NA	5.94395e-11	NA	0.0319811	1.84445e-07	1.36871e-05	NA	NA	NA	NA	0.00917345	NA	0.0122805	NA	NA	NA	Spliceosome RNA helicase BAT1	1920	EC:3.6.1.3; EC:3.6.1.15	P:GO:0000245; C:GO:0000346; F:GO:0004004; F:GO:0005524; C:GO:0005654; C:GO:0005681; C:GO:0005687; C:GO:0005688; C:GO:0005737; P:GO:0010501; C:GO:0016363; F:GO:0017070; F:GO:0030621; P:GO:0032786; F:GO:0043008; F:GO:0044877; P:GO:0045727; P:GO:0046784; P:GO:0061051; P:GO:1904707; P:GO:2000002; P:GO:2000573	P:spliceosomal complex assembly; C:transcription export complex; F:ATP-dependent RNA helicase activity; F:ATP binding; C:nucleoplasm; C:spliceosomal complex; C:U4 snRNP; C:U6 snRNP; C:cytoplasm; P:RNA secondary structure unwinding; C:nuclear matrix; F:U6 snRNA binding; F:U4 snRNA binding; P:positive regulation of DNA-templated transcription, elongation; F:ATP-dependent protein binding; F:protein-…	Adenosinetriphosphatase; Nucleoside-triphosphate phosphatase
TR426142|c1_g2_i3	-9.44295	NA	-9.44295	8.73763	NA	-8.73763	NA	-2.91986	-3.15199	NA	NA	NA	8.85247	7.82105	NA	8.77524e-16	NA	7.28726e-15	4.84719e-13	NA	4.3199e-12	NA	0.000506959	0.000128358	NA	NA	NA	4.61092e-12	6.67382e-09	NA	---NA---	1762
TR590759|c2_g1_i16	-9.07364	NA	NA	7.89524	7.58104	NA	-6.23307	NA	8.72102	NA	8.92906	8.92906	NA	NA	NA	5.46193e-10	NA	NA	2.63895e-07	6.61686e-07	NA	0.000939148	NA	1.97127e-08	NA	1.02974e-07	1.7168e-07	NA	NA	NA	ras-related Rap-1A	2872	EC:3.6.1.15	F:GO:0003924; F:GO:0005525; C:GO:0005622; P:GO:0007264; C:GO:0016020; C:GO:0070062	F:GTPase activity; F:GTP binding; C:intracellular; P:small GTPase mediated signal transduction; C:membrane; C:extracellular exosome	Nucleoside-triphosphate phosphatase
TR577737|c2_g1_i7	-8.83841	NA	NA	8.05156	8.9889	NA	NA	NA	NA	NA	NA	NA	NA	NA	NA	6.43624e-11	NA	NA	1.50226e-08	1.65308e-11	NA	NA	NA	NA	NA	NA	NA	NA	NA	NA	DPCD-like isoform X2	968
TR570654|c5_g1_i15	-8.83391	NA	1.82583	8.60918	10.6597	2.05057	-6.83181	NA	7.99794	NA	NA	NA	NA	-4.64873	-5.36076	1.73702e-14	NA	0.0320871	1.44463e-13	1.76054e-22	0.0137006	1.51313e-12	NA	1.18909e-17	NA	NA	NA	NA	9.98643e-08	8.44677e-10	---NA---	3413
TR604936|c1_g1_i1	-8.76306	-4.38991	-4.16244	NA	4.60062	NA	NA	NA	NA	NA	NA	NA	6.12343	NA	-6.12343	1.6112e-07	0.00119034	0.00257806	NA	0.0498682	NA	NA	NA	NA	NA	NA	NA	0.00268439	NA	0.0171824	coiled-coil domain-containing KIAA1407 homolog	4194
TR587359|c0_g1_i1	-8.71804	-9.05642	-10.1532	NA	NA	NA	NA	NA	NA	NA	NA	NA	NA	NA	-5.35654	2.70607e-53	1.48229e-55	1.82304e-61	NA	NA	NA	NA	NA	NA	NA	NA	NA	NA	NA	0.0226217	cytochrome c oxidase subunit I (mitochondrion)	1591	EC:1.9.3.1	C:GO:0005575; P:GO:0006091; F:GO:0016491; F:GO:0022857; F:GO:0043167	C:cellular_component; P:generation of precursor metabolites and energy; F:oxidoreductase activity; F:transmembrane transporter activity; F:ion binding	Cytochrome-c oxidase
TR531553|c0_g1_i4	-8.68186	NA	NA	7.62082	8.51593	NA	6.79984	5.56599	NA	-5.57191	NA	7.90765	-6.81223	-6.81223	NA	1.52839e-08	NA	NA	2.36737e-06	2.81784e-08	NA	0.000251282	0.0107644	NA	0.0404588	NA	3.12788e-05	0.000775001	0.000491547	NA	PREDICTED: integrin-linked kinase-associated serine/threonine phosphatase 2C-like	2725	EC:3.1.3.16; EC:3.1.3.41	P:GO:0006464; F:GO:0016791; F:GO:0043167	P:cellular protein modification process; F:phosphatase activity; F:ion binding	Protein-serine/threonine phosphatase; 4-nitrophenylphosphatase
TR558656|c2_g1_i5	-8.62356	NA	NA	7.73175	6.95183	NA	-5.46463	NA	4.14024	NA	-3.28922	-3.87739	NA	2.614	NA	1.02138e-08	NA	NA	9.3774e-07	1.65941e-05	NA	0.000352806	NA	0.0310818	NA	0.0250482	0.00404726	NA	0.037072	NA	dnaJ homolog subfamily A member 1	1696		C:GO:0000151; F:GO:0001664; F:GO:0005524; C:GO:0005829; P:GO:0006457; P:GO:0007283; P:GO:0009408; C:GO:0016020; P:GO:0030317; P:GO:0030521; F:GO:0030544; P:GO:0031397; F:GO:0031625; P:GO:0043065; P:GO:0043066; P:GO:0043508; F:GO:0046872; F:GO:0050750; F:GO:0051082; F:GO:0051087; P:GO:0051223; F:GO:0055131; C:GO:0070062; P:GO:0070585; P:GO:1901998	C:ubiquitin ligase complex; F:G protein-coupled receptor binding; F:ATP binding; C:cytosol; P:protein folding; P:spermatogenesis; P:response to heat; C:membrane; P:flagellated sperm motility; P:androgen receptor signaling pathway; F:Hsp70 protein binding; P:negative regulation of protein ubiquitination; F:ubiquitin protein ligase binding; P:positive regulation of apoptotic process; P:negative reg…
TR544019|c1_g1_i2	-8.6122	-8.6122	NA	NA	9.04788	9.04788	-7.74684	NA	9.34654	-9.15765	NA	9.13135	-7.84934	-7.84934	NA	2.83887e-10	2.86396e-10	NA	NA	1.40869e-11	2.30248e-11	4.23116e-07	NA	3.41025e-11	5.24481e-09	NA	5.28069e-09	3.24426e-06	1.77585e-06	NA	LEA domain-containing	1654		F:GO:0003899; C:GO:0016020; C:GO:0016021; C:GO:0019031; P:GO:0019058; P:GO:0032774	F:DNA-directed 5'-3' RNA polymerase activity; C:membrane; C:integral component of membrane; C:viral envelope; P:viral life cycle; P:RNA biosynthetic process
TR518086|c0_g1_i1	-8.60989	-9.00328	-9.80205	NA	-1.19216	NA	7.25005	5.84589	NA	NA	NA	NA	1.52876	-6.22769	-7.75645	1.6578e-80	3.08848e-85	3.85616e-94	NA	0.0264595	NA	2.99964e-10	0.000102185	NA	NA	NA	NA	0.0143511	6.82411e-05	4.23337e-10	---NA---	1054
TR595523|c4_g2_i6	-8.52215	NA	NA	6.35757	6.70629	NA	NA	NA	NA	-2.93817	NA	NA	NA	NA	NA	1.44911e-09	NA	NA	9.69285e-05	1.33479e-05	NA	NA	NA	NA	0.0151294	NA	NA	NA	NA	NA	probable histone-binding Caf1	2018		F:GO:0005515; F:GO:0005524; C:GO:0005634	F:protein binding; F:ATP binding; C:nucleus
TR589720|c1_g1_i5	-8.50781	NA	NA	7.4755	6.3821	NA	NA	NA	2.94665	-5.54867	NA	NA	NA	NA	NA	1.77429e-08	NA	NA	2.70962e-06	0.000138924	NA	NA	NA	0.0291643	0.0431334	NA	NA	NA	NA	NA	PREDICTED: uncharacterized protein LOC101861943	1436		F:GO:0003674; C:GO:0005576; P:GO:0008150	F:molecular_function; C:extracellular region; P:biological_process
TR403661|c2_g1_i1	-8.46178	-8.46178	NA	NA	8.03255	8.03255	NA	NA	NA	NA	6.8187	6.8187	-7.64155	NA	5.56202	1.13236e-07	1.01012e-07	NA	NA	5.32197e-07	7.41888e-07	NA	NA	NA	NA	0.00146449	0.00174321	8.36799e-05	NA	0.0453698	---NA---	8282
TR571221|c4_g1_i2	-8.28959	-2.42677	-2.02061	5.86283	6.26898	NA	-5.04252	8.35325	13.3958	NA	-7.74737	-8.37421	-5.8848	-5.8848	NA	3.37961e-13	0.00227282	0.018621	7.63246e-05	5.28859e-06	NA	0.0128374	2.5178e-27	1.71647e-36	NA	3.02482e-07	3.11364e-09	0.00241744	0.00154085	NA	Peptidyl-prolyl cis-trans isomerase A	938	EC:5.2.1.8	P:GO:0000413; F:GO:0003723; F:GO:0003755; C:GO:0005615; C:GO:0005634; C:GO:0005829; C:GO:0005925; P:GO:0006278; P:GO:0006457; C:GO:0016020; P:GO:0019061; P:GO:0019064; P:GO:0019068; P:GO:0019076; P:GO:0034389; F:GO:0042277; P:GO:0045070; F:GO:0046790; P:GO:0050714; P:GO:0050900; F:GO:0051082; C:GO:0070062; P:GO:0075713	P:protein peptidyl-prolyl isomerization; F:RNA binding; F:peptidyl-prolyl cis-trans isomerase activity; C:extracellular space; C:nucleus; C:cytosol; C:focal adhesion; P:RNA-dependent DNA biosynthetic process; P:protein folding; C:membrane; P:uncoating of virus; P:fusion of virus membrane with host plasma membrane; P:virion assembly; P:viral release from host cell; P:lipid droplet organization; F:…	Peptidylprolyl isomerase
TR401391|c0_g1_i1	-8.25169	-3.06035	NA	5.19134	6.90127	NA	NA	NA	NA	NA	NA	NA	6.72261	NA	NA	1.20718e-06	0.0446183	NA	0.0201491	0.000109055	NA	NA	NA	NA	NA	NA	NA	0.000508104	NA	NA	PREDICTED: DNA-directed RNA polymerase II subunit RPB3-like	1219	EC:2.7.7.6	F:GO:0003677; P:GO:0009058; F:GO:0016779; P:GO:0034641	F:DNA binding; P:biosynthetic process; F:nucleotidyltransferase activity; P:cellular nitrogen compound metabolic process	DNA-directed RNA polymerase
TR568544|c4_g1_i5	-8.18637	-2.96934	NA	5.21704	6.51371	NA	NA	NA	NA	NA	NA	NA	NA	NA	NA	1.56169e-07	0.0243286	NA	0.0118931	0.00012245	NA	NA	NA	NA	NA	NA	NA	NA	NA	NA	ATP-dependent RNA helicase DDX24	2910		F:GO:0003676; F:GO:0005524; F:GO:0016787	F:nucleic acid binding; F:ATP binding; F:hydrolase activity
TR586457|c0_g1_i5	-8.17396	NA	NA	7.31173	7.23596	NA	NA	NA	-2.76268	-3.70796	NA	NA	NA	NA	NA	3.17775e-08	NA	NA	2.87532e-06	2.50144e-06	NA	NA	NA	0.0358353	0.0147835	NA	NA	NA	NA	NA	cilia- and flagella-associated 99	2428
TR539437|c1_g1_i4	-8.16471	-8.16471	-8.16471	NA	NA	NA	NA	NA	-6.43263	NA	NA	NA	8.27024	6.57884	NA	6.63926e-07	6.59422e-07	2.03821e-06	NA	NA	NA	NA	NA	0.00138738	NA	NA	NA	1.73221e-06	0.000396833	NA	ralA-binding 1-like isoform X1	3793	EC:3.6.1.3; EC:3.6.1.15	F:GO:0005096; C:GO:0005829; P:GO:0006897; P:GO:0006935; C:GO:0016020; F:GO:0017160; F:GO:0022857; F:GO:0043492; P:GO:0043547; F:GO:0048365; P:GO:0051056; P:GO:0055085	F:GTPase activator activity; C:cytosol; P:endocytosis; P:chemotaxis; C:membrane; F:Ral GTPase binding; F:transmembrane transporter activity; F:ATPase activity, coupled to movement of substances; P:positive regulation of GTPase activity; F:Rac GTPase binding; P:regulation of small GTPase mediated signal transduction; P:transmembrane transport	Adenosinetriphosphatase; Nucleoside-triphosphate phosphatase
TR410836|c3_g1_i1	-8.11287	NA	NA	8.43035	6.12059	NA	NA	NA	NA	NA	NA	NA	NA	NA	NA	3.78138e-10	NA	NA	5.97792e-11	8.65381e-05	NA	NA	NA	NA	NA	NA	NA	NA	NA	NA	---NA---	2136
TR578704|c7_g3_i8	-8.11234	NA	NA	6.89667	9.08029	NA	NA	6.94216	6.94216	-7.93054	-7.93054	NA	7.70016	NA	-7.70016	2.19966e-07	NA	NA	4.37273e-05	2.46452e-09	NA	NA	0.000157957	0.000113989	3.50206e-05	4.45301e-05	NA	5.21804e-06	NA	7.97274e-05	---NA---	2269
TR612585|c0_g1_i1	-8.10595	NA	NA	5.38929	8.41425	3.02496	NA	NA	NA	NA	NA	NA	-6.15499	NA	6.25436	5.79957e-07	NA	NA	0.00918685	1.6028e-07	0.0362889	NA	NA	NA	NA	NA	NA	0.00634882	NA	0.010703	PREDICTED: uncharacterized protein LOC101847533 isoform X1	5800
TR549809|c4_g1_i2	-8.09883	NA	NA	6.75292	5.80243	NA	-5.96759	NA	5.90251	NA	NA	NA	NA	NA	-3.10953	3.14061e-07	NA	NA	9.15941e-05	0.0015986	NA	0.00342281	NA	0.00407357	NA	NA	NA	NA	NA	0.0337299	WD40 repeat-containing SMU1	2171		F:GO:0003674	F:molecular_function
TR558581|c3_g3_i1	-8.08828	NA	NA	8.67499	5.58569	-3.0893	NA	NA	6.09731	8.13506	9.30483	NA	NA	-6.99462	-7.79058	6.1251e-08	NA	NA	5.24479e-09	0.00213794	0.0110024	NA	NA	0.0015111	4.79215e-06	1.4416e-08	NA	NA	0.000195037	2.55489e-05	---NA---	396
TR604297|c0_g1_i4	-8.08692	NA	NA	7.88738	8.72806	NA	NA	NA	NA	NA	NA	NA	NA	1.72655	NA	1.34132e-11	NA	NA	1.04511e-10	3.28017e-14	NA	NA	NA	NA	NA	NA	NA	NA	0.0217816	NA	intraflagellar transport 46 homolog isoform X5	1422		C:GO:0005813; C:GO:0005929; C:GO:0030992; P:GO:0042073; P:GO:0060271	C:centrosome; C:cilium; C:intraciliary transport particle B; P:intraciliary transport; P:cilium assembly
TR398778|c13_g7_i2	-8.08446	NA	-8.08446	7.40885	NA	-7.40885	NA	NA	NA	5.95583	6.22407	NA	NA	NA	NA	1.56304e-06	NA	4.30526e-06	2.4392e-05	NA	5.00858e-05	NA	NA	NA	0.0222347	0.0101006	NA	NA	NA	NA	Zinc finger ZPR1	1641		P:GO:0001832; F:GO:0005515; P:GO:0006996; P:GO:0007399; F:GO:0008270; P:GO:0008283; P:GO:0010628; C:GO:0016604; P:GO:0022402; C:GO:0043005; C:GO:0043025; P:GO:0051254	P:blastocyst growth; F:protein binding; P:organelle organization; P:nervous system development; F:zinc ion binding; P:cell proliferation; P:positive regulation of gene expression; C:nuclear body; P:cell cycle process; C:neuron projection; C:neuronal cell body; P:positive regulation of RNA metabolic process
TR383959|c0_g1_i1	-8.06912	NA	NA	6.96919	6.34095	NA	NA	NA	NA	NA	7.83534	7.83534	NA	NA	NA	7.90042e-07	NA	NA	6.77712e-05	0.000374982	NA	NA	NA	NA	NA	6.52736e-05	8.95283e-05	NA	NA	NA	---NA---	3153
TR598482|c0_g3_i1	-8.04851	-3.65176	-8.04851	NA	NA	NA	7.09033	5.26384	NA	NA	6.19464	NA	NA	NA	NA	4.92514e-06	0.0169921	1.19478e-05	NA	NA	NA	0.000466365	0.0403891	NA	NA	0.0135533	NA	NA	NA	NA	splicing suppressor of white-apricot homolog	3495		F:GO:0003723; P:GO:0034641	F:RNA binding; P:cellular nitrogen compound metabolic process
TR529126|c0_g4_i1	-7.93611	NA	NA	6.98044	6.7888	NA	NA	NA	NA	NA	NA	NA	NA	NA	NA	6.02122e-09	NA	NA	2.19213e-06	3.71804e-06	NA	NA	NA	NA	NA	NA	NA	NA	NA	NA	---NA---	611
TR549640|c0_g1_i3	-7.93201	NA	-2.64398	7.71175	5.28803	NA	NA	NA	NA	NA	NA	NA	NA	NA	NA	1.2158e-07	NA	0.0396418	5.24109e-07	0.00529549	NA	NA	NA	NA	NA	NA	NA	NA	NA	NA	hypothetical protein CAPTEDRAFT_216620	2856
TR598623|c6_g1_i2	-7.916	-7.916	-4.58778	NA	NA	NA	NA	NA	NA	NA	-7.42149	-8.92144	8.559	8.4387	NA	2.92496e-07	2.77386e-07	0.000315079	NA	NA	NA	NA	NA	NA	NA	0.000191031	5.34111e-07	8.34406e-08	8.99199e-08	NA	---NA---	838
TR549214|c0_g1_i5	-7.90738	NA	NA	6.80229	8.19532	NA	9.06989	9.61342	NA	NA	NA	NA	NA	NA	NA	2.86454e-10	NA	NA	8.79716e-07	2.19194e-11	NA	1.51313e-12	7.66541e-15	NA	NA	NA	NA	NA	NA	NA	eukaryotic translation initiation factor 4H	3673		F:GO:0000166; F:GO:0003743; P:GO:0006413	F:nucleotide binding; F:translation initiation factor activity; P:translational initiation
TR596958|c2_g4_i5	-7.8323	NA	NA	6.25871	5.83556	NA	NA	NA	NA	-6.10228	NA	6.5911	NA	NA	-6.33585	1.85443e-06	NA	NA	0.00072635	0.00191155	NA	NA	NA	NA	0.0148217	NA	0.00379529	NA	NA	0.00924953	---NA---	656
TR554397|c3_g1_i14	-7.80574	NA	NA	6.61941	5.33498	NA	NA	NA	NA	NA	NA	NA	NA	NA	-5.75371	6.30564e-06	NA	NA	0.000421441	0.0103412	NA	NA	NA	NA	NA	NA	NA	NA	NA	0.0383226	calcium-activated potassium channel slowpoke isoform X44	4801		C:GO:0005575; F:GO:0022857	C:cellular_component; F:transmembrane transporter activity
TR379362|c8_g4_i7	-7.77592	-7.77592	-3.26223	NA	NA	NA	NA	3.35328	NA	NA	-6.91565	-6.0077	NA	NA	NA	2.4305e-06	2.54933e-06	0.0237341	NA	NA	NA	NA	0.0267523	NA	NA	0.00195725	0.0211656	NA	NA	NA	---NA---	2685
TR569741|c4_g2_i8	-7.77319	NA	NA	7.83633	7.50638	NA	NA	NA	3.63572	NA	NA	NA	NA	-8.22559	-6.03313	1.46268e-07	NA	NA	1.89087e-07	5.18683e-07	NA	NA	NA	0.0111376	NA	NA	NA	NA	9.32565e-07	0.0138951	polycomb group RING finger 3	2228		F:GO:0008270	F:zinc ion binding
TR536262|c0_g1_i1	-7.76715	NA	-5.98583	5.79398	NA	NA	NA	NA	NA	NA	-6.37073	NA	-5.55397	-5.55397	NA	4.78724e-06	NA	0.00014473	0.00382456	NA	NA	NA	NA	NA	NA	0.00956801	NA	0.0248814	0.0171326	NA	FAD synthase	2320		F:GO:0003824; P:GO:0008152	F:catalytic activity; P:metabolic process
TR576901|c3_g2_i1	-7.71483	-7.71483	NA	NA	9.14562	9.14562	NA	7.87857	7.87857	NA	NA	NA	NA	NA	NA	5.64358e-09	5.96579e-09	NA	NA	1.73199e-13	2.97815e-13	NA	5.65612e-08	2.46855e-08	NA	NA	NA	NA	NA	NA	maternal -like	2948		P:GO:0007399; P:GO:0030154; P:GO:0048523	P:nervous system development; P:cell differentiation; P:negative regulation of cellular process
TR545040|c3_g2_i2	-7.71177	NA	NA	NA	5.48868	NA	-5.92317	NA	6.09876	NA	NA	6.78097	5.52943	4.69119	NA	1.73842e-05	NA	NA	NA	0.00860474	NA	0.00859414	NA	0.00564784	NA	NA	0.00451216	0.0123803	0.04215	NA	---NA---	1062
TR522553|c1_g4_i1	-7.7043	NA	-3.65323	5.02107	4.05108	NA	-6.18233	NA	NA	NA	NA	NA	-5.31922	NA	4.58855	6.04032e-08	NA	0.00327428	0.00214263	0.0244696	NA	0.00208189	NA	NA	NA	NA	NA	0.000816443	NA	0.0132578	---NA---	332
TR572888|c3_g2_i18	-7.67963	NA	-7.67963	NA	NA	NA	NA	NA	NA	NA	NA	NA	-6.1957	-6.1957	NA	0.000477383	NA	0.000772006	NA	NA	NA	NA	NA	NA	NA	NA	NA	0.0226285	0.0156339	NA	uncharacterized serine-rich -like	2585
TR536262|c0_g1_i15	-7.67057	NA	-3.42706	5.43695	NA	NA	NA	-3.91838	NA	NA	NA	-6.32257	NA	NA	NA	7.23323e-06	NA	0.0244087	0.0103103	NA	NA	NA	0.00669414	NA	NA	NA	0.0118464	NA	NA	NA	FAD synthase	2310		F:GO:0003824; P:GO:0008152	F:catalytic activity; P:metabolic process
TR542456|c1_g2_i2	-7.64833	NA	NA	7.25285	8.77398	1.52114	NA	NA	NA	NA	NA	NA	1.25983	1.48862	NA	2.4642e-18	NA	NA	5.24547e-16	1.5152e-24	0.012784	NA	NA	NA	NA	NA	NA	0.0323301	0.00589624	NA	cytochrome heme mitochondrial	909		F:GO:0009055; C:GO:0016020; F:GO:0020037	F:electron transfer activity; C:membrane; F:heme binding
TR538465|c2_g1_i4	-7.64798	NA	NA	5.69134	8.27003	2.57869	3.6969	2.66915	NA	-4.11126	NA	2.99553	7.72512	9.9663	2.24118	6.16958e-09	NA	NA	0.000530759	5.77463e-11	0.0085669	0.00019965	0.0181627	NA	2.05755e-05	NA	0.00380739	7.69293e-08	2.23046e-15	0.031698	---NA---	1112
TR385155|c0_g1_i3	-7.63096	NA	NA	7.37167	7.20368	NA	NA	NA	NA	NA	NA	NA	NA	NA	NA	4.99648e-07	NA	NA	2.36737e-06	3.04709e-06	NA	NA	NA	NA	NA	NA	NA	NA	NA	NA	---NA---	5218
TR410671|c0_g1_i2	-7.60874	-3.41994	NA	NA	7.52013	3.33133	NA	NA	NA	NA	NA	NA	NA	-3.76883	-5.05691	1.935e-06	0.0102584	NA	NA	2.63627e-06	0.0171192	NA	NA	NA	NA	NA	NA	NA	0.0100736	0.000614088	Metabotropic glutamate receptor 3	9491		F:GO:0004871; C:GO:0005575	F:obsolete signal transducer activity; C:cellular_component
TR536589|c3_g1_i3	-7.60064	NA	NA	5.5594	5.3067	NA	NA	NA	NA	NA	NA	NA	NA	-3.26414	NA	6.20273e-06	NA	NA	0.00660248	0.00846023	NA	NA	NA	NA	NA	NA	NA	NA	0.0272532	NA	mediator of RNA polymerase II transcription subunit 27 isoform X1	1323
TR561716|c2_g1_i2	-7.5999	-7.5999	NA	NA	8.11469	8.11469	NA	-5.87975	NA	6.43296	NA	-6.43296	-6.72363	-6.72363	NA	1.15907e-05	1.20996e-05	NA	NA	1.81009e-06	2.42052e-06	NA	0.00854903	NA	0.00781402	NA	0.0100836	0.00210923	0.00134918	NA	intraflagellar transport 88 homolog	3072		F:GO:0003674	F:molecular_function
TR390283|c3_g1_i8	-7.59343	NA	NA	5.72504	5.42077	NA	NA	NA	NA	NA	NA	NA	NA	NA	-5.64731	5.69241e-06	NA	NA	0.00386541	0.00621366	NA	NA	NA	NA	NA	NA	NA	NA	NA	0.0386501	---NA---	1899
TR605095|c0_g1_i2	-7.57905	-7.57905	NA	NA	6.7565	6.7565	8.25816	NA	-8.25816	-8.17446	NA	8.56443	-8.04201	NA	6.52649	1.5988e-06	1.63586e-06	NA	NA	4.03336e-05	5.31527e-05	1.00588e-06	NA	7.0371e-07	1.23356e-05	NA	1.94797e-06	1.17196e-05	NA	0.00395397	PREDICTED: uncharacterized protein C9orf78 homolog	1357		C:GO:0044424	C:intracellular part
TR555249|c1_g1_i9	-7.51544	NA	NA	7.70647	9.30539	NA	5.94796	5.05133	NA	4.08738	NA	-3.2891	NA	-4.55149	-5.62888	3.27477e-12	NA	NA	8.60847e-13	8.39997e-19	NA	3.55364e-08	7.94207e-06	NA	1.48589e-05	NA	0.000445762	NA	3.8574e-06	6.58478e-09	split ends-like	11522		P:GO:0000398; F:GO:0003676; C:GO:0005634	P:mRNA splicing, via spliceosome; F:nucleic acid binding; C:nucleus
TR551205|c0_g2_i10	-7.46009	NA	NA	NA	5.07407	NA	NA	NA	NA	NA	NA	NA	NA	NA	NA	0.000257075	NA	NA	NA	0.0357671	NA	NA	NA	NA	NA	NA	NA	NA	NA	NA	Na(+) H(+) exchange regulatory cofactor NHE-RF1-like	982		F:GO:0005198	F:structural molecule activity
TR604382|c1_g2_i5	-7.42249	NA	NA	7.20674	6.58684	NA	NA	NA	NA	NA	NA	NA	NA	NA	NA	1.51697e-06	NA	NA	6.05524e-06	5.09259e-05	NA	NA	NA	NA	NA	NA	NA	NA	NA	NA	eukaryotic translation initiation factor 2-alpha kinase 1-like	2899		P:GO:0006464; F:GO:0016301; F:GO:0043167	P:cellular protein modification process; F:kinase activity; F:ion binding
TR425210|c1_g1_i3	-7.40002	NA	NA	5.19149	5.95485	NA	NA	NA	NA	NA	NA	NA	NA	-5.03896	NA	3.95952e-05	NA	NA	0.0235967	0.00261576	NA	NA	NA	NA	NA	NA	NA	NA	0.0426793	NA	PREDICTED: uncharacterized protein LOC101857532 isoform X6	8581
TR379817|c6_g1_i7	-7.39787	-7.39787	NA	NA	NA	NA	NA	NA	NA	NA	NA	NA	NA	NA	NA	0.000127369	0.000123417	NA	NA	NA	NA	NA	NA	NA	NA	NA	NA	NA	NA	NA	---NA---	2318
TR519699|c3_g1_i4	-7.3751	NA	NA	5.40785	7.79098	NA	7.09756	8.99502	NA	NA	-7.91375	-8.45121	NA	NA	NA	3.10605e-06	NA	NA	0.00618363	5.14548e-07	NA	6.91322e-05	2.51456e-08	NA	NA	3.45993e-05	4.0374e-06	NA	NA	NA	FAM227B-like isoform X1	2641
TR379331|c4_g1_i4	-7.34261	-4.19257	-7.34261	NA	NA	NA	NA	NA	NA	5.98068	NA	-5.98068	-5.2698	-5.2698	NA	6.21263e-05	0.00957882	0.00013276	NA	NA	NA	NA	NA	NA	0.0285438	NA	0.0342267	0.0480234	0.033992	NA	hypothetical protein BRAFLDRAFT_72537	5765
TR576966|c4_g1_i8	-7.3403	NA	NA	6.45113	7.43379	NA	NA	NA	NA	NA	NA	NA	NA	NA	NA	1.12123e-05	NA	NA	0.000367999	6.90991e-06	NA	NA	NA	NA	NA	NA	NA	NA	NA	NA	renalase isoform X1	1647		F:GO:0016491	F:oxidoreductase activity
TR445205|c2_g3_i3	-7.30677	NA	NA	5.29684	5.69598	NA	5.39769	7.15924	NA	NA	NA	NA	NA	NA	NA	9.93381e-05	NA	NA	0.023079	0.00655411	NA	0.0428075	0.000590426	NA	NA	NA	NA	NA	NA	NA	PREDICTED: uncharacterized protein LOC101851387	644
TR540514|c0_g2_i4	-7.27954	NA	NA	8.60052	7.00092	NA	7.39347	NA	-5.60562	NA	NA	NA	-2.85784	-8.60622	-5.74838	1.88559e-06	NA	NA	5.85284e-09	6.89072e-06	NA	1.36281e-05	NA	0.000134286	NA	NA	NA	0.0124221	2.03787e-07	0.0217417	coiled-coil domain-containing lobo homolog	2926
TR575099|c1_g1_i5	-7.27941	NA	NA	6.95399	6.54851	NA	6.7142	NA	-6.7142	NA	NA	NA	NA	3.03397	3.14342	7.47605e-06	NA	NA	3.89411e-05	0.000110845	NA	0.000391461	NA	0.00036214	NA	NA	NA	NA	0.00804332	0.0225605	canopy homolog 3-like	2757
TR529467|c0_g1_i3	-7.26404	NA	NA	6.82786	6.49479	NA	NA	NA	NA	NA	NA	NA	NA	NA	NA	1.463e-06	NA	NA	1.55192e-05	4.31053e-05	NA	NA	NA	NA	NA	NA	NA	NA	NA	NA	---NA---	1221
TR555249|c1_g1_i7	-7.24334	-7.24334	NA	NA	7.17863	7.17863	NA	NA	NA	7.05557	NA	NA	NA	-4.61014	-4.01795	2.29575e-05	2.34148e-05	NA	NA	2.63567e-05	3.42449e-05	NA	NA	NA	0.0011795	NA	NA	NA	0.000822501	0.0133619	split ends-like	1595
TR530585|c7_g2_i1	-7.23869	NA	NA	5.3819	NA	NA	NA	NA	NA	NA	NA	NA	NA	NA	NA	4.61894e-05	NA	NA	0.013268	NA	NA	NA	NA	NA	NA	NA	NA	NA	NA	NA	translocase of inner mitochondrial membrane domain-containing 1-like	985
TR553074|c0_g2_i4	-7.2113	NA	NA	5.94334	5.13359	NA	5.49393	5.59915	NA	-5.7656	NA	6.36014	NA	-4.94749	-7.0743	7.67541e-05	NA	NA	0.00383163	0.0185527	NA	0.0298503	0.0234109	NA	0.0416475	NA	0.0113362	NA	0.0488098	0.00219689	Ribosome biogenesis bop1	2602		F:GO:0005515; P:GO:0006364; C:GO:0031981; P:GO:0042273	F:protein binding; P:rRNA processing; C:nuclear lumen; P:ribosomal large subunit biogenesis
TR550319|c4_g2_i2	-7.15444	NA	NA	5.91302	6.87446	NA	NA	NA	NA	NA	NA	NA	-5.71915	NA	6.84095	1.24424e-05	NA	NA	0.00145806	3.17513e-05	NA	NA	NA	NA	NA	NA	NA	0.0144003	NA	0.00169281	cleft lip and palate transmembrane 1 homolog	3966		C:GO:0016021	C:integral component of membrane
TR534744|c0_g1_i1	-7.06056	-3.25425	NA	NA	7.04016	NA	NA	NA	NA	NA	NA	NA	NA	NA	NA	4.51989e-05	0.0490841	NA	NA	4.40464e-05	NA	NA	NA	NA	NA	NA	NA	NA	NA	NA	cytochrome b (mitochondrion)	992	EC:1.10.2; EC:1.10.2.2	C:GO:0005743; P:GO:0006122; F:GO:0008121; C:GO:0045275; F:GO:0046872; P:GO:1902600	C:mitochondrial inner membrane; P:mitochondrial electron transport, ubiquinol to cytochrome c; F:ubiquinol-cytochrome-c reductase activity; C:respiratory chain complex III; F:metal ion binding; P:proton transmembrane transport	Acting on diphenols and related substances as donors; Quinol--cytochrome-c reductase
TR390339|c1_g1_i8	-7.03155	NA	-7.03155	5.84511	NA	-5.84511	NA	NA	3.41578	NA	-8.35605	-7.42378	3.24658	4.30529	NA	3.15594e-05	NA	7.9163e-05	0.00235357	NA	0.00444527	NA	NA	0.0255657	NA	1.47849e-05	0.000403909	0.0371444	0.00160389	NA	palmitoyltransferase ZDHHC7-like	1769	EC:2.3.1.225	F:GO:0008270; C:GO:0016021; F:GO:0019706	F:zinc ion binding; C:integral component of membrane; F:protein-cysteine S-palmitoyltransferase activity	Protein S-acyltransferase
TR587674|c1_g1_i2	-7.0046	NA	NA	4.83831	4.95007	NA	NA	NA	NA	NA	NA	NA	NA	3.33488	NA	9.06406e-05	NA	NA	0.0459268	0.0243935	NA	NA	NA	NA	NA	NA	NA	NA	0.0466621	NA	---NA---	1030
TR379526|c4_g1_i8	-7.00389	NA	NA	7.01775	5.6444	NA	NA	NA	NA	5.83174	NA	-5.83174	NA	-3.12265	NA	4.04111e-05	NA	NA	5.50458e-05	0.00314162	NA	NA	NA	NA	0.0249844	NA	0.0308498	NA	0.0265868	NA	sterile alpha and TIR motif-containing 1-like isoform X1	4926		F:GO:0003674; P:GO:0007165	F:molecular_function; P:signal transduction
TR549241|c2_g1_i6	-6.99242	-6.99242	NA	NA	5.37357	5.37357	4.4633	NA	NA	NA	NA	5.7854	4.80267	NA	NA	0.000183505	0.000175129	NA	NA	0.0112204	0.0152849	0.00976091	NA	NA	NA	NA	0.039486	0.0471157	NA	NA	unconventional myosin-Va-like isoform X6	4811	EC:3.6.1.15	F:GO:0003774; F:GO:0005515; F:GO:0005524; C:GO:0016459	F:motor activity; F:protein binding; F:ATP binding; C:myosin complex	Nucleoside-triphosphate phosphatase
TR562618|c1_g1_i3	-6.98088	NA	NA	6.32624	7.47484	NA	NA	NA	NA	NA	NA	NA	NA	NA	NA	6.48365e-05	NA	NA	0.000744323	1.04976e-05	NA	NA	NA	NA	NA	NA	NA	NA	NA	NA	---NA---	3145
TR385150|c10_g1_i1	-6.96189	NA	NA	7.35133	7.03015	NA	NA	NA	NA	NA	-8.43919	-8.28489	3.27816	NA	NA	7.94305e-06	NA	NA	2.06776e-06	5.19971e-06	NA	NA	NA	NA	NA	1.36255e-06	3.14423e-06	0.00238549	NA	NA	adenosine receptor A3-like	2555		F:GO:0004871; C:GO:0005575	F:obsolete signal transducer activity; C:cellular_component
TR599634|c1_g1_i13	-6.93602	NA	NA	6.00449	6.88611	NA	6.28228	8.89175	2.60947	NA	-7.06411	-6.15092	3.93141	NA	NA	1.1229e-05	NA	NA	0.000632339	1.22399e-05	NA	0.0010394	1.08412e-08	0.0482288	NA	0.000502844	0.0104489	0.000217695	NA	NA	---NA---	1592
TR439669|c3_g1_i2	-6.9351	NA	NA	7.11097	6.12973	NA	NA	NA	NA	NA	NA	NA	-5.56359	NA	NA	0.00011835	NA	NA	9.63239e-05	0.00127041	NA	NA	NA	NA	NA	NA	NA	0.0259291	NA	NA	proline dehydrogenase mitochondrial-like	3154	EC:1.5.99.8	F:GO:0004657; P:GO:0006562	F:proline dehydrogenase activity; P:proline catabolic process	Acting on the CH-NH group of donors
TR535554|c1_g1_i9	-6.9145	-6.9145	NA	NA	7.92645	7.92645	NA	NA	NA	-5.8921	NA	5.09144	7.10837	7.05423	NA	1.7707e-05	1.84145e-05	NA	NA	2.1483e-07	2.77502e-07	NA	NA	NA	1.45766e-05	NA	0.00032932	3.82505e-05	3.01259e-05	NA	---NA---	2025
TR608027|c4_g3_i1	-6.90236	NA	NA	NA	5.68707	NA	NA	NA	NA	NA	NA	NA	NA	NA	NA	0.000388892	NA	NA	NA	0.00732243	NA	NA	NA	NA	NA	NA	NA	NA	NA	NA	isobutyryl- mitochondrial	1641	EC:1.3.99.3	F:GO:0003995; P:GO:0006629; F:GO:0050660; P:GO:0055114	F:acyl-CoA dehydrogenase activity; P:lipid metabolic process; F:flavin adenine dinucleotide binding; P:oxidation-reduction process	Acting on the CH-CH group of donors
TR602249|c3_g2_i9	-6.89459	NA	NA	6.95641	6.4363	NA	-6.27443	NA	5.1816	-6.02365	NA	6.36028	-5.27996	NA	NA	0.00018512	NA	NA	0.000224842	0.000677149	NA	0.00345296	NA	0.0397721	0.0253021	NA	0.0111719	0.0422635	NA	NA	kelch domain-containing 4	1665		F:GO:0003674	F:molecular_function
TR544325|c0_g5_i1	-6.89449	NA	NA	6.3498	5.1412	NA	NA	NA	NA	NA	NA	NA	NA	NA	NA	0.000219642	NA	NA	0.00137032	0.0189948	NA	NA	NA	NA	NA	NA	NA	NA	NA	NA	---NA---	497
TR580182|c1_g1_i3	-6.89025	-6.89025	NA	NA	6.08271	6.08271	NA	NA	NA	NA	NA	NA	NA	NA	NA	0.000137931	0.000132157	NA	NA	0.00147213	0.0019029	NA	NA	NA	NA	NA	NA	NA	NA	NA	Malignant fibrous histiocytoma-amplified sequence 1	2140		F:GO:0005525; C:GO:0005622; P:GO:0007165; P:GO:0007264; P:GO:0042981	F:GTP binding; C:intracellular; P:signal transduction; P:small GTPase mediated signal transduction; P:regulation of apoptotic process
TR569082|c3_g3_i5	-6.87303	NA	NA	NA	5.43988	NA	NA	NA	NA	NA	6.16812	6.16812	NA	NA	NA	0.000366886	NA	NA	NA	0.0115875	NA	NA	NA	NA	NA	0.0176332	0.0211747	NA	NA	NA	ATP synthase subunit mitochondrial	1750	EC:3.6.1.3; EC:3.6.1.15	F:GO:0005524; P:GO:0015986; P:GO:0015991; C:GO:0045261; F:GO:0046933; F:GO:0046961	F:ATP binding; P:ATP synthesis coupled proton transport; P:ATP hydrolysis coupled proton transport; C:proton-transporting ATP synthase complex, catalytic core F(1); F:proton-transporting ATP synthase activity, rotational mechanism; F:proton-transporting ATPase activity, rotational mechanism	Adenosinetriphosphatase; Nucleoside-triphosphate phosphatase
TR598746|c2_g2_i9	-6.86731	NA	NA	5.81061	6.71292	NA	NA	NA	NA	NA	NA	NA	NA	-5.42606	NA	0.000472009	NA	NA	0.00872844	0.000650166	NA	NA	NA	NA	NA	NA	NA	NA	0.0296241	NA	sorting nexin-33-like	2603		P:GO:0000278; F:GO:0005515; F:GO:0005547; P:GO:0006886; C:GO:0045335; P:GO:0090389	P:mitotic cell cycle; F:protein binding; F:phosphatidylinositol-3,4,5-trisphosphate binding; P:intracellular protein transport; C:phagocytic vesicle; P:phagosome-lysosome fusion involved in apoptotic cell clearance
TR581147|c4_g3_i2	-6.79581	NA	NA	5.08583	5.25378	NA	NA	NA	NA	NA	6.5166	6.5166	NA	NA	NA	0.000556151	NA	NA	0.040727	0.018848	NA	NA	NA	NA	NA	0.00965064	0.0116716	NA	NA	NA	PREDICTED: 60S ribosomal protein L4-like	1313		F:GO:0003735; C:GO:0005840; P:GO:0006412	F:structural constituent of ribosome; C:ribosome; P:translation
TR539908|c2_g1_i1	-6.78963	NA	NA	5.87682	NA	NA	NA	NA	NA	NA	NA	NA	NA	NA	NA	0.00764946	NA	NA	0.0427884	NA	NA	NA	NA	NA	NA	NA	NA	NA	NA	NA	dynein heavy chain axonemal-like	4906	EC:3.6.1.15	F:GO:0003777; F:GO:0005524; P:GO:0007018; C:GO:0030286	F:microtubule motor activity; F:ATP binding; P:microtubule-based movement; C:dynein complex	Nucleoside-triphosphate phosphatase
TR613444|c3_g1_i3	-6.78032	NA	NA	NA	6.72732	NA	-7.16783	-7.16783	NA	NA	NA	NA	6.25214	NA	-6.25214	0.000468602	NA	NA	NA	0.000513893	NA	0.000531772	0.000609949	NA	NA	NA	NA	0.00331557	NA	0.0192109	sodium potassium calcium exchanger 2-like	1300		F:GO:0005262; F:GO:0005509; C:GO:0005887; P:GO:0006874; F:GO:0008273; F:GO:0030955; F:GO:0031402; P:GO:0035725; P:GO:0070588	F:calcium channel activity; F:calcium ion binding; C:integral component of plasma membrane; P:cellular calcium ion homeostasis; F:calcium, potassium:sodium antiporter activity; F:potassium ion binding; F:sodium ion binding; P:sodium ion transmembrane transport; P:calcium ion transmembrane transport
TR590268|c2_g1_i15	-6.77248	NA	NA	6.24405	5.05358	NA	NA	3.71162	NA	NA	NA	NA	-5.46335	-5.46335	NA	0.000229847	NA	NA	0.00142904	0.0193332	NA	NA	0.0344886	NA	NA	NA	NA	0.0320456	0.0225014	NA	---NA---	2470		F:GO:0003674	F:molecular_function
TR401914|c4_g1_i1	-6.753	NA	NA	NA	5.44346	NA	NA	NA	NA	NA	NA	NA	NA	NA	NA	0.00179009	NA	NA	NA	0.0216248	NA	NA	NA	NA	NA	NA	NA	NA	NA	NA	SET and MYND domain-containing 4-like	3411		F:GO:0003674	F:molecular_function
TR611084|c4_g5_i5	-6.74073	NA	NA	4.96293	4.66208	NA	NA	6.83294	6.83294	NA	NA	-7.21647	NA	NA	NA	0.000315366	NA	NA	0.0412094	0.0492198	NA	NA	0.00103038	0.000830913	NA	NA	0.00190259	NA	NA	NA	---NA---	283
TR525138|c2_g1_i10	-6.7346	NA	NA	5.18298	6.35601	NA	NA	NA	-2.31649	NA	NA	NA	NA	NA	NA	5.38931e-11	NA	NA	1.75248e-06	5.07442e-10	NA	NA	NA	0.0411691	NA	NA	NA	NA	NA	NA	armadillo repeat-containing 8-like isoform X2	3006		F:GO:0003674	F:molecular_function
TR419217|c5_g2_i5	-6.72762	-6.72762	NA	NA	6.87116	6.87116	NA	NA	NA	NA	NA	NA	NA	NA	NA	0.000151947	0.000144042	NA	NA	8.92213e-05	0.000112931	NA	NA	NA	NA	NA	NA	NA	NA	NA	RNA-directed DNA polymerase from mobile element jockey-like	3254
TR546326|c1_g2_i10	-6.72043	NA	NA	5.65505	6.18855	NA	NA	NA	NA	-5.8471	-5.8471	NA	NA	-5.19893	NA	0.000451779	NA	NA	0.00969843	0.00181132	NA	NA	NA	NA	0.0393128	0.0397457	NA	NA	0.0359703	NA	furry homolog	7385		F:GO:0003674	F:molecular_function
TR391755|c0_g1_i2	-6.70647	NA	NA	5.90872	NA	NA	NA	-6.3202	-6.00928	NA	NA	NA	NA	NA	NA	0.00643275	NA	NA	0.0328389	NA	NA	NA	0.0280847	0.0437155	NA	NA	NA	NA	NA	NA	deoxyribodipyrimidine photo-lyase-like	2589	EC:4.1.99.3; EC:4.1.99	F:GO:0003904; P:GO:0006281	F:deoxyribodipyrimidine photo-lyase activity; P:DNA repair	Deoxyribodipyrimidine photo-lyase; Carbon-carbon lyases
TR410891|c1_g2_i3	-6.70276	NA	NA	5.70475	8.0068	NA	6.74974	NA	-6.74974	-6.96515	-6.96515	NA	NA	3.28799	7.26863	0.000201452	NA	NA	0.0052712	2.27491e-06	NA	0.00082486	NA	0.000775769	0.00211149	0.00233783	NA	NA	0.0204952	0.00103218	---NA---	722
TR410655|c2_g2_i3	-6.70123	-6.70123	NA	NA	6.34334	6.34334	NA	NA	NA	8.10288	7.48039	NA	6.32581	7.45328	NA	7.60563e-05	7.49895e-05	NA	NA	0.000245788	0.000322433	NA	NA	NA	1.75322e-05	0.000141691	NA	0.000825855	1.12444e-05	NA	---NA---	422
TR543077|c0_g1_i1	-6.67665	NA	NA	NA	6.85231	NA	NA	NA	NA	NA	NA	NA	NA	NA	NA	0.00030661	NA	NA	NA	0.000160517	NA	NA	NA	NA	NA	NA	NA	NA	NA	NA	Phosphatidate photoreceptor-specific	2477	EC:2.7.7.41	F:GO:0004605; C:GO:0005789; P:GO:0006655; C:GO:0016021; P:GO:0016024	F:phosphatidate cytidylyltransferase activity; C:endoplasmic reticulum membrane; P:phosphatidylglycerol biosynthetic process; C:integral component of membrane; P:CDP-diacylglycerol biosynthetic process	Phosphatidate cytidylyltransferase
TR437332|c3_g2_i8	-6.65702	NA	NA	NA	5.80868	NA	NA	NA	NA	6.83541	NA	-6.83541	-7.39754	-7.39754	NA	0.000404228	NA	NA	NA	0.00393509	NA	NA	NA	NA	0.00374179	NA	0.00492025	0.000565818	0.000361917	NA	---NA---	3201
TR533896|c5_g1_i5	-6.65583	NA	NA	6.15278	6.87167	NA	NA	NA	NA	NA	NA	-3.73292	NA	NA	NA	7.83673e-05	NA	NA	0.000658678	3.18468e-05	NA	NA	NA	NA	NA	NA	0.0488483	NA	NA	NA	histone H1-delta-like	771		C:GO:0000786; F:GO:0003677; C:GO:0005634; P:GO:0006334	C:nucleosome; F:DNA binding; C:nucleus; P:nucleosome assembly
TR539363|c1_g8_i1	-6.65399	NA	NA	8.05135	8.57386	NA	NA	NA	3.69614	NA	NA	NA	NA	NA	NA	4.72343e-05	NA	NA	1.89087e-07	8.23254e-09	NA	NA	NA	0.0181841	NA	NA	NA	NA	NA	NA	---NA---	272
TR612160|c1_g1_i8	-6.63435	-5.50398	NA	NA	6.81577	5.68541	NA	NA	NA	NA	NA	NA	NA	NA	NA	3.14139e-09	1.89256e-07	NA	NA	7.8008e-10	7.91247e-08	NA	NA	NA	NA	NA	NA	NA	NA	NA	ventricular zone-expressed PH domain-containing homolog 1-like	4804		F:GO:0003674	F:molecular_function
TR565848|c1_g3_i3	-6.63198	-6.63198	NA	NA	6.20061	6.20061	NA	NA	NA	NA	NA	NA	NA	NA	NA	0.000454834	0.000450175	NA	NA	0.00147213	0.00190247	NA	NA	NA	NA	NA	NA	NA	NA	NA	2-aminoethylphosphonate--pyruvate transaminase	1798		F:GO:0008483	F:transaminase activity
TR379704|c1_g3_i1	-6.60321	NA	NA	6.3741	5.59851	NA	NA	NA	NA	NA	NA	NA	NA	-3.41506	NA	0.00032863	NA	NA	0.000869405	0.00556427	NA	NA	NA	NA	NA	NA	NA	NA	0.0376113	NA	Coiled-coil domain-containing 22	3110		F:GO:0097602; P:GO:2000060	F:cullin family protein binding; P:positive regulation of ubiquitin-dependent protein catabolic process
TR551740|c2_g1_i15	-6.60259	NA	NA	6.61974	6.82402	NA	NA	NA	NA	NA	NA	NA	7.32965	6.52203	NA	0.000298019	NA	NA	0.000401362	0.000139847	NA	NA	NA	NA	NA	NA	NA	8.3302e-05	0.000635369	NA	hydroxymethylglutaryl- cytoplasmic-like isoform X1	2448	EC:2.3.3.10	F:GO:0004421; P:GO:0008299	F:hydroxymethylglutaryl-CoA synthase activity; P:isoprenoid biosynthetic process	Hydroxymethylglutaryl-CoA synthase
TR533131|c2_g1_i1	-6.59766	-6.59766	NA	NA	5.11956	5.11956	NA	NA	NA	NA	NA	NA	4.87349	6.29358	NA	0.000366886	0.000353441	NA	NA	0.0176121	0.0246613	NA	NA	NA	NA	NA	NA	0.043919	0.00133064	NA	---NA---	991
TR549127|c2_g5_i12	-6.58824	NA	NA	7.04311	5.55521	NA	NA	NA	NA	-6.53239	NA	6.74712	NA	NA	NA	8.38208e-05	NA	NA	2.05325e-05	0.00387886	NA	NA	NA	NA	0.00358832	NA	0.00167959	NA	NA	NA	pyridine nucleotide-disulfide oxidoreductase domain-containing 2-like	1815		F:GO:0016491	F:oxidoreductase activity
TR561921|c2_g1_i8	-6.55611	NA	NA	6.59172	7.2243	NA	NA	NA	NA	NA	-10.2145	-8.99705	NA	NA	NA	7.02343e-08	NA	NA	1.74685e-07	9.47926e-10	NA	NA	NA	NA	NA	8.40199e-16	7.2985e-11	NA	NA	NA	HBS1 isoform X1	3673	EC:3.6.1.15	F:GO:0003924; F:GO:0005525; P:GO:0009987	F:GTPase activity; F:GTP binding; P:cellular process	Nucleoside-triphosphate phosphatase
TR549687|c2_g3_i12	-6.55271	NA	NA	6.12905	7.27298	NA	NA	NA	NA	NA	NA	NA	-7.15965	-7.15965	NA	0.000372878	NA	NA	0.00168003	3.2426e-05	NA	NA	NA	NA	NA	NA	NA	0.000701334	0.000444699	NA	uncharacterized family 31 glucosidase KIAA1161-like	3350		F:GO:0004553; P:GO:0005975	F:hydrolase activity, hydrolyzing O-glycosyl compounds; P:carbohydrate metabolic process
TR598750|c2_g1_i8	-6.5453	NA	NA	7.05542	5.95455	NA	NA	NA	NA	NA	NA	NA	-5.37615	NA	NA	0.000274866	NA	NA	6.79794e-05	0.00158544	NA	NA	NA	NA	NA	NA	NA	0.0340169	NA	NA	24-methylenesterol C-methyltransferase 3-like	1023		P:GO:0008152; F:GO:0008168; F:GO:0016740; P:GO:0032259	P:metabolic process; F:methyltransferase activity; F:transferase activity; P:methylation
TR611773|c5_g3_i6	-6.53653	NA	NA	6.24369	7.34212	NA	6.3145	7.05284	NA	NA	NA	NA	NA	NA	NA	0.000124965	NA	NA	0.000512526	5.55428e-06	NA	0.00138399	0.000130955	NA	NA	NA	NA	NA	NA	NA	PREDICTED: multifunctional protein ADE2-like	1395	EC:6.3.2.6	P:GO:0009058; F:GO:0016874; P:GO:0034641; P:GO:0044281	P:biosynthetic process; F:ligase activity; P:cellular nitrogen compound metabolic process; P:small molecule metabolic process	Phosphoribosylaminoimidazolesuccinocarboxamide synthase
TR607778|c1_g1_i2	-6.52415	NA	NA	6.36467	6.43658	NA	NA	NA	NA	-6.17222	NA	NA	-5.4636	NA	NA	0.00252117	NA	NA	0.00481727	0.00273268	NA	NA	NA	NA	0.0371599	NA	NA	0.0468811	NA	NA	---NA---	240
TR544330|c0_g1_i3	-6.50751	NA	NA	NA	5.51239	NA	NA	NA	-6.47022	NA	NA	NA	NA	NA	NA	0.000969026	NA	NA	NA	0.00993535	NA	NA	NA	0.00360341	NA	NA	NA	NA	NA	NA	UPF0668 C10orf76 homolog	2481
TR529098|c3_g1_i2	-6.50422	NA	NA	NA	NA	NA	NA	NA	6.59652	NA	NA	NA	NA	NA	NA	0.000408043	NA	NA	NA	NA	NA	NA	NA	0.00107273	NA	NA	NA	NA	NA	NA	---NA---	1604
TR597627|c1_g1_i3	-6.50085	-6.50085	NA	NA	6.16368	6.16368	NA	-3.7639	NA	NA	NA	NA	NA	NA	NA	0.000572385	0.000566954	NA	NA	0.00138059	0.00176883	NA	0.0462787	NA	NA	NA	NA	NA	NA	NA	ECT2 isoform X6	3908		P:GO:0000902; P:GO:0000910; F:GO:0005089; F:GO:0005096; C:GO:0005634; C:GO:0005737; P:GO:0035023; P:GO:0045666	P:cell morphogenesis; P:cytokinesis; F:Rho guanyl-nucleotide exchange factor activity; F:GTPase activator activity; C:nucleus; C:cytoplasm; P:regulation of Rho protein signal transduction; P:positive regulation of neuron differentiation
TR577878|c0_g3_i6	-6.49552	NA	1.87506	7.5173	8.37057	NA	NA	NA	NA	NA	NA	NA	NA	NA	NA	5.7372e-13	NA	0.00106609	1.00598e-17	2.1907e-22	NA	NA	NA	NA	NA	NA	NA	NA	NA	NA	WD repeat-containing 96-like	5726		F:GO:0003824	F:catalytic activity
TR547572|c0_g2_i5	-6.48799	NA	NA	5.10556	NA	NA	NA	NA	NA	NA	NA	NA	NA	NA	NA	0.000477611	NA	NA	0.0261692	NA	NA	NA	NA	NA	NA	NA	NA	NA	NA	NA	PREDICTED: uncharacterized protein LOC101851312 isoform X1	657		F:GO:0003674	F:molecular_function
TR167326|c0_g2_i2	-6.47729	-4.1809	NA	NA	4.34756	NA	NA	NA	NA	NA	NA	NA	NA	NA	NA	3.03556e-05	0.00333089	NA	NA	0.0172107	NA	NA	NA	NA	NA	NA	NA	NA	NA	NA	---NA---	281
TR579064|c1_g5_i8	-6.46181	NA	NA	6.99445	6.12982	NA	3.77819	NA	NA	NA	NA	NA	NA	-6.28395	-6.38615	0.000400038	NA	NA	0.000106129	0.00113368	NA	0.0357503	NA	NA	NA	NA	NA	NA	0.00397697	0.00903565	Transcription initiation factor TFIID subunit partial	1188		F:GO:0003713; F:GO:0003743; C:GO:0005669; P:GO:0006413; F:GO:0035257; F:GO:0046982; P:GO:0051123; P:GO:2001141	F:transcription coactivator activity; F:translation initiation factor activity; C:transcription factor TFIID complex; P:translational initiation; F:nuclear hormone receptor binding; F:protein heterodimerization activity; P:RNA polymerase II preinitiation complex assembly; P:regulation of RNA biosynthetic process
TR522168|c0_g2_i1	-6.44675	NA	NA	8.01074	8.28948	NA	4.47671	NA	-4.08892	NA	NA	3.79201	NA	NA	NA	8.75832e-05	NA	NA	1.71883e-07	2.27113e-08	NA	0.00460169	NA	0.00568987	NA	NA	0.0133892	NA	NA	NA	Nuclear and cytoplasmic polyadenylated RNA-binding	5689		F:GO:0003674	F:molecular_function
TR426065|c4_g3_i3	-6.44542	NA	NA	7.0662	6.71374	NA	NA	NA	NA	NA	-8.4251	-8.64455	3.55842	5.10942	NA	8.37154e-05	NA	NA	8.07725e-06	2.54975e-05	NA	NA	NA	NA	NA	1.68738e-06	7.59678e-07	0.0124618	5.42346e-05	NA	---NA---	1543
TR530488|c2_g1_i4	-6.44111	NA	NA	NA	5.13495	NA	NA	NA	NA	NA	NA	NA	NA	NA	NA	0.00108999	NA	NA	NA	0.0227633	NA	NA	NA	NA	NA	NA	NA	NA	NA	NA	zinc finger 135-like isoform X2	3272		F:GO:0003674	F:molecular_function
TR540572|c0_g2_i7	-6.39676	NA	NA	5.47295	NA	NA	NA	NA	NA	NA	NA	NA	NA	-6.42769	NA	0.00308751	NA	NA	0.0283876	NA	NA	NA	NA	NA	NA	NA	NA	NA	0.00775096	NA	ribonuclease H2 subunit A-like	1231	EC:3.1.30; EC:3.1.26; EC:3.1.26.4	F:GO:0003723; F:GO:0004523; P:GO:0006298; C:GO:0032299; P:GO:0043137; P:GO:0090502	F:RNA binding; F:RNA-DNA hybrid ribonuclease activity; P:mismatch repair; C:ribonuclease H2 complex; P:DNA replication, removal of RNA primer; P:RNA phosphodiester bond hydrolysis, endonucleolytic	Acting on ester bonds; Acting on ester bonds; Ribonuclease H
TR522021|c1_g1_i1	-6.39424	NA	NA	NA	NA	NA	NA	NA	NA	NA	NA	NA	NA	NA	NA	0.026686	NA	NA	NA	NA	NA	NA	NA	NA	NA	NA	NA	NA	NA	NA	PREDICTED: uncharacterized protein LOC101855651	4134		F:GO:0003674; P:GO:0008150	F:molecular_function; P:biological_process
TR583872|c1_g3_i7	-6.38953	NA	NA	6.95284	6.61213	NA	NA	NA	NA	-6.00171	-6.00171	NA	NA	NA	NA	0.00103846	NA	NA	0.000296417	0.000530028	NA	NA	NA	NA	0.02832	0.0292219	NA	NA	NA	NA	ataxin-2-like isoform X2	3743
TR577352|c0_g1_i1	-6.38772	NA	-6.38772	7.1387	NA	-7.1387	7.08058	NA	-4.04927	5.71827	6.21855	NA	NA	-5.03332	NA	0.00113712	NA	0.0020881	0.000196584	NA	0.000349328	0.000674583	NA	0.0293924	0.0477689	0.0145699	NA	NA	0.0457569	NA	---NA---	829
TR563977|c1_g2_i4	-6.37749	2.59614	NA	8.97362	7.69446	NA	NA	NA	NA	NA	NA	NA	NA	NA	NA	8.83414e-07	0.000116278	NA	1.00598e-17	1.00581e-11	NA	NA	NA	NA	NA	NA	NA	NA	NA	NA	T-complex 1 subunit theta isoform X1	1450		F:GO:0005524; C:GO:0005737; P:GO:0006457; P:GO:0035095; F:GO:0051082	F:ATP binding; C:cytoplasm; P:protein folding; P:behavioral response to nicotine; F:unfolded protein binding
TR440116|c2_g2_i8	-6.35862	NA	NA	7.41845	7.20859	NA	NA	NA	NA	NA	-3.38111	NA	7.84011	9.19472	NA	9.733e-05	NA	NA	1.06962e-06	1.86627e-06	NA	NA	NA	NA	NA	0.00342513	NA	5.71012e-07	3.11874e-10	NA	---NA---	1697
TR584171|c0_g2_i4	-6.33376	NA	NA	5.83855	NA	NA	NA	NA	NA	NA	NA	NA	6.21326	NA	-3.49887	0.00024504	NA	NA	0.00256406	NA	NA	NA	NA	NA	NA	NA	NA	8.99545e-07	NA	0.0153796	---NA---	404
TR588417|c0_g1_i1	-6.31471	NA	NA	5.56164	5.14482	NA	NA	5.14834	5.14834	-6.87513	NA	5.89989	-7.36016	NA	8.62863	0.00055831	NA	NA	0.00708611	0.0135228	NA	NA	0.0430496	0.0350861	0.00236874	NA	0.0244176	0.000346215	NA	1.00648e-05	---NA---	1548
TR393601|c1_g3_i8	-6.30194	NA	NA	5.78429	5.49087	NA	NA	NA	NA	NA	NA	NA	NA	NA	NA	0.00626775	NA	NA	0.0233861	0.0248409	NA	NA	NA	NA	NA	NA	NA	NA	NA	NA	---NA---	2766
TR524108|c4_g1_i7	-6.28486	NA	NA	6.59581	5.75145	NA	NA	NA	NA	NA	NA	NA	NA	-4.44767	NA	0.00139027	NA	NA	0.000819574	0.00496233	NA	NA	NA	NA	NA	NA	NA	NA	0.0130987	NA	PREDICTED: uncharacterized protein LOC101851608	1895
TR401446|c7_g1_i1	-6.2815	NA	NA	6.53515	NA	NA	NA	NA	NA	NA	NA	NA	NA	-6.32208	NA	0.000592794	NA	NA	0.000391105	NA	NA	NA	NA	NA	NA	NA	NA	NA	0.00312336	NA	---NA---	831
TR580363|c1_g1_i2	-6.27638	NA	NA	5.76363	7.59401	NA	NA	NA	NA	5.07676	4.78068	NA	NA	NA	NA	0.000478648	NA	NA	0.00306792	3.65573e-06	NA	NA	NA	NA	0.000998089	0.00213452	NA	NA	NA	NA	leucine-rich repeat-containing 63-like	2718		F:GO:0003674	F:molecular_function
TR563487|c1_g3_i5	-6.26251	NA	NA	5.30329	5.43755	NA	5.79592	5.58959	NA	NA	NA	NA	NA	NA	NA	0.00416295	NA	NA	0.0400274	0.0201056	NA	0.0324696	0.0420972	NA	NA	NA	NA	NA	NA	NA	---NA---	666
TR610035|c2_g4_i7	-6.25812	NA	-6.25812	6.96768	NA	-6.96768	6.53731	7.15637	NA	NA	NA	NA	7.50926	6.53107	NA	0.000257383	NA	0.000588474	2.51339e-05	NA	5.81122e-05	0.000541776	6.20071e-05	NA	NA	NA	NA	8.46827e-06	0.000237339	NA	N-alpha-acetyltransferase auxiliary subunit isoform X1	3253	EC:2.3.1.88	F:GO:0004596; F:GO:0005515; P:GO:0017196; C:GO:0031415	F:peptide alpha-N-acetyltransferase activity; F:protein binding; P:N-terminal peptidyl-methionine acetylation; C:NatA complex	Acyltransferases
TR577282|c2_g2_i9	-6.24406	-6.24406	-6.24406	NA	NA	NA	NA	2.09435	2.15017	1.53154	NA	-1.81112	13.2285	14.1272	NA	6.80538e-07	7.3555e-07	4.69349e-06	NA	NA	NA	NA	0.0001609	0.000114965	0.00918389	NA	0.000813311	4.46254e-53	1.29084e-60	NA	PREDICTED: 40S ribosomal protein S9-like isoform X2	479		F:GO:0003723; C:GO:0005840	F:RNA binding; C:ribosome
TR603661|c1_g1_i6	-6.22561	NA	NA	NA	5.23387	NA	NA	NA	NA	NA	NA	NA	NA	NA	NA	0.000800362	NA	NA	NA	0.0121133	NA	NA	NA	NA	NA	NA	NA	NA	NA	NA	---NA---	2801
TR565893|c3_g1_i10	-6.22531	NA	NA	NA	5.49338	NA	NA	NA	NA	NA	NA	NA	NA	NA	NA	0.0175028	NA	NA	NA	0.0447654	NA	NA	NA	NA	NA	NA	NA	NA	NA	NA	Transcription factor Sox-14	3594		F:GO:0003674	F:molecular_function
TR605498|c1_g2_i11	-6.21218	NA	NA	4.46567	5.58851	NA	NA	NA	NA	NA	NA	NA	NA	NA	NA	5.38296e-05	NA	NA	0.0183999	0.000402333	NA	NA	NA	NA	NA	NA	NA	NA	NA	NA	galectin-3-binding partial	291		F:GO:0003674; C:GO:0005575	F:molecular_function; C:cellular_component
TR570832|c8_g1_i2	-6.2078	NA	NA	NA	6.50219	NA	NA	NA	2.89068	NA	NA	NA	NA	2.18829	NA	0.000114744	NA	NA	NA	2.54983e-05	NA	NA	NA	0.040622	NA	NA	NA	NA	0.0225014	NA	craniofacial development partial	713		C:GO:0005694; C:GO:0032991	C:chromosome; C:protein-containing complex
TR521731|c2_g3_i1	-6.2068	NA	NA	6.35612	5.59847	NA	NA	NA	NA	NA	NA	NA	NA	-5.64427	NA	0.0148151	NA	NA	0.0174127	0.0337603	NA	NA	NA	NA	NA	NA	NA	NA	0.0429558	NA	DNA endonuclease RBBP8	3580		P:GO:0000724; F:GO:0004519; C:GO:0005634; P:GO:0010792	P:double-strand break repair via homologous recombination; F:endonuclease activity; C:nucleus; P:DNA double-strand break processing involved in repair via single-strand annealing
TR521037|c0_g1_i4	-6.20354	NA	NA	NA	6.04616	NA	NA	NA	NA	NA	NA	NA	NA	3.68954	NA	0.0015044	NA	NA	NA	0.00219697	NA	NA	NA	NA	NA	NA	NA	NA	0.0408746	NA	---NA---	1688
TR554651|c0_g1_i3	-6.17799	-6.17799	NA	NA	6.09703	6.09703	NA	NA	NA	NA	NA	NA	NA	6.38242	6.38242	0.0127467	0.0134107	NA	NA	0.0137103	0.0185418	NA	NA	NA	NA	NA	NA	NA	0.00731242	0.0443602	---NA---	1752
TR603144|c2_g1_i2	-6.17408	NA	NA	NA	6.20721	NA	NA	NA	NA	NA	NA	NA	NA	NA	NA	0.0323339	NA	NA	NA	0.0287959	NA	NA	NA	NA	NA	NA	NA	NA	NA	NA	ankyrin repeat domain-containing 50-like	2990		F:GO:0003674	F:molecular_function
TR558572|c3_g1_i2	-6.17114	-6.17114	NA	NA	NA	NA	NA	NA	NA	NA	NA	NA	NA	NA	NA	0.0102513	0.0108636	NA	NA	NA	NA	NA	NA	NA	NA	NA	NA	NA	NA	NA	malcavernin-like isoform X1	2217
TR580361|c2_g2_i10	-6.15932	NA	NA	NA	5.56523	NA	NA	NA	NA	NA	NA	NA	-6.51514	-6.51514	NA	0.00160332	NA	NA	NA	0.00701026	NA	NA	NA	NA	NA	NA	NA	0.00467879	0.00301647	NA	methionine synthase reductase-like isoform X2	2913		F:GO:0016491; F:GO:0043167	F:oxidoreductase activity; F:ion binding
TR551718|c0_g2_i5	-6.14569	NA	NA	5.95932	6.3849	NA	NA	NA	NA	NA	NA	NA	2.53949	2.71099	NA	0.000235917	NA	NA	0.000707747	9.51774e-05	NA	NA	NA	NA	NA	NA	NA	0.0201637	0.00847378	NA	GTP-binding 8	1046		F:GO:0043167	F:ion binding
TR570125|c0_g2_i2	-6.14398	NA	NA	6.11637	6.57478	NA	NA	NA	NA	NA	NA	NA	NA	NA	NA	0.00175625	NA	NA	0.00323026	0.00053473	NA	NA	NA	NA	NA	NA	NA	NA	NA	NA	Filamin- partial	3545		F:GO:0003674	F:molecular_function
TR579480|c0_g1_i4	-6.134	NA	NA	5.01634	4.95071	NA	NA	NA	NA	NA	NA	NA	NA	NA	NA	0.00198498	NA	NA	0.0386755	0.0284491	NA	NA	NA	NA	NA	NA	NA	NA	NA	NA	---NA---	1447
TR394902|c1_g2_i2	-6.13252	-3.8302	NA	NA	5.41683	NA	NA	NA	-4.35744	NA	NA	NA	NA	NA	NA	0.00112635	0.0298424	NA	NA	0.00760792	NA	NA	NA	0.0385863	NA	NA	NA	NA	NA	NA	---NA---	282
TR545685|c3_g1_i4	-6.12853	-3.69048	NA	NA	4.6476	NA	NA	NA	NA	NA	NA	NA	NA	NA	NA	8.13273e-06	0.00121797	NA	NA	0.00127232	NA	NA	NA	NA	NA	NA	NA	NA	NA	NA	---NA---	2629
TR571515|c0_g3_i15	-6.12605	NA	NA	6.63313	8.05301	NA	-9.30326	-3.61579	5.68747	NA	NA	NA	NA	8.09063	8.09063	0.00055831	NA	NA	0.000142761	3.65797e-07	NA	1.76714e-08	0.00428096	0.00674967	NA	NA	NA	NA	1.00915e-06	2.72524e-05	CUGBP Elav-like family member 1	2359		F:GO:0000166; F:GO:0003676	F:nucleotide binding; F:nucleic acid binding
TR590414|c2_g1_i4	-6.12557	NA	NA	NA	NA	NA	NA	NA	NA	NA	NA	NA	NA	NA	NA	0.0103412	NA	NA	NA	NA	NA	NA	NA	NA	NA	NA	NA	NA	NA	NA	---NA---	1358
TR587853|c5_g4_i4	-6.12152	NA	NA	5.33967	6.27348	NA	NA	NA	NA	NA	NA	NA	NA	NA	NA	0.0013788	NA	NA	0.0151577	0.000920488	NA	NA	NA	NA	NA	NA	NA	NA	NA	NA	galactose-1-phosphate uridylyltransferase isoform X1	1427	EC:2.7.7.12	F:GO:0008108; F:GO:0008270; P:GO:0033499	F:UDP-glucose:hexose-1-phosphate uridylyltransferase activity; F:zinc ion binding; P:galactose catabolic process via UDP-galactose	UDP-glucose--hexose-1-phosphate uridylyltransferase
TR576538|c2_g2_i3	-6.11932	-6.11932	NA	NA	NA	NA	NA	NA	NA	NA	NA	NA	NA	NA	NA	0.00724814	0.00764964	NA	NA	NA	NA	NA	NA	NA	NA	NA	NA	NA	NA	NA	beta-hexosaminidase subunit alpha-like isoform X3	4226	EC:3.2.1.52	F:GO:0004563; P:GO:0005975	F:beta-N-acetylhexosaminidase activity; P:carbohydrate metabolic process	Beta-N-acetylhexosaminidase
TR381220|c1_g2_i16	-6.11717	NA	NA	NA	5.72538	NA	NA	NA	NA	NA	NA	NA	NA	NA	NA	0.006816	NA	NA	NA	0.0139943	NA	NA	NA	NA	NA	NA	NA	NA	NA	NA	Serine threonine- kinase H1	3557	EC:2.7.11	F:GO:0004674; F:GO:0005524; P:GO:0006468; P:GO:0007275	F:protein serine/threonine kinase activity; F:ATP binding; P:protein phosphorylation; P:multicellular organism development	Transferring phosphorus-containing groups
TR543116|c3_g1_i5	-6.11513	-6.11513	NA	NA	NA	NA	NA	NA	NA	NA	NA	NA	NA	NA	NA	0.0365192	0.0376538	NA	NA	NA	NA	NA	NA	NA	NA	NA	NA	NA	NA	NA	---NA---	4089
TR526871|c2_g1_i5	-6.09681	NA	NA	NA	NA	NA	NA	-5.53812	NA	NA	NA	NA	NA	NA	NA	0.00466819	NA	NA	NA	NA	NA	NA	0.0396681	NA	NA	NA	NA	NA	NA	NA	ankyrin repeat and kinase domain-containing 1-like isoform X1	1910		F:GO:0003674	F:molecular_function
TR540446|c0_g4_i3	-6.09477	NA	-4.36723	7.02911	NA	-5.30156	-4.02309	NA	4.18136	NA	-6.9957	NA	NA	NA	NA	0.00156563	NA	0.021532	0.000149994	NA	0.00250725	0.0374179	NA	0.0248021	NA	0.00260908	NA	NA	NA	NA	---NA---	354
TR590049|c0_g2_i2	-6.08181	NA	-6.08181	NA	NA	NA	NA	NA	NA	NA	NA	NA	NA	NA	NA	0.00177802	NA	0.00331781	NA	NA	NA	NA	NA	NA	NA	NA	NA	NA	NA	NA	---NA---	1115
TR564584|c1_g3_i4	-6.0808	NA	NA	5.32609	7.83908	NA	NA	NA	NA	NA	NA	NA	NA	NA	NA	0.000907462	NA	NA	0.0113424	1.29409e-06	NA	NA	NA	NA	NA	NA	NA	NA	NA	NA	E3 ubiquitin- ligase RNF220 isoform X1	2210		P:GO:0006464; P:GO:0007165; P:GO:0007267	P:cellular protein modification process; P:signal transduction; P:cell-cell signaling
TR588282|c1_g2_i2	-6.07342	NA	NA	NA	5.76009	NA	NA	NA	NA	NA	NA	NA	NA	NA	NA	0.00344084	NA	NA	NA	0.00698106	NA	NA	NA	NA	NA	NA	NA	NA	NA	NA	---NA---	1265
TR591963|c2_g3_i3	-6.06491	NA	-6.06491	6.58005	NA	-6.58005	NA	NA	NA	NA	NA	NA	NA	NA	NA	0.00224424	NA	0.00401597	0.000817758	NA	0.00144951	NA	NA	NA	NA	NA	NA	NA	NA	NA	---NA---	740
TR599815|c5_g1_i5	-6.04938	-6.04938	-6.04938	NA	NA	NA	NA	7.22293	7.22293	NA	NA	NA	-5.86776	NA	6.09246	0.00261058	0.00255042	0.0045806	NA	NA	NA	NA	0.0004256	0.000338468	NA	NA	NA	0.0184884	NA	0.0247711	mitochondrial ribosomal isoform A	771		F:GO:0003735; C:GO:0005763; P:GO:0019233; P:GO:0032543	F:structural constituent of ribosome; C:mitochondrial small ribosomal subunit; P:sensory perception of pain; P:mitochondrial translation
TR394971|c2_g2_i4	-6.04602	NA	NA	NA	NA	NA	NA	NA	NA	NA	NA	NA	NA	NA	NA	0.0235974	NA	NA	NA	NA	NA	NA	NA	NA	NA	NA	NA	NA	NA	NA	---NA---	2338
TR533834|c0_g3_i6	-6.04581	NA	NA	5.48935	NA	NA	NA	NA	NA	NA	NA	NA	NA	NA	NA	0.00868538	NA	NA	0.035844	NA	NA	NA	NA	NA	NA	NA	NA	NA	NA	NA	---NA---	481
TR586148|c0_g1_i2	-6.04537	-6.04537	-6.04537	NA	NA	NA	NA	NA	NA	-6.91641	NA	6.84926	8.20277	NA	-8.20277	0.00204062	0.00202083	0.00374379	NA	NA	NA	NA	NA	NA	0.0029811	NA	0.00325797	7.55344e-06	NA	8.05145e-05	---NA---	1473
TR575081|c5_g2_i3	-6.0331	NA	-6.0331	7.55114	NA	-7.55114	NA	-6.28498	NA	NA	NA	NA	-5.69934	-5.69934	NA	0.00196173	NA	0.00361588	3.24877e-05	NA	6.19908e-05	NA	0.00359771	NA	NA	NA	NA	0.0217393	0.0149063	NA	PREDICTED: uncharacterized protein LOC101849360	1595
TR522798|c5_g2_i1	-6.03063	NA	NA	6.18227	5.80084	NA	NA	NA	NA	NA	NA	NA	NA	NA	NA	0.00461986	NA	NA	0.00498804	0.00749053	NA	NA	NA	NA	NA	NA	NA	NA	NA	NA	polypeptide N-acetylgalactosaminyltransferase 13 isoform X2	2000	EC:2.4.1.41	F:GO:0000030; F:GO:0004653; F:GO:0005488; C:GO:0005794; P:GO:0006493; F:GO:0008378; F:GO:0008417; C:GO:0016020; F:GO:0019112; F:GO:0035251	F:mannosyltransferase activity; F:polypeptide N-acetylgalactosaminyltransferase activity; F:binding; C:Golgi apparatus; P:protein O-linked glycosylation; F:galactosyltransferase activity; F:fucosyltransferase activity; C:membrane; F:phenanthrol glycosyltransferase activity; F:UDP-glucosyltransferase activity	Polypeptide N-acetylgalactosaminyltransferase
TR577664|c1_g1_i3	-6.02979	NA	NA	5.27034	4.91136	NA	NA	NA	NA	NA	NA	NA	NA	NA	NA	0.00427169	NA	NA	0.0319284	0.0395023	NA	NA	NA	NA	NA	NA	NA	NA	NA	NA	---NA---	814
TR528974|c1_g2_i3	-6.02574	NA	NA	6.55075	8.12935	NA	-8.05	NA	6.72998	NA	NA	NA	4.67309	NA	-7.87463	0.000800362	NA	NA	0.000194612	2.73534e-07	NA	2.65309e-06	NA	0.000295663	NA	NA	NA	0.000585017	NA	5.69792e-05	transcription factor E4F1-like	3423		F:GO:0003674	F:molecular_function
TR531259|c3_g3_i3	-6.02094	NA	NA	NA	NA	NA	NA	NA	NA	NA	NA	NA	NA	NA	NA	0.00822947	NA	NA	NA	NA	NA	NA	NA	NA	NA	NA	NA	NA	NA	NA	AF484092_1neural-specific syntaxin-binding 1	1077		P:GO:0006904	P:vesicle docking involved in exocytosis
TR525744|c1_g3_i7	-6.0208	NA	NA	6.02896	6.67629	NA	NA	NA	NA	NA	NA	NA	NA	NA	NA	0.00234918	NA	NA	0.00303161	0.000352738	NA	NA	NA	NA	NA	NA	NA	NA	NA	NA	Cell division kinase 5	1458	EC:2.7.11	F:GO:0004674; F:GO:0005524; P:GO:0006468; P:GO:0051301	F:protein serine/threonine kinase activity; F:ATP binding; P:protein phosphorylation; P:cell division	Transferring phosphorus-containing groups
TR605279|c1_g1_i5	-6.0117	NA	NA	NA	NA	NA	NA	NA	NA	NA	NA	NA	NA	NA	NA	0.0393593	NA	NA	NA	NA	NA	NA	NA	NA	NA	NA	NA	NA	NA	NA	CD209 antigen-like	652
TR579393|c1_g1_i3	-6.00993	NA	NA	5.29542	NA	NA	NA	NA	NA	NA	NA	NA	NA	NA	NA	0.00332556	NA	NA	0.0239268	NA	NA	NA	NA	NA	NA	NA	NA	NA	NA	NA	---NA---	4107
TR555365|c2_g1_i8	-6.00146	NA	NA	5.43941	5.08565	NA	NA	NA	NA	NA	NA	NA	NA	NA	NA	1.7707e-05	NA	NA	0.000249273	0.000668959	NA	NA	NA	NA	NA	NA	NA	NA	NA	NA	bicoid stability factor	3256		F:GO:0003674	F:molecular_function
TR595472|c0_g3_i3	-6.00138	NA	NA	6.04786	7.87257	NA	-7.84879	NA	7.27747	NA	NA	NA	9.16441	9.70724	NA	0.000237746	NA	NA	0.000238656	1.42956e-08	NA	1.83624e-07	NA	2.7402e-06	NA	NA	NA	6.55761e-11	1.31809e-12	NA	spliceosome RNA helicase DDX39B	998	EC:3.6.1.3; EC:3.6.1.15	P:GO:0000245; C:GO:0000346; P:GO:0001889; F:GO:0004004; F:GO:0005524; C:GO:0005681; C:GO:0005687; C:GO:0005688; C:GO:0005737; P:GO:0006369; P:GO:0010501; C:GO:0016363; C:GO:0016607; F:GO:0017070; F:GO:0030621; P:GO:0031124; P:GO:0032786; F:GO:0043008; F:GO:0044877; P:GO:0045727; P:GO:0046784; P:GO:0061051; P:GO:1904707; P:GO:2000002; P:GO:2000573	P:spliceosomal complex assembly; C:transcription export complex; P:liver development; F:ATP-dependent RNA helicase activity; F:ATP binding; C:spliceosomal complex; C:U4 snRNP; C:U6 snRNP; C:cytoplasm; P:termination of RNA polymerase II transcription; P:RNA secondary structure unwinding; C:nuclear matrix; C:nuclear speck; F:U6 snRNA binding; F:U4 snRNA binding; P:mRNA 3'-end processing; P:positive…	Adenosinetriphosphatase; Nucleoside-triphosphate phosphatase
TR584636|c1_g3_i1	-5.98196	NA	NA	5.64321	6.30681	NA	NA	NA	NA	NA	NA	NA	NA	NA	NA	0.00332556	NA	NA	0.0106215	0.00143018	NA	NA	NA	NA	NA	NA	NA	NA	NA	NA	6-phosphogluconolactonase-like isoform X1	610		P:GO:0005975	P:carbohydrate metabolic process
TR538204|c1_g2_i2	-5.98109	NA	NA	6.62839	4.74365	NA	NA	NA	NA	NA	NA	NA	7.51461	8.4563	NA	0.000859844	NA	NA	0.000138664	0.0293412	NA	NA	NA	NA	NA	NA	NA	1.29321e-05	1.89242e-07	NA	---NA---	875
TR545295|c1_g1_i2	-5.97379	NA	NA	6.2017	6.22771	NA	3.86391	NA	NA	6.70336	NA	NA	NA	NA	NA	0.00205336	NA	NA	0.00148298	0.000982962	NA	0.0487219	NA	NA	0.00412458	NA	NA	NA	NA	NA	---NA---	995
TR529141|c4_g4_i3	-5.9701	NA	NA	NA	5.57259	NA	NA	NA	NA	NA	NA	NA	NA	NA	NA	0.00290957	NA	NA	NA	0.00760792	NA	NA	NA	NA	NA	NA	NA	NA	NA	NA	---NA---	906
TR597925|c5_g1_i7	-5.96998	-5.96998	-5.96998	NA	NA	NA	NA	6.44241	NA	-3.61661	-7.85715	NA	NA	NA	3.69679	0.00280584	0.00274987	0.00495105	NA	NA	NA	NA	0.00315362	NA	0.0440896	0.000339746	NA	NA	NA	0.0484777	PREDICTED: nuclear receptor-binding factor 2-like	1178
TR449352|c1_g6_i3	-5.96772	NA	NA	7.607	7.51977	NA	NA	NA	NA	3.65321	3.16327	NA	NA	NA	NA	2.35227e-07	NA	NA	2.10805e-12	2.50755e-12	NA	NA	NA	NA	2.88398e-05	0.000406556	NA	NA	NA	NA	---NA---	1643
TR413158|c0_g3_i9	-5.96095	NA	NA	5.11108	6.92432	NA	NA	3.78214	NA	NA	NA	NA	NA	NA	NA	0.00193268	NA	NA	0.0245189	0.000103949	NA	NA	0.0342754	NA	NA	NA	NA	NA	NA	NA	---NA---	1941
TR384033|c2_g2_i6	-5.95609	NA	NA	5.08988	7.61811	NA	NA	NA	NA	NA	NA	NA	NA	6.10902	NA	0.00106675	NA	NA	0.0180784	2.40203e-06	NA	NA	NA	NA	NA	NA	NA	NA	0.00123168	NA	transmembrane 135-like	3029		C:GO:0016020	C:membrane
TR418071|c2_g1_i1	-5.94154	NA	NA	NA	5.2873	NA	NA	NA	NA	NA	NA	NA	NA	NA	NA	0.00429197	NA	NA	NA	0.0176898	NA	NA	NA	NA	NA	NA	NA	NA	NA	NA	---NA---	391
TR390744|c2_g16_i1	-5.93951	-5.93951	NA	NA	7.17978	7.17978	NA	NA	NA	2.9648	NA	NA	NA	NA	NA	0.000332313	0.000324331	NA	NA	9.85957e-07	1.3354e-06	NA	NA	NA	0.00563838	NA	NA	NA	NA	NA	---NA---	266
TR609950|c1_g1_i13	-5.93904	NA	NA	6.77307	NA	NA	NA	NA	NA	NA	NA	NA	NA	NA	NA	0.0127964	NA	NA	0.00429429	NA	NA	NA	NA	NA	NA	NA	NA	NA	NA	NA	dynein heavy chain axonemal-like	1265
TR444618|c0_g4_i4	-5.93519	NA	NA	NA	NA	NA	NA	NA	4.11135	NA	NA	NA	6.97052	NA	-6.97052	0.00461986	NA	NA	NA	NA	NA	NA	NA	0.0292062	NA	NA	NA	0.000742732	NA	0.00498091	---NA---	3020
TR422580|c3_g1_i3	-5.91802	NA	NA	6.51866	5.214	NA	NA	NA	NA	NA	NA	NA	NA	NA	NA	0.00353892	NA	NA	0.00108709	0.0174829	NA	NA	NA	NA	NA	NA	NA	NA	NA	NA	zinc finger 433 isoform X1	2774		F:GO:0003674	F:molecular_function
TR604789|c0_g2_i6	-5.91692	NA	-5.91692	7.44404	NA	-7.44404	NA	NA	NA	NA	-8.74362	-6.63405	NA	7.18713	7.18713	0.00135804	NA	0.00271267	7.91387e-06	NA	1.7653e-05	NA	NA	NA	NA	2.45109e-06	0.00411378	NA	3.49161e-05	0.000689238	PREDICTED: uncharacterized protein LOC101847518 isoform X1	2598
TR602881|c1_g6_i1	-5.89192	-5.89192	NA	NA	NA	NA	NA	NA	NA	NA	NA	NA	NA	NA	NA	0.00437846	0.00451304	NA	NA	NA	NA	NA	NA	NA	NA	NA	NA	NA	NA	NA	PREDICTED: uncharacterized protein LOC101846001	678
TR601587|c2_g3_i1	-5.87639	NA	NA	5.78251	6.51046	NA	NA	NA	NA	NA	NA	NA	NA	NA	NA	0.00172579	NA	NA	0.00317401	0.000219091	NA	NA	NA	NA	NA	NA	NA	NA	NA	NA	---NA---	1360
TR557722|c2_g1_i14	-5.8717	NA	NA	6.59535	5.57003	NA	NA	NA	NA	NA	NA	NA	NA	NA	NA	0.00614986	NA	NA	0.00167707	0.0111365	NA	NA	NA	NA	NA	NA	NA	NA	NA	NA	General transcription factor IIH subunit 2	1151		C:GO:0000439; P:GO:0006289; P:GO:0006351; F:GO:0008270	C:transcription factor TFIIH core complex; P:nucleotide-excision repair; P:transcription, DNA-templated; F:zinc ion binding
TR559648|c3_g1_i13	-5.87103	NA	NA	NA	6.57437	NA	NA	NA	NA	NA	NA	NA	NA	NA	NA	0.0235909	NA	NA	NA	0.00750217	NA	NA	NA	NA	NA	NA	NA	NA	NA	NA	---NA---	2187		P:GO:0006464	P:cellular protein modification process
TR522168|c0_g2_i2	-5.86336	-8.18954	NA	NA	7.25561	9.58179	2.61296	3.40771	NA	-9.19172	NA	9.43242	3.00388	NA	-2.42141	5.39857e-09	2.00046e-11	NA	NA	3.79778e-14	1.48626e-16	0.00343025	2.89183e-05	NA	2.83546e-11	NA	3.03774e-12	6.00606e-05	NA	0.00348386	Nuclear and cytoplasmic polyadenylated RNA-binding	5756		F:GO:0003674	F:molecular_function
TR600379|c1_g1_i2	-5.85382	NA	NA	4.97076	5.32391	NA	NA	NA	NA	NA	NA	NA	NA	NA	NA	6.16958e-09	NA	NA	1.58536e-06	1.18542e-07	NA	NA	NA	NA	NA	NA	NA	NA	NA	NA	peptidyl-prolyl cis-trans isomerase G- partial	1444	EC:5.2.1.8	P:GO:0000413; F:GO:0003723; F:GO:0003755; F:GO:0005515; C:GO:0005737; P:GO:0006457; P:GO:0008380; F:GO:0016018; C:GO:0016363; C:GO:0016607	P:protein peptidyl-prolyl isomerization; F:RNA binding; F:peptidyl-prolyl cis-trans isomerase activity; F:protein binding; C:cytoplasm; P:protein folding; P:RNA splicing; F:cyclosporin A binding; C:nuclear matrix; C:nuclear speck	Peptidylprolyl isomerase
TR525525|c0_g19_i1	-5.84462	NA	NA	6.4863	6.51588	NA	-6.7569	NA	5.82715	NA	NA	NA	NA	5.17669	NA	0.00353794	NA	NA	0.000859063	0.000540793	NA	0.000966288	NA	0.0105211	NA	NA	NA	NA	0.0192572	NA	---NA---	710
TR560663|c0_g1_i5	-5.84397	NA	NA	6.12815	NA	NA	NA	NA	NA	-6.16432	NA	6.89182	NA	NA	NA	0.00280584	NA	NA	0.00178156	NA	NA	NA	NA	NA	0.016673	NA	0.00257105	NA	NA	NA	---NA---	1461
TR595043|c1_g1_i3	-5.83877	NA	-5.83877	7.14255	NA	-7.14255	NA	NA	-2.47012	NA	NA	NA	NA	NA	NA	0.000191859	NA	0.000527669	2.83127e-07	NA	1.02726e-06	NA	NA	0.0125522	NA	NA	NA	NA	NA	NA	---NA---	714
TR530880|c2_g2_i3	-5.83532	NA	NA	5.39311	NA	NA	NA	-4.65971	-5.85222	NA	-7.76231	-7.76124	NA	NA	NA	0.00131125	NA	NA	0.00745495	NA	NA	NA	0.00754959	0.000147349	NA	8.5178e-05	0.000101612	NA	NA	NA	---NA---	1975
TR615232|c4_g2_i4	-5.82538	-5.82538	NA	NA	NA	NA	NA	NA	NA	NA	NA	NA	NA	NA	NA	0.0299443	0.0307803	NA	NA	NA	NA	NA	NA	NA	NA	NA	NA	NA	NA	NA	---NA---	736
TR530256|c1_g1_i1	-5.82334	-5.82334	NA	NA	4.90038	NA	NA	NA	NA	NA	NA	NA	6.60487	6.916	NA	0.00794667	0.00827952	NA	NA	0.0449856	NA	NA	NA	NA	NA	NA	NA	0.00233232	0.000803451	NA	fibrous sheath-interacting 2	3102
TR379804|c1_g1_i2	-5.81797	NA	NA	6.22222	5.23929	NA	NA	NA	NA	NA	NA	NA	NA	NA	NA	0.00395693	NA	NA	0.00203647	0.0161484	NA	NA	NA	NA	NA	NA	NA	NA	NA	NA	RBPJ-interacting and tubulin-associated -like	1046		P:GO:0006913; P:GO:0007165; F:GO:0008092	P:nucleocytoplasmic transport; P:signal transduction; F:cytoskeletal protein binding
TR533271|c3_g1_i1	-5.81741	NA	NA	4.93591	5.90898	NA	NA	NA	NA	NA	NA	NA	7.12887	6.67385	NA	0.0033615	NA	NA	0.0409054	0.00279366	NA	NA	NA	NA	NA	NA	NA	0.00023158	0.000531287	NA	---NA---	694
TR549315|c3_g4_i1	-5.81265	NA	NA	5.67866	5.24189	NA	NA	-5.66458	-6.87531	NA	NA	NA	NA	NA	NA	0.0110771	NA	NA	0.0216336	0.0309697	NA	NA	0.0400252	0.00406119	NA	NA	NA	NA	NA	NA	transport and Golgi organization 2 homolog isoform X3	2490
TR410666|c1_g1_i1	-5.80098	-5.80098	NA	NA	NA	NA	NA	NA	NA	NA	NA	NA	NA	NA	NA	0.00501457	0.00518178	NA	NA	NA	NA	NA	NA	NA	NA	NA	NA	NA	NA	NA	---NA---	3354
TR587636|c2_g2_i2	-5.79584	-5.79584	NA	NA	6.38234	6.38234	NA	NA	NA	NA	NA	NA	NA	NA	NA	0.00228048	0.00226541	NA	NA	0.000338278	0.000425441	NA	NA	NA	NA	NA	NA	NA	NA	NA	PREDICTED: uncharacterized protein LOC101855977 isoform X2	2377		F:GO:0003674	F:molecular_function
TR533179|c2_g3_i6	-5.78839	NA	NA	7.01779	5.21535	NA	NA	NA	NA	NA	NA	NA	NA	-3.52604	NA	0.00433025	NA	NA	0.000246085	0.0174296	NA	NA	NA	NA	NA	NA	NA	NA	0.0354332	NA	Negative elongation factor B	2276		C:GO:0005634; P:GO:0045892	C:nucleus; P:negative regulation of transcription, DNA-templated
TR556109|c1_g1_i2	-5.78243	-5.78243	NA	NA	6.63777	6.63777	NA	NA	NA	7.59432	6.83423	NA	NA	7.58037	7.58037	0.00167825	0.00166532	NA	NA	0.000100469	0.000128794	NA	NA	NA	0.000118604	0.00136164	NA	NA	7.66193e-06	0.000174467	anoctamin-4-like isoform X6	3667		F:GO:0003674	F:molecular_function
TR546232|c0_g5_i2	-5.7803	-5.7803	-5.7803	NA	NA	NA	4.54457	NA	NA	NA	NA	NA	NA	NA	NA	0.00169804	0.0016862	0.0034151	NA	NA	NA	0.00106301	NA	NA	NA	NA	NA	NA	NA	NA	PREDICTED: uncharacterized protein LOC101859099	1258		F:GO:0003674; P:GO:0007155	F:molecular_function; P:cell adhesion
TR560547|c4_g1_i5	-5.77833	NA	-5.77833	5.8967	NA	-5.8967	NA	NA	NA	6.95901	NA	-6.95901	-5.72695	NA	5.79335	0.00410501	NA	0.00729864	0.00462283	NA	0.00765138	NA	NA	NA	0.00278071	NA	0.00366476	0.0220749	NA	0.0412004	5 -3 exoribonuclease 2	2705	EC:3.1.13; EC:3.1.15	F:GO:0003676; F:GO:0004534; C:GO:0005634; P:GO:0090305	F:nucleic acid binding; F:5'-3' exoribonuclease activity; C:nucleus; P:nucleic acid phosphodiester bond hydrolysis	Acting on ester bonds; Acting on ester bonds
TR585528|c0_g1_i1	-5.77744	NA	NA	5.73055	NA	NA	-5.57363	NA	5.48119	NA	NA	NA	NA	NA	NA	0.00771397	NA	NA	0.0126459	NA	NA	0.0308051	NA	0.0356963	NA	NA	NA	NA	NA	NA	---NA---	572
TR582302|c2_g3_i10	-5.77744	NA	NA	6.63213	5.24201	NA	NA	NA	NA	NA	NA	NA	NA	NA	NA	0.00622048	NA	NA	0.00118794	0.0194545	NA	NA	NA	NA	NA	NA	NA	NA	NA	NA	ras-related Rab-24 isoform X1	2034	EC:3.6.1.15	F:GO:0003924; F:GO:0005515; F:GO:0005525; C:GO:0005739; C:GO:0005776; C:GO:0005829; P:GO:0006914; P:GO:0007264; P:GO:0015031; C:GO:0016020	F:GTPase activity; F:protein binding; F:GTP binding; C:mitochondrion; C:autophagosome; C:cytosol; P:autophagy; P:small GTPase mediated signal transduction; P:protein transport; C:membrane	Nucleoside-triphosphate phosphatase
TR535930|c1_g2_i1	-5.77726	NA	NA	5.33757	5.4814	NA	NA	NA	NA	NA	NA	NA	NA	NA	NA	0.00881917	NA	NA	0.0317374	0.0156897	NA	NA	NA	NA	NA	NA	NA	NA	NA	NA	---NA---	484
TR574397|c0_g1_i1	-5.75786	NA	NA	5.33956	6.07301	NA	NA	NA	NA	NA	NA	NA	-6.32158	NA	7.47262	0.00322516	NA	NA	0.0134335	0.00134458	NA	NA	NA	NA	NA	NA	NA	0.00524151	NA	0.00056005	---NA---	581
TR517923|c3_g1_i17	-5.75684	NA	NA	NA	5.27838	NA	NA	NA	NA	NA	NA	NA	NA	NA	NA	0.0165434	NA	NA	NA	0.0349984	NA	NA	NA	NA	NA	NA	NA	NA	NA	NA	sodium/hydrogen exchanger 10-like	3369
TR554827|c0_g1_i6	-5.74493	NA	NA	7.1231	5.57582	NA	NA	-6.35359	-6.49171	5.8707	6.36378	NA	-5.60575	-5.60575	NA	0.00500117	NA	NA	0.000156362	0.00683108	NA	NA	0.00353165	0.00250167	0.0350079	0.0100896	NA	0.0256453	0.0176736	NA	Zinc C2H2 type family	3448		F:GO:0003674	F:molecular_function
TR521096|c1_g3_i1	-5.73935	NA	NA	NA	6.41289	NA	NA	NA	NA	NA	NA	NA	NA	NA	NA	0.003949	NA	NA	NA	0.000610071	NA	NA	NA	NA	NA	NA	NA	NA	NA	NA	PREDICTED: uncharacterized protein LOC101861306	2194
TR524595|c0_g2_i9	-5.73538	-5.73538	NA	NA	6.55832	6.55832	NA	NA	NA	NA	NA	NA	NA	NA	NA	0.00524139	0.00542242	NA	NA	0.000596696	0.000752617	NA	NA	NA	NA	NA	NA	NA	NA	NA	---NA---	1021
TR567912|c1_g5_i1	-5.7317	NA	NA	5.40771	6.39216	NA	NA	NA	NA	NA	NA	NA	NA	NA	NA	0.00270499	NA	NA	0.0101207	0.000328043	NA	NA	NA	NA	NA	NA	NA	NA	NA	NA	PREDICTED: uncharacterized protein LOC105322314	1091	EC:5.3.3.5	C:GO:0005575; P:GO:0006629; F:GO:0016853	C:cellular_component; P:lipid metabolic process; F:isomerase activity	Cholestenol Delta-isomerase
TR531100|c1_g3_i5	-5.73053	-5.73053	NA	NA	6.06401	6.06401	8.13105	NA	-3.61628	NA	-7.12762	-8.7912	-6.45345	-6.45345	NA	0.00283173	0.0027996	NA	NA	0.000970089	0.00123549	5.28484e-06	NA	0.0158442	NA	0.00112137	3.88593e-06	0.00332566	0.00215471	NA	---NA---	1118
TR544560|c0_g1_i1	-5.73047	NA	NA	6.22286	4.85623	NA	NA	NA	NA	NA	NA	NA	NA	NA	NA	0.00495442	NA	NA	0.0020841	0.0334288	NA	NA	NA	NA	NA	NA	NA	NA	NA	NA	PREDICTED: gigaxonin-like	2491		F:GO:0003674; P:GO:0007010	F:molecular_function; P:cytoskeleton organization
TR573094|c0_g1_i6	-5.72832	NA	NA	6.12588	6.31081	NA	6.06258	NA	NA	NA	NA	NA	NA	NA	NA	0.0193299	NA	NA	0.0147165	0.00707602	NA	0.0304429	NA	NA	NA	NA	NA	NA	NA	NA	PREDICTED: uncharacterized protein LOC101864410	2356		F:GO:0003674	F:molecular_function
TR553084|c1_g1_i4	-5.72402	NA	NA	5.81143	5.56679	NA	NA	NA	NA	NA	NA	NA	NA	NA	NA	0.011366	NA	NA	0.014645	0.0154734	NA	NA	NA	NA	NA	NA	NA	NA	NA	NA	NTF2-related export	2726		C:GO:0005622; P:GO:0006810	C:intracellular; P:transport
TR577623|c2_g1_i1	-5.72298	NA	NA	6.31287	4.98763	NA	6.69862	6.77002	NA	NA	NA	NA	NA	NA	NA	0.0119694	NA	NA	0.00553966	0.0431153	NA	0.00538579	0.00438151	NA	NA	NA	NA	NA	NA	NA	lisH domain-containing ARMC9	2250		F:GO:0005515; C:GO:0070062	F:protein binding; C:extracellular exosome
TR450612|c1_g3_i7	-5.7079	NA	NA	5.65565	NA	NA	NA	NA	NA	NA	NA	NA	NA	NA	NA	0.0202649	NA	NA	0.032499	NA	NA	NA	NA	NA	NA	NA	NA	NA	NA	NA	hexosaminidase D-like	2329		P:GO:0005975; F:GO:0016798	P:carbohydrate metabolic process; F:hydrolase activity, acting on glycosyl bonds
TR566764|c2_g1_i2	-5.69748	-5.69748	NA	NA	5.74402	5.74402	NA	NA	NA	NA	NA	NA	NA	NA	NA	0.0034906	0.00350786	NA	NA	0.00328421	0.00440039	NA	NA	NA	NA	NA	NA	NA	NA	NA	---NA---	926
TR401448|c2_g2_i4	-5.68817	NA	NA	NA	5.89715	NA	NA	NA	NA	NA	NA	NA	NA	NA	NA	0.0228776	NA	NA	NA	0.0155037	NA	NA	NA	NA	NA	NA	NA	NA	NA	NA	PREDICTED: uncharacterized protein LOC101852742	2057
TR525582|c2_g3_i6	-5.68729	-4.06465	NA	NA	4.14412	NA	NA	NA	NA	NA	NA	NA	-4.46692	NA	4.59243	0.000451779	0.00877836	NA	NA	0.0298817	NA	NA	NA	NA	NA	NA	NA	0.0213512	NA	0.0337176	---NA---	554
TR602760|c2_g3_i5	-5.67653	NA	NA	NA	5.8456	NA	NA	NA	NA	NA	NA	NA	NA	NA	NA	0.0331946	NA	NA	NA	0.0241747	NA	NA	NA	NA	NA	NA	NA	NA	NA	NA	---NA---	290
TR563266|c1_g1_i6	-5.67527	NA	NA	4.60046	4.69168	NA	NA	NA	NA	NA	NA	NA	NA	NA	NA	0.00158643	NA	NA	0.0313639	0.0145937	NA	NA	NA	NA	NA	NA	NA	NA	NA	NA	---NA---	1610
TR418108|c1_g2_i5	-5.66516	-5.66516	NA	NA	5.56399	5.56399	5.37542	NA	-5.37542	NA	NA	NA	6.87533	7.92491	NA	0.00283173	0.0027996	NA	NA	0.00404191	0.00536625	0.0266646	NA	0.0237894	NA	NA	NA	0.000194205	3.13597e-06	NA	---NA---	1261
TR590829|c1_g1_i4	-5.65374	NA	NA	NA	4.99406	NA	NA	NA	NA	NA	NA	NA	5.2766	5.44762	NA	0.0068463	NA	NA	NA	0.0279241	NA	NA	NA	NA	NA	NA	NA	0.0224341	0.0118858	NA	death domain-containing 1-like	2889		P:GO:0007165	P:signal transduction
TR436179|c0_g1_i4	-5.64897	NA	NA	6.03592	6.09437	NA	5.83636	6.34738	NA	NA	NA	NA	NA	NA	NA	0.0208406	NA	NA	0.0154969	0.00929237	NA	0.0426489	0.0161659	NA	NA	NA	NA	NA	NA	NA	GRIP and coiled-coil domain-containing 1-like	3039		C:GO:0005622; C:GO:0005794; P:GO:0034067	C:intracellular; C:Golgi apparatus; P:protein localization to Golgi apparatus
TR605095|c0_g1_i3	-5.64882	NA	-5.64882	7.06178	NA	-7.06178	NA	NA	NA	NA	-9.1254	-8.01064	NA	NA	NA	0.00139818	NA	0.003011	7.75678e-06	NA	1.97069e-05	NA	NA	NA	NA	5.41831e-08	1.12725e-05	NA	NA	NA	PREDICTED: uncharacterized protein C9orf78 homolog	1408		C:GO:0044424	C:intracellular part
TR391599|c4_g2_i3	-5.63988	NA	NA	5.92994	NA	NA	NA	NA	NA	7.83394	6.00168	NA	NA	NA	NA	0.00738214	NA	NA	0.0055934	NA	NA	NA	NA	NA	0.000437594	0.0256853	NA	NA	NA	NA	RNA-directed DNA polymerase from mobile element jockey- partial	4479	EC:3.1.30; EC:3.1.26; EC:3.1.26.4	F:GO:0004518	F:nuclease activity	Acting on ester bonds; Acting on ester bonds; Ribonuclease H
TR468510|c0_g1_i1	-5.63721	NA	NA	NA	5.63355	NA	NA	NA	NA	NA	NA	NA	NA	NA	NA	0.00888774	NA	NA	NA	0.00911037	NA	NA	NA	NA	NA	NA	NA	NA	NA	NA	---NA---	239
TR598337|c2_g1_i13	-5.63715	NA	-5.63715	NA	NA	NA	NA	NA	NA	NA	NA	NA	6.60963	5.34579	NA	0.011366	NA	0.0183765	NA	NA	NA	NA	NA	NA	NA	NA	NA	0.00261449	0.0187186	NA	synaptotagmin-1 isoform X1	4551		P:GO:0006810; P:GO:0007267; F:GO:0008289; C:GO:0031410; F:GO:0043167	P:transport; P:cell-cell signaling; F:lipid binding; C:cytoplasmic vesicle; F:ion binding
TR532402|c3_g3_i7	-5.63703	NA	NA	NA	4.80396	NA	NA	NA	NA	NA	NA	NA	NA	NA	NA	0.00552803	NA	NA	NA	0.036974	NA	NA	NA	NA	NA	NA	NA	NA	NA	NA	---NA---	431
TR549734|c0_g1_i1	-5.63653	NA	NA	NA	5.06758	NA	NA	NA	NA	NA	NA	NA	NA	7.46222	NA	0.00446363	NA	NA	NA	0.0190156	NA	NA	NA	NA	NA	NA	NA	NA	3.91753e-05	NA	---NA---	657
TR577049|c1_g1_i2	-5.62937	NA	NA	5.10078	5.71248	NA	NA	NA	NA	NA	NA	NA	NA	-5.44578	NA	0.00906664	NA	NA	0.0418387	0.00792132	NA	NA	NA	NA	NA	NA	NA	NA	0.0284755	NA	PREDICTED: uncharacterized protein LOC101861786	2179
TR527884|c1_g1_i1	-5.62915	NA	NA	NA	5.4603	NA	NA	NA	NA	NA	NA	NA	NA	NA	NA	0.0192627	NA	NA	NA	0.0246206	NA	NA	NA	NA	NA	NA	NA	NA	NA	NA	AGAP006098-PA	2442		F:GO:0003723; F:GO:0008270	F:RNA binding; F:zinc ion binding
TR577628|c6_g1_i1	-5.62605	NA	NA	6.03026	6.69625	NA	NA	-5.51244	-5.37266	NA	3.27373	NA	NA	NA	NA	0.00357495	NA	NA	0.00157431	0.000125622	NA	NA	0.0171144	0.0235118	NA	0.0346204	NA	NA	NA	NA	---NA---	1916
TR525752|c2_g3_i2	-5.61954	NA	NA	NA	NA	NA	NA	NA	NA	NA	NA	NA	NA	NA	NA	0.0263407	NA	NA	NA	NA	NA	NA	NA	NA	NA	NA	NA	NA	NA	NA	---NA---	648
TR548325|c2_g3_i2	-5.61782	NA	NA	NA	NA	NA	NA	NA	NA	NA	NA	NA	NA	NA	NA	0.0402892	NA	NA	NA	NA	NA	NA	NA	NA	NA	NA	NA	NA	NA	NA	---NA---	351
TR586878|c4_g1_i2	-5.61016	NA	NA	NA	5.3147	NA	NA	NA	NA	NA	NA	NA	NA	NA	NA	0.0196565	NA	NA	NA	0.0308703	NA	NA	NA	NA	NA	NA	NA	NA	NA	NA	cytochrome P450 4F4-like	535		F:GO:0016491; F:GO:0043167	F:oxidoreductase activity; F:ion binding
TR540067|c2_g6_i1	-5.60872	NA	-5.60872	NA	NA	NA	NA	NA	NA	NA	NA	NA	NA	NA	NA	0.0173266	NA	0.026475	NA	NA	NA	NA	NA	NA	NA	NA	NA	NA	NA	NA	---NA---	462
TR557711|c0_g2_i3	-5.60297	NA	NA	NA	6.054	NA	NA	NA	NA	NA	NA	NA	NA	NA	NA	0.0364958	NA	NA	NA	0.0180316	NA	NA	NA	NA	NA	NA	NA	NA	NA	NA	BCCIP homolog	1147
TR607195|c0_g2_i4	-5.57722	NA	NA	NA	NA	NA	NA	NA	NA	NA	NA	NA	NA	NA	NA	0.0270171	NA	NA	NA	NA	NA	NA	NA	NA	NA	NA	NA	NA	NA	NA	lysine-specific demethylase 2B isoform X1	3096		F:GO:0003677; F:GO:0008270; P:GO:0021591; P:GO:0048523; P:GO:0048598	F:DNA binding; F:zinc ion binding; P:ventricular system development; P:negative regulation of cellular process; P:embryonic morphogenesis
TR576653|c3_g1_i1	-5.57303	NA	NA	NA	4.99265	NA	NA	NA	NA	NA	NA	NA	NA	NA	NA	0.00695149	NA	NA	NA	0.0265371	NA	NA	NA	NA	NA	NA	NA	NA	NA	NA	---NA---	986
TR525646|c3_g1_i3	-5.55576	NA	NA	5.87745	NA	NA	NA	NA	NA	NA	NA	NA	NA	NA	NA	0.0267206	NA	NA	0.0234382	NA	NA	NA	NA	NA	NA	NA	NA	NA	NA	NA	PDZ domain-containing GIPC1-like	1611		F:GO:0005515; C:GO:0016020	F:protein binding; C:membrane
TR540331|c1_g1_i5	-5.54609	-5.54609	NA	NA	5.90263	5.90263	NA	NA	NA	NA	NA	NA	NA	NA	NA	0.0167906	0.0175308	NA	NA	0.00774106	0.0102219	NA	NA	NA	NA	NA	NA	NA	NA	NA	PREDICTED: uncharacterized protein LOC101859832	1884
TR520944|c1_g2_i2	-5.54294	NA	NA	NA	5.80193	NA	NA	NA	NA	NA	NA	NA	NA	NA	NA	0.0368909	NA	NA	NA	0.0230001	NA	NA	NA	NA	NA	NA	NA	NA	NA	NA	---NA---	2513
TR587309|c0_g1_i7	-5.54117	NA	NA	4.92616	5.77162	NA	NA	NA	NA	NA	NA	NA	NA	NA	NA	0.00706236	NA	NA	0.0451124	0.00424068	NA	NA	NA	NA	NA	NA	NA	NA	NA	NA	G -coupled receptor kinase 1	1860	EC:2.7.11.25; EC:2.7.11; EC:2.7.12.1; EC:2.7.11.24; EC:2.7.11.13; EC:2.7.11.16	P:GO:0003315; F:GO:0004675; F:GO:0004676; F:GO:0004677; F:GO:0004679; F:GO:0004690; F:GO:0004694; F:GO:0004698; F:GO:0004703; F:GO:0004704; F:GO:0004705; F:GO:0004706; F:GO:0004711; F:GO:0005524; P:GO:0006468; P:GO:0007224; P:GO:0008016; F:GO:0008349; F:GO:0008545; F:GO:0019912; F:GO:0034211; P:GO:0043009; P:GO:0055001	P:heart rudiment formation; F:transmembrane receptor protein serine/threonine kinase activity; F:3-phosphoinositide-dependent protein kinase activity; F:DNA-dependent protein kinase activity; F:AMP-activated protein kinase activity; F:cyclic nucleotide-dependent protein kinase activity; F:eukaryotic translation initiation factor 2alpha kinase activity; F:calcium-dependent protein kinase C activit…	Mitogen-activated protein kinase kinase kinase; Transferring phosphorus-containing groups; Dual-specificity kinase; Mitogen-activated protein kinase; Protein kinase C; [G-protein-coupled receptor] kinase
TR550876|c1_g1_i2	-5.5355	NA	NA	5.28116	5.4375	NA	NA	NA	NA	NA	NA	NA	NA	NA	NA	0.0140995	NA	NA	0.033936	0.0161371	NA	NA	NA	NA	NA	NA	NA	NA	NA	NA	---NA---	1384
TR587122|c3_g1_i6	-5.52855	NA	NA	NA	4.75703	NA	NA	NA	NA	NA	NA	NA	3.34409	NA	NA	0.00826489	NA	NA	NA	0.0441682	NA	NA	NA	NA	NA	NA	NA	0.0294944	NA	NA	ubiquinone biosynthesis monooxygenase COQ6-like	802		F:GO:0004497; P:GO:0008152; F:GO:0016705; C:GO:0043231; C:GO:0044444; F:GO:0050660	F:monooxygenase activity; P:metabolic process; F:oxidoreductase activity, acting on paired donors, with incorporation or reduction of molecular oxygen; C:intracellular membrane-bounded organelle; C:cytoplasmic part; F:flavin adenine dinucleotide binding
TR543609|c2_g1_i1	-5.52405	NA	NA	5.73185	NA	NA	NA	NA	NA	NA	NA	NA	NA	NA	NA	0.0301722	NA	NA	0.0324788	NA	NA	NA	NA	NA	NA	NA	NA	NA	NA	NA	TOX high mobility group box family member 4	1917		F:GO:0003674	F:molecular_function
TR379371|c4_g2_i4	-5.51355	NA	NA	4.93549	4.5961	NA	8.32733	5.61134	NA	NA	-8.07638	-7.1468	NA	NA	NA	0.00419566	NA	NA	0.0296216	0.0443297	NA	2.34287e-06	0.0122307	NA	NA	4.65705e-05	0.00101736	NA	NA	NA	---NA---	1505
TR536932|c1_g2_i3	-5.50913	NA	NA	5.54677	6.17208	NA	NA	NA	NA	NA	NA	NA	NA	NA	NA	2.05133e-05	NA	NA	2.43195e-05	8.40208e-07	NA	NA	NA	NA	NA	NA	NA	NA	NA	NA	tRNA-dihydrouridine(20a 20b) synthase [NAD(P)+]-like	766		P:GO:0002943; F:GO:0017150; F:GO:0050660; P:GO:0055114	P:tRNA dihydrouridine synthesis; F:tRNA dihydrouridine synthase activity; F:flavin adenine dinucleotide binding; P:oxidation-reduction process
TR534581|c2_g4_i3	-5.50868	NA	-5.50868	5.11106	NA	-5.11106	NA	6.31659	6.31659	NA	NA	NA	NA	NA	NA	0.00635638	NA	0.0114212	0.0240434	NA	0.0370844	NA	0.00279335	0.00218442	NA	NA	NA	NA	NA	NA	---NA---	869
TR560129|c1_g1_i2	-5.4972	NA	-5.4972	7.88444	NA	-7.88444	5.21739	3.61348	NA	NA	NA	NA	NA	-2.82793	NA	0.00244643	NA	0.00491559	2.28531e-07	NA	5.89301e-07	3.89267e-05	0.0182314	NA	NA	NA	NA	NA	0.0118132	NA	dimethyladenosine transferase mitochondrial	2427		F:GO:0000988; C:GO:0005739; F:GO:0008168; P:GO:0009058; P:GO:0034641; P:GO:0042254	F:obsolete transcription factor activity, protein binding; C:mitochondrion; F:methyltransferase activity; P:biosynthetic process; P:cellular nitrogen compound metabolic process; P:ribosome biogenesis
TR401878|c8_g1_i4	-5.48897	NA	-5.48897	NA	NA	NA	NA	NA	NA	NA	NA	NA	NA	NA	NA	0.00636598	NA	0.0114564	NA	NA	NA	NA	NA	NA	NA	NA	NA	NA	NA	NA	---NA---	371
TR576809|c0_g1_i5	-5.46952	NA	NA	NA	4.68327	NA	NA	NA	NA	NA	NA	NA	NA	NA	NA	0.00292461	NA	NA	NA	0.0156294	NA	NA	NA	NA	NA	NA	NA	NA	NA	NA	---NA---	1045
TR532413|c1_g2_i3	-5.4673	NA	NA	6.03809	5.82256	NA	NA	NA	NA	NA	NA	NA	NA	NA	NA	0.00950186	NA	NA	0.00334311	0.00414536	NA	NA	NA	NA	NA	NA	NA	NA	NA	NA	---NA---	1787
TR583049|c3_g2_i9	-5.46528	NA	NA	5.37181	6.16885	NA	NA	NA	NA	NA	NA	NA	NA	3.57344	NA	0.00395719	NA	NA	0.00793233	0.000384591	NA	NA	NA	NA	NA	NA	NA	NA	0.00387091	NA	nutritionally-regulated adipose and cardiac enriched homolog	632		C:GO:0016020; C:GO:0016021	C:membrane; C:integral component of membrane
TR444747|c1_g2_i3	-5.4556	NA	NA	6.43029	NA	NA	NA	NA	NA	NA	NA	NA	NA	NA	NA	0.00845569	NA	NA	0.00101781	NA	NA	NA	NA	NA	NA	NA	NA	NA	NA	NA	---NA---	1320
TR584478|c1_g1_i3	-5.44844	NA	NA	NA	NA	NA	NA	NA	NA	NA	NA	NA	-6.3937	NA	NA	0.0437826	NA	NA	NA	NA	NA	NA	NA	NA	NA	NA	NA	0.0244191	NA	NA	---NA---	1102
TR449352|c1_g6_i11	-5.43876	NA	NA	7.66966	5.42048	NA	NA	NA	NA	NA	NA	NA	-5.97467	-5.97467	NA	0.00422394	NA	NA	2.37248e-06	0.0051937	NA	NA	NA	NA	NA	NA	NA	0.00841624	0.0055846	NA	---NA---	1638
TR385612|c2_g1_i2	-5.42487	NA	NA	6.67391	5.28857	NA	NA	NA	NA	NA	NA	NA	4.99009	6.96797	NA	0.0063666	NA	NA	0.000254565	0.00972519	NA	NA	NA	NA	NA	NA	NA	0.0290972	0.000135018	NA	---NA---	381
TR547331|c1_g1_i10	-5.4206	NA	NA	5.05564	7.64089	NA	NA	NA	NA	NA	NA	NA	3.68468	3.82395	NA	0.00325803	NA	NA	0.0125189	5.58827e-08	NA	NA	NA	NA	NA	NA	NA	0.000682252	0.000273586	NA	FAM188A homolog	1282		F:GO:0043167	F:ion binding
TR601074|c1_g1_i5	-5.41445	NA	NA	5.47371	7.65572	NA	NA	NA	NA	-8.88657	-8.88657	NA	NA	-7.72798	-5.53246	0.00480068	NA	NA	0.00636984	1.92353e-06	NA	NA	NA	NA	1.05318e-06	1.28332e-06	NA	NA	3.2312e-05	0.0441172	SRSF kinase partial	2488	EC:2.7.11	F:GO:0004674; F:GO:0005524; P:GO:0006468	F:protein serine/threonine kinase activity; F:ATP binding; P:protein phosphorylation	Transferring phosphorus-containing groups
TR570263|c1_g1_i1	-5.41138	NA	NA	5.19846	6.63854	NA	NA	NA	NA	NA	NA	NA	NA	NA	NA	0.00579138	NA	NA	0.0146035	0.000116078	NA	NA	NA	NA	NA	NA	NA	NA	NA	NA	---NA---	445
TR594248|c1_g1_i8	-5.40546	NA	NA	4.53668	5.72494	NA	NA	-7.18191	-6.79899	8.24759	9.01983	NA	-2.21986	NA	4.05789	5.24854e-05	NA	NA	0.0027491	9.64316e-06	NA	NA	9.41404e-06	6.51999e-05	6.91274e-07	8.56636e-09	NA	0.0433324	NA	5.05211e-05	N-alpha-acetyltransferase auxiliary subunit-like	4640		C:GO:0016020; C:GO:0016021; F:GO:0016740	C:membrane; C:integral component of membrane; F:transferase activity
TR427990|c0_g1_i4	-5.40193	NA	NA	5.56138	6.12244	NA	NA	NA	NA	NA	NA	NA	NA	NA	NA	0.00748507	NA	NA	0.00684419	0.000991061	NA	NA	NA	NA	NA	NA	NA	NA	NA	NA	AP-2 complex subunit mu	745		F:GO:0005048; F:GO:0005215; C:GO:0005739; C:GO:0005829; P:GO:0006886; P:GO:0007018; F:GO:0008289; P:GO:0019886; C:GO:0030122; F:GO:0035615; C:GO:0036020; P:GO:0042059; C:GO:0043195; F:GO:0044325; P:GO:0048013; P:GO:0050690; F:GO:0050750; P:GO:0060071; C:GO:0070062; P:GO:0072583; P:GO:1903077	F:signal sequence binding; F:transporter activity; C:mitochondrion; C:cytosol; P:intracellular protein transport; P:microtubule-based movement; F:lipid binding; P:antigen processing and presentation of exogenous peptide antigen via MHC class II; C:AP-2 adaptor complex; F:clathrin adaptor activity; C:endolysosome membrane; P:negative regulation of epidermal growth factor receptor signaling pathway…
TR173707|c0_g1_i1	-5.40044	-5.40044	NA	NA	NA	NA	NA	NA	NA	NA	NA	NA	NA	NA	NA	0.0112521	0.0120203	NA	NA	NA	NA	NA	NA	NA	NA	NA	NA	NA	NA	NA	lac repressor	5799
TR602025|c1_g1_i7	-5.39681	-5.39681	-5.39681	NA	NA	NA	NA	NA	NA	NA	NA	NA	NA	-5.31633	NA	0.0156394	0.0164994	0.0251954	NA	NA	NA	NA	NA	NA	NA	NA	NA	NA	0.0372585	NA	PREDICTED: protein SCAF8-like	1493		F:GO:0003674	F:molecular_function
TR563528|c2_g2_i2	-5.39633	NA	NA	4.25576	4.51386	NA	2.91909	NA	NA	NA	NA	NA	NA	NA	NA	1.58994e-05	NA	NA	0.00148298	0.000403936	NA	0.0169734	NA	NA	NA	NA	NA	NA	NA	NA	---NA---	2468
TR517716|c0_g4_i1	-5.38857	NA	NA	6.78189	6.81166	NA	NA	NA	NA	NA	NA	NA	NA	NA	NA	4.89274e-09	NA	NA	3.55572e-14	1.42306e-14	NA	NA	NA	NA	NA	NA	NA	NA	NA	NA	---NA---	2372
TR425199|c5_g1_i2	-5.38585	NA	3.01381	5.95965	8.39966	NA	NA	-6.2958	-6.65233	NA	NA	NA	NA	NA	NA	0.00509329	NA	0.0203848	0.00136554	8.12706e-08	NA	NA	0.00145931	0.000486358	NA	NA	NA	NA	NA	NA	V-type proton ATPase 116 kDa subunit a isoform 1-like isoform X1	4677		C:GO:0000220; F:GO:0015078; P:GO:0015991; C:GO:0016021	C:vacuolar proton-transporting V-type ATPase, V0 domain; F:proton transmembrane transporter activity; P:ATP hydrolysis coupled proton transport; C:integral component of membrane
TR615418|c1_g1_i3	-5.38566	NA	NA	NA	NA	NA	NA	NA	NA	NA	NA	NA	NA	NA	NA	0.00429197	NA	NA	NA	NA	NA	NA	NA	NA	NA	NA	NA	NA	NA	NA	nuclear transcription factor Y subunit alpha isoform X2	2033		F:GO:0003677; F:GO:0003700; P:GO:0006355; C:GO:0016602	F:DNA binding; F:DNA-binding transcription factor activity; P:regulation of transcription, DNA-templated; C:CCAAT-binding factor complex
TR382326|c0_g1_i6	-5.37222	-2.15857	NA	3.21366	5.24574	NA	2.39043	NA	-2.09505	NA	NA	NA	NA	2.27312	1.87927	1.81367e-07	0.0425852	NA	0.0489191	6.52396e-07	NA	0.00246508	NA	0.0125822	NA	NA	NA	NA	0.00103256	0.0262254	regeneration-upregulated 2	2489		C:GO:0005856	C:cytoskeleton
TR577025|c0_g2_i5	-5.37159	NA	NA	NA	NA	NA	NA	5.53293	NA	NA	NA	NA	NA	NA	NA	0.0134942	NA	NA	NA	NA	NA	NA	0.0286543	NA	NA	NA	NA	NA	NA	NA	PREDICTED: uncharacterized protein LOC101859002	1885
TR531730|c0_g2_i2	-5.361	NA	-3.06243	3.48688	NA	NA	NA	NA	NA	NA	NA	NA	-4.61072	NA	NA	9.73614e-07	NA	0.00185622	0.00523711	NA	NA	NA	NA	NA	NA	NA	NA	2.9857e-05	NA	NA	cyclin-L1 isoform X2	2232		P:GO:0000079; C:GO:0005634; P:GO:0006355; P:GO:0006396; F:GO:0019901	P:regulation of cyclin-dependent protein serine/threonine kinase activity; C:nucleus; P:regulation of transcription, DNA-templated; P:RNA processing; F:protein kinase binding
TR615174|c0_g1_i10	-5.3479	NA	NA	5.02829	NA	NA	NA	NA	NA	NA	NA	NA	NA	NA	NA	0.0111958	NA	NA	0.0358225	NA	NA	NA	NA	NA	NA	NA	NA	NA	NA	NA	queuine tRNA-ribosyltransferase subunit QTRTD1 isoform X1	2198	EC:2.4.2.29	P:GO:0006399; F:GO:0016757	P:tRNA metabolic process; F:transferase activity, transferring glycosyl groups	tRNA-guanine(34) transglycosylase
TR592053|c1_g3_i2	-5.3434	-5.3434	NA	NA	6.33525	6.33525	NA	NA	NA	8.07688	7.23111	NA	NA	NA	NA	0.00692811	0.0073559	NA	NA	0.000350625	0.0004405	NA	NA	NA	2.77483e-05	0.000421692	NA	NA	NA	NA	FAM154B-like isoform X1	4150		F:GO:0008092	F:cytoskeletal protein binding
TR598863|c0_g1_i1	-5.33497	NA	NA	6.28033	6.07094	NA	NA	NA	NA	NA	NA	NA	NA	NA	NA	0.00546674	NA	NA	0.000386403	0.00056151	NA	NA	NA	NA	NA	NA	NA	NA	NA	NA	---NA---	1413
TR556789|c2_g4_i7	-5.32699	NA	-2.84426	4.47214	NA	NA	NA	NA	NA	NA	NA	5.63438	NA	-5.50922	NA	9.71713e-05	NA	0.0478964	0.00258328	NA	NA	NA	NA	NA	NA	NA	0.0375025	NA	0.0170844	NA	Regulator of nonsense transcripts 1	1215		F:GO:0005488	F:binding
TR547492|c1_g2_i2	-5.31717	NA	NA	NA	NA	NA	NA	NA	NA	NA	NA	NA	NA	NA	NA	0.0119694	NA	NA	NA	NA	NA	NA	NA	NA	NA	NA	NA	NA	NA	NA	PREDICTED: synaptogyrin-2-like	1355		C:GO:0016021	C:integral component of membrane
TR577296|c1_g1_i2	-5.31425	NA	NA	5.83204	6.30729	NA	NA	NA	NA	6.23461	6.33441	NA	-6.35273	NA	6.09157	0.0119695	NA	NA	0.00504842	0.000982962	NA	NA	NA	NA	0.0147779	0.00994761	NA	0.00621123	NA	0.0226357	cell division cycle 123 homolog	1330		F:GO:0003723; P:GO:0007049; P:GO:0050794	F:RNA binding; P:cell cycle; P:regulation of cellular process
TR574225|c0_g1_i2	-5.3125	NA	NA	NA	NA	NA	NA	NA	NA	NA	NA	NA	NA	NA	NA	0.0420061	NA	NA	NA	NA	NA	NA	NA	NA	NA	NA	NA	NA	NA	NA	---NA---	428
TR559229|c4_g1_i21	-5.31205	-5.31205	NA	NA	4.87946	4.87946	NA	NA	NA	NA	NA	NA	2.62957	2.86223	NA	0.00180997	0.00185811	NA	NA	0.0134172	0.0186205	NA	NA	NA	NA	NA	NA	0.00186098	0.00039149	NA	heat shock 70 kDa cognate 5	761		F:GO:0005524; P:GO:0006457; F:GO:0051082	F:ATP binding; P:protein folding; F:unfolded protein binding
TR519586|c1_g1_i1	-5.30854	NA	NA	7.12768	7.94024	NA	NA	NA	NA	NA	NA	NA	NA	-7.51519	-6.43419	0.00565646	NA	NA	1.61543e-05	3.58818e-07	NA	NA	NA	NA	NA	NA	NA	NA	4.80956e-05	0.00471078	dual specificity	2412	EC:3.1.3.16; EC:3.1.3.41	P:GO:0006470; F:GO:0008138; C:GO:0016020	P:protein dephosphorylation; F:protein tyrosine/serine/threonine phosphatase activity; C:membrane	Protein-serine/threonine phosphatase; 4-nitrophenylphosphatase
TR415619|c0_g1_i9	-5.30027	NA	NA	6.86428	6.48933	NA	NA	NA	NA	6.66077	6.44951	NA	NA	NA	NA	0.00864361	NA	NA	0.000133127	0.000312871	NA	NA	NA	NA	0.00360006	0.00537858	NA	NA	NA	NA	---NA---	2497
TR525808|c3_g2_i1	-5.29954	NA	-5.29954	NA	NA	NA	NA	NA	NA	2.51694	NA	NA	NA	5.72504	3.27622	0.00374448	NA	0.00753453	NA	NA	NA	NA	NA	NA	0.0413362	NA	NA	NA	5.41209e-08	0.00298812	importin subunit alpha-1	1326
TR574791|c1_g1_i1	-5.29383	NA	NA	NA	NA	NA	NA	NA	NA	NA	NA	NA	NA	NA	NA	0.0418413	NA	NA	NA	NA	NA	NA	NA	NA	NA	NA	NA	NA	NA	NA	---NA---	929
TR587621|c3_g2_i3	-5.2928	NA	NA	NA	6.99508	NA	NA	NA	NA	NA	-2.78253	-3.42733	3.91453	NA	NA	0.00439151	NA	NA	NA	4.83514e-06	NA	NA	NA	NA	NA	0.0434899	0.00643689	0.000410177	NA	NA	cytochrome c oxidase subunit 6B2-like isoform X2	254	EC:1.9.3.1	F:GO:0004129; C:GO:0005739; P:GO:0055114; P:GO:1902600	F:cytochrome-c oxidase activity; C:mitochondrion; P:oxidation-reduction process; P:proton transmembrane transport	Cytochrome-c oxidase
TR575037|c3_g1_i3	-5.29094	NA	NA	5.10443	4.42504	NA	NA	NA	NA	-3.31482	NA	5.02161	NA	NA	NA	3.41887e-05	NA	NA	0.000100871	0.000949673	NA	NA	NA	NA	0.0420944	NA	0.000117468	NA	NA	NA	ribonuclease mitochondrial	3431		C:GO:0005739; P:GO:0008033; C:GO:0016020; C:GO:0016021; F:GO:0016787; P:GO:0072684	C:mitochondrion; P:tRNA processing; C:membrane; C:integral component of membrane; F:hydrolase activity; P:mitochondrial tRNA 3'-trailer cleavage, endonucleolytic
TR598370|c2_g3_i2	-5.27917	NA	NA	6.15193	5.75191	NA	6.40445	5.77769	NA	NA	NA	NA	NA	NA	NA	0.0125773	NA	NA	0.00189913	0.00408707	NA	0.00276366	0.0120362	NA	NA	NA	NA	NA	NA	NA	uridine diphosphate glucose pyrophosphatase-like	1078		F:GO:0043167	F:ion binding
TR571227|c1_g2_i5	-5.27301	NA	NA	6.20446	5.24565	NA	NA	NA	NA	NA	NA	NA	NA	NA	NA	0.0142541	NA	NA	0.00207332	0.0153624	NA	NA	NA	NA	NA	NA	NA	NA	NA	NA	PREDICTED: transcription initiation factor IIB-like isoform X1	1393		F:GO:0003677; C:GO:0005654; C:GO:0005730; P:GO:0006355; P:GO:0006367; P:GO:0006368; F:GO:0017025; P:GO:0042795; F:GO:0046872; F:GO:0046966; P:GO:0070897	F:DNA binding; C:nucleoplasm; C:nucleolus; P:regulation of transcription, DNA-templated; P:transcription initiation from RNA polymerase II promoter; P:transcription elongation from RNA polymerase II promoter; F:TBP-class protein binding; P:snRNA transcription by RNA polymerase II; F:metal ion binding; F:thyroid hormone receptor binding; P:transcription preinitiation complex assembly
TR449392|c3_g1_i6	-5.27106	NA	2.76616	7.35403	8.03722	NA	NA	NA	NA	NA	NA	NA	NA	NA	NA	0.00359252	NA	0.0133334	8.23214e-07	1.32751e-08	NA	NA	NA	NA	NA	NA	NA	NA	NA	NA	hypothetical protein LOTGIDRAFT_238678	2388		F:GO:0003676; F:GO:0008270; F:GO:0046872	F:nucleic acid binding; F:zinc ion binding; F:metal ion binding
TR522209|c3_g1_i4	-5.26609	NA	NA	4.89654	NA	NA	NA	NA	NA	NA	NA	NA	NA	NA	NA	0.0140449	NA	NA	0.0459268	NA	NA	NA	NA	NA	NA	NA	NA	NA	NA	NA	---NA---	1485
TR530127|c2_g5_i1	-5.26487	NA	NA	4.97587	5.64243	NA	NA	-2.70619	-2.25593	NA	NA	NA	NA	1.20355	NA	3.29761e-26	NA	NA	1.29954e-23	3.85708e-29	NA	NA	4.7925e-12	1.72524e-08	NA	NA	NA	NA	0.00429484	NA	---NA---	403
TR557395|c3_g5_i8	-5.25427	NA	NA	5.39479	NA	NA	NA	NA	NA	NA	NA	6.27035	-6.93368	NA	NA	0.0354436	NA	NA	0.0430276	NA	NA	NA	NA	NA	NA	NA	0.0352919	0.00662076	NA	NA	succinate--hydroxymethylglutarate -transferase	1890	EC:2.8.3.16	P:GO:0008152; F:GO:0033608	P:metabolic process; F:formyl-CoA transferase activity	Formyl-CoA transferase
TR432580|c3_g3_i8	-5.252	NA	NA	5.63365	5.75337	NA	NA	NA	NA	NA	NA	NA	NA	NA	NA	0.0174279	NA	NA	0.0111127	0.00583127	NA	NA	NA	NA	NA	NA	NA	NA	NA	NA	---NA---	466
TR384033|c2_g2_i10	-5.24418	NA	NA	6.52887	5.43265	NA	NA	NA	NA	NA	NA	NA	NA	5.61789	NA	0.00932137	NA	NA	0.000221953	0.0049586	NA	NA	NA	NA	NA	NA	NA	NA	0.00458789	NA	transmembrane 135-like	4283		C:GO:0005777; C:GO:0016020; C:GO:0016021	C:peroxisome; C:membrane; C:integral component of membrane
TR598729|c0_g1_i3	-5.24107	NA	NA	NA	NA	NA	NA	NA	NA	NA	NA	NA	NA	NA	NA	0.0184406	NA	NA	NA	NA	NA	NA	NA	NA	NA	NA	NA	NA	NA	NA	---NA---	1245
TR570669|c1_g2_i6	-5.22363	NA	NA	4.84705	6.09446	NA	NA	NA	NA	NA	NA	NA	NA	NA	NA	0.0134942	NA	NA	0.048537	0.00160623	NA	NA	NA	NA	NA	NA	NA	NA	NA	NA	---NA---	1405
TR437332|c3_g2_i4	-5.20663	NA	NA	NA	5.44787	NA	NA	NA	NA	NA	NA	NA	NA	NA	NA	0.0167793	NA	NA	NA	0.0101609	NA	NA	NA	NA	NA	NA	NA	NA	NA	NA	---NA---	2474
TR571288|c4_g1_i5	-5.19373	NA	NA	NA	6.38042	NA	NA	NA	NA	NA	NA	NA	NA	NA	NA	0.0195313	NA	NA	NA	0.00131863	NA	NA	NA	NA	NA	NA	NA	NA	NA	NA	---NA---	6621
TR390818|c2_g2_i3	-5.1821	NA	-5.1821	6.83433	NA	-6.83433	NA	NA	NA	NA	NA	NA	NA	NA	NA	0.0215118	NA	0.0335378	0.000530759	NA	0.000908235	NA	NA	NA	NA	NA	NA	NA	NA	NA	ADP-ribosylation factor GTPase-activating 2-like isoform X4	1294		F:GO:0030234	F:enzyme regulator activity
TR589514|c1_g1_i6	-5.17484	NA	-5.17484	6.57523	NA	-6.57523	NA	-7.39251	-6.21952	-7.23385	-7.23385	NA	NA	NA	NA	0.0181282	NA	0.0292914	0.000693558	NA	0.00121304	NA	0.000201107	0.00457224	0.00149249	0.0016489	NA	NA	NA	NA	ankyrin repeat domain-containing 17-like	1520		F:GO:0003674	F:molecular_function
TR398731|c0_g1_i1	-5.16846	NA	NA	6.62974	4.54553	NA	NA	NA	NA	NA	NA	NA	NA	NA	NA	0.0096964	NA	NA	8.55643e-05	0.0449856	NA	NA	NA	NA	NA	NA	NA	NA	NA	NA	---NA---	394
TR602205|c0_g2_i7	-5.15498	NA	NA	4.67959	5.65772	NA	NA	NA	NA	NA	NA	NA	NA	NA	NA	4.58939e-09	NA	NA	2.26871e-07	9.71131e-11	NA	NA	NA	NA	NA	NA	NA	NA	NA	NA	C9orf72 homolog	3438		F:GO:0019899	F:enzyme binding
TR410825|c4_g1_i1	-5.15329	NA	NA	6.62668	5.06149	NA	NA	NA	NA	NA	NA	NA	NA	NA	NA	0.0027692	NA	NA	4.9179e-05	0.00335427	NA	NA	NA	NA	NA	NA	NA	NA	NA	NA	synaptic vesicle membrane VAT-1 homolog-like	3495		F:GO:0008270; F:GO:0016491; P:GO:0055114	F:zinc ion binding; F:oxidoreductase activity; P:oxidation-reduction process
TR525618|c3_g4_i1	-5.12193	NA	-5.12193	NA	NA	NA	NA	NA	NA	NA	-6.99557	-7.23261	NA	NA	NA	0.0310025	NA	0.0448867	NA	NA	NA	NA	NA	NA	NA	0.00690941	0.00463116	NA	NA	NA	---NA---	439
TR556345|c0_g2_i1	-5.1137	-4.35185	NA	NA	NA	NA	NA	NA	NA	NA	NA	NA	NA	NA	NA	0.00533318	0.0336744	NA	NA	NA	NA	NA	NA	NA	NA	NA	NA	NA	NA	NA	---NA---	246
TR582601|c4_g2_i2	-5.08746	NA	NA	5.97166	4.98165	NA	NA	NA	NA	NA	NA	NA	NA	NA	NA	0.0336541	NA	NA	0.00901916	0.0404115	NA	NA	NA	NA	NA	NA	NA	NA	NA	NA	Histone-lysine N-methyltransferase PRDM9	2266		F:GO:0003674	F:molecular_function
TR565549|c1_g1_i5	-5.08704	NA	NA	5.51703	5.04788	NA	NA	NA	NA	NA	NA	NA	NA	NA	NA	0.0176098	NA	NA	0.00980425	0.0197422	NA	NA	NA	NA	NA	NA	NA	NA	NA	NA	Clusterin-associated 1	696		C:GO:0005813; C:GO:0005929; C:GO:0030992; P:GO:0060271	C:centrosome; C:cilium; C:intraciliary transport particle B; P:cilium assembly
TR571074|c2_g1_i1	-5.08489	NA	NA	NA	4.59076	NA	NA	NA	NA	NA	-3.73271	NA	NA	-3.78491	NA	0.00302827	NA	NA	NA	0.0104571	NA	NA	NA	NA	NA	0.0432707	NA	NA	0.026803	NA	RNA-binding 41-like	2123		F:GO:0003676	F:nucleic acid binding
TR379657|c1_g1_i2	-5.06543	3.74997	NA	8.8154	6.30552	NA	NA	NA	NA	-6.75014	-6.75014	NA	NA	2.46109	NA	0.00888527	0.000748626	NA	3.53015e-09	0.000159259	NA	NA	NA	NA	0.00137656	0.0016113	NA	NA	0.0230732	NA	alginate lyase	1567		F:GO:0016829	F:lyase activity
TR575776|c0_g1_i1	-5.05161	NA	NA	6.74694	4.75488	NA	NA	NA	NA	NA	NA	NA	-7.12886	NA	7.39454	0.016561	NA	NA	0.000224652	0.0323034	NA	NA	NA	NA	NA	NA	NA	0.000656754	NA	0.00064017	---NA---	1937
TR582302|c2_g3_i20	-5.04583	NA	NA	NA	6.0835	NA	NA	NA	6.0813	NA	NA	NA	NA	NA	NA	0.0218775	NA	NA	NA	0.0019543	NA	NA	NA	0.00545057	NA	NA	NA	NA	NA	NA	ras-related Rab-24 isoform X1	1846	EC:3.6.1.15	F:GO:0003924; F:GO:0005515; F:GO:0005525; C:GO:0005739; C:GO:0005776; C:GO:0005829; P:GO:0006914; P:GO:0007264; P:GO:0015031; C:GO:0016020	F:GTPase activity; F:protein binding; F:GTP binding; C:mitochondrion; C:autophagosome; C:cytosol; P:autophagy; P:small GTPase mediated signal transduction; P:protein transport; C:membrane	Nucleoside-triphosphate phosphatase
TR602666|c5_g4_i5	-5.04137	NA	NA	5.13344	5.97392	NA	NA	NA	NA	NA	NA	NA	NA	NA	NA	0.000703116	NA	NA	0.000707747	2.24512e-05	NA	NA	NA	NA	NA	NA	NA	NA	NA	NA	---NA---	1940
TR563531|c1_g2_i7	-5.02739	NA	NA	6.7602	5.48893	NA	NA	NA	NA	NA	NA	NA	NA	NA	NA	0.0262549	NA	NA	0.000556063	0.00955502	NA	NA	NA	NA	NA	NA	NA	NA	NA	NA	ADAM 17-like protease	2676	EC:3.4.24	F:GO:0008233	F:peptidase activity	Acting on peptide bonds (peptidases)
TR539980|c1_g3_i9	-5.01772	NA	NA	6.12963	5.74431	NA	NA	NA	NA	NA	NA	NA	NA	NA	NA	0.0216922	NA	NA	0.00180894	0.0036111	NA	NA	NA	NA	NA	NA	NA	NA	NA	NA	PREDICTED: uncharacterized protein LOC101847769	2176		F:GO:0003677; F:GO:0003700; P:GO:0009058; P:GO:0034641	F:DNA binding; F:DNA-binding transcription factor activity; P:biosynthetic process; P:cellular nitrogen compound metabolic process
TR567276|c0_g2_i6	-5.01407	NA	NA	7.32908	7.08189	NA	NA	NA	NA	NA	NA	NA	NA	NA	NA	0.0133327	NA	NA	7.91387e-06	1.35321e-05	NA	NA	NA	NA	NA	NA	NA	NA	NA	NA	Transcription elongation factor SPT4	665		F:GO:0003746; C:GO:0005634; P:GO:0006414; F:GO:0008270; P:GO:0032786	F:translation elongation factor activity; C:nucleus; P:translational elongation; F:zinc ion binding; P:positive regulation of DNA-templated transcription, elongation
TR596980|c7_g2_i2	-5.00699	NA	NA	5.98829	NA	NA	NA	NA	NA	NA	NA	NA	NA	NA	NA	0.0195983	NA	NA	0.00220441	NA	NA	NA	NA	NA	NA	NA	NA	NA	NA	NA	24-methylenesterol C-methyltransferase 3-like	1433		P:GO:0008152; F:GO:0008168; F:GO:0016740; P:GO:0032259	P:metabolic process; F:methyltransferase activity; F:transferase activity; P:methylation
TR556640|c0_g1_i1	-5.00426	NA	NA	NA	NA	NA	NA	NA	NA	NA	NA	-6.01377	NA	-4.11422	NA	0.0139142	NA	NA	NA	NA	NA	NA	NA	NA	NA	NA	0.0293628	NA	0.0305468	NA	---NA---	771
TR551345|c5_g2_i6	-4.99744	NA	NA	NA	6.52832	NA	NA	NA	NA	NA	NA	NA	4.13868	NA	NA	0.028942	NA	NA	NA	0.00078392	NA	NA	NA	NA	NA	NA	NA	0.0312697	NA	NA	---NA---	1029
TR546449|c4_g2_i7	-4.9958	NA	NA	NA	NA	NA	NA	NA	NA	6.01445	7.5778	NA	4.96577	6.26542	NA	0.0391011	NA	NA	NA	NA	NA	NA	NA	NA	0.0387426	0.00153635	NA	0.0459941	0.00356853	NA	peptidyl-prolyl cis-trans isomerase E-like	1203	EC:5.2.1.8	P:GO:0006457; P:GO:0006464; F:GO:0016853	P:protein folding; P:cellular protein modification process; F:isomerase activity	Peptidylprolyl isomerase
TR444700|c2_g4_i4	-4.97387	NA	NA	5.68107	6.37598	NA	5.99814	NA	NA	NA	NA	NA	NA	NA	NA	0.0301471	NA	NA	0.00877918	0.00102102	NA	0.00947482	NA	NA	NA	NA	NA	NA	NA	NA	---NA---	1437
TR545053|c1_g1_i1	-4.97284	NA	NA	NA	6.30766	NA	6.43973	5.34784	NA	7.60484	NA	-7.60484	-5.93233	-5.93233	NA	0.0298395	NA	NA	NA	0.00149281	NA	0.00414254	0.0412848	NA	0.000787629	NA	0.0010236	0.0169252	0.0114828	NA	---NA---	652
TR605209|c0_g4_i4	-4.97132	NA	NA	NA	5.4146	NA	NA	NA	NA	NA	NA	NA	NA	NA	NA	0.0357899	NA	NA	NA	0.0145632	NA	NA	NA	NA	NA	NA	NA	NA	NA	NA	probable nuclear transport factor 2	2150		C:GO:0005622; P:GO:0006810	C:intracellular; P:transport
TR410747|c1_g1_i5	-4.96287	NA	NA	5.4725	5.67622	NA	NA	NA	NA	NA	NA	NA	NA	NA	NA	0.027794	NA	NA	0.0133648	0.00570174	NA	NA	NA	NA	NA	NA	NA	NA	NA	NA	EGF-like module-containing mucin-like hormone receptor-like partial	1217		F:GO:0004871; C:GO:0005575	F:obsolete signal transducer activity; C:cellular_component
TR584834|c2_g1_i13	-4.96265	NA	NA	NA	4.35488	NA	NA	NA	-6.17584	NA	NA	NA	NA	6.09563	6.09563	0.00349834	NA	NA	NA	0.0150046	NA	NA	NA	0.00660011	NA	NA	NA	NA	0.00314622	0.026626	papilin- partial	3691		F:GO:0008233; F:GO:0030234	F:peptidase activity; F:enzyme regulator activity
TR395804|c6_g2_i1	-4.94075	NA	NA	NA	4.94867	NA	NA	NA	NA	NA	NA	NA	NA	NA	NA	0.034098	NA	NA	NA	0.0281337	NA	NA	NA	NA	NA	NA	NA	NA	NA	NA	---NA---	1275
TR600629|c2_g5_i2	-4.93751	NA	-4.93751	NA	NA	NA	NA	NA	NA	NA	NA	NA	NA	NA	NA	0.0250178	NA	0.0389892	NA	NA	NA	NA	NA	NA	NA	NA	NA	NA	NA	NA	---NA---	233
TR450619|c1_g3_i1	-4.92115	-4.92115	2.67604	NA	7.59719	7.59719	NA	NA	NA	NA	NA	NA	-8.07196	NA	9.4767	0.00888065	0.00957027	0.0159843	NA	6.0882e-08	7.61248e-08	NA	NA	NA	NA	NA	NA	8.67395e-07	NA	4.98148e-10	---NA---	2034
TR390738|c3_g2_i4	-4.91951	NA	NA	5.14182	4.27935	NA	NA	NA	3.70299	NA	NA	NA	NA	2.64007	NA	0.00644252	NA	NA	0.00534175	0.0283169	NA	NA	NA	0.0448791	NA	NA	NA	NA	0.0231813	NA	---NA---	1894
TR593784|c9_g6_i2	-4.91778	NA	NA	5.42152	4.90503	NA	NA	NA	NA	NA	NA	NA	NA	NA	NA	0.0345054	NA	NA	0.0175948	0.0342188	NA	NA	NA	NA	NA	NA	NA	NA	NA	NA	---NA---	914
TR564893|c0_g1_i9	-4.91245	NA	NA	NA	NA	NA	NA	NA	NA	NA	NA	NA	NA	NA	NA	0.0336308	NA	NA	NA	NA	NA	NA	NA	NA	NA	NA	NA	NA	NA	NA	N6-adenosine-methyltransferase 70 kDa subunit-like	1930	EC:2.1.1.62	C:GO:0005634; F:GO:0008168; P:GO:0034641	C:nucleus; F:methyltransferase activity; P:cellular nitrogen compound metabolic process	mRNA (2'-O-methyladenosine-N(6)-)-methyltransferase
TR582519|c4_g1_i1	-4.9107	NA	NA	5.90267	5.01071	NA	NA	NA	NA	NA	NA	NA	NA	NA	NA	0.021813	NA	NA	0.00252058	0.0192688	NA	NA	NA	NA	NA	NA	NA	NA	NA	NA	---NA---	1037
TR522679|c2_g1_i1	-4.90567	NA	NA	NA	NA	NA	NA	NA	NA	NA	NA	NA	NA	NA	NA	0.00970662	NA	NA	NA	NA	NA	NA	NA	NA	NA	NA	NA	NA	NA	NA	methyltransferase NSUN6 isoform X1	2374		F:GO:0003723; F:GO:0008168	F:RNA binding; F:methyltransferase activity
TR533832|c0_g1_i1	-4.90069	NA	NA	NA	4.48269	NA	NA	NA	NA	NA	NA	NA	-3.2169	NA	4.3909	0.0022022	NA	NA	NA	0.00772909	NA	NA	NA	NA	NA	NA	NA	0.0442143	NA	0.00564141	---NA---	1892
TR558379|c3_g2_i4	-4.88992	NA	NA	6.59206	6.50359	NA	NA	NA	NA	NA	NA	NA	3.89493	4.66415	NA	0.000643665	NA	NA	4.41622e-07	3.85584e-07	NA	NA	NA	NA	NA	NA	NA	0.00858781	0.000488925	NA	acyl- thioesterase 1-like isoform X1	1750		F:GO:0003674	F:molecular_function
TR556447|c1_g1_i1	-4.86011	NA	NA	6.70686	7.61274	NA	4.46966	4.83236	NA	NA	NA	NA	NA	-4.02723	NA	0.0233491	NA	NA	0.000116334	2.34462e-06	NA	0.0143557	0.0050996	NA	NA	NA	NA	NA	0.0029302	NA	max dimerization 1-like	2774		F:GO:0003674	F:molecular_function
TR532994|c5_g1_i2	-4.85941	NA	NA	5.56541	NA	NA	NA	-6.1026	-6.06359	-6.96498	NA	6.18075	NA	NA	NA	0.034098	NA	NA	0.0112682	NA	NA	NA	0.00701332	0.00804719	0.00338554	NA	0.0190826	NA	NA	NA	---NA---	636
TR587532|c5_g1_i5	-4.85418	NA	NA	6.65604	5.5522	NA	2.20422	NA	NA	NA	NA	NA	NA	NA	NA	0.000299298	NA	NA	8.43175e-08	1.19788e-05	NA	0.0376067	NA	NA	NA	NA	NA	NA	NA	NA	RNA-binding 1-like isoform X2	794		F:GO:0000166; F:GO:0003676	F:nucleotide binding; F:nucleic acid binding
TR550784|c0_g6_i1	-4.84381	NA	NA	5.26798	5.53995	NA	NA	NA	NA	NA	NA	NA	NA	NA	NA	0.0298395	NA	NA	0.0166325	0.00609362	NA	NA	NA	NA	NA	NA	NA	NA	NA	NA	---NA---	244
TR521626|c2_g1_i9	-4.8344	NA	NA	7.01968	6.0733	NA	NA	-6.88558	-5.06684	NA	NA	NA	NA	NA	NA	0.0326041	NA	NA	0.000105087	0.00140532	NA	NA	0.000535118	0.0498515	NA	NA	NA	NA	NA	NA	nicotinamide riboside kinase 1-like isoform X1	1737		C:GO:0005575	C:cellular_component
TR597479|c3_g5_i2	-4.83117	-4.83117	NA	NA	5.32638	5.32638	4.14341	NA	NA	NA	NA	NA	NA	NA	NA	0.0311627	0.0327397	NA	NA	0.0094677	0.012847	0.0116068	NA	NA	NA	NA	NA	NA	NA	NA	L-cysteine desulfhydrase 1 isoform X1	2027		F:GO:0003674	F:molecular_function
TR525586|c1_g4_i3	-4.8221	-4.8221	2.27108	NA	7.09318	7.09318	NA	NA	NA	NA	NA	NA	4.43016	5.08474	NA	0.00754399	0.00812935	0.0311228	NA	9.37749e-08	1.20981e-07	NA	NA	NA	NA	NA	NA	3.57155e-08	1.29536e-10	NA	transforming growth factor-beta-induced ig-h3-like	752
TR440047|c1_g3_i3	-4.81358	NA	NA	4.45357	4.61801	NA	NA	-3.84843	-4.36465	NA	NA	6.7297	NA	-4.56172	-5.11352	0.00385401	NA	NA	0.0142465	0.00624273	NA	NA	0.0198168	0.00439416	NA	NA	0.00180714	NA	0.00153416	0.000801215	---NA---	2053
TR401897|c4_g2_i2	-4.80824	NA	NA	NA	NA	NA	NA	NA	NA	NA	NA	NA	NA	NA	NA	0.0262549	NA	NA	NA	NA	NA	NA	NA	NA	NA	NA	NA	NA	NA	NA	microtubule-associated futsch-like	2335
TR589720|c1_g1_i1	-4.80636	NA	NA	3.97943	4.78841	NA	-3.15869	NA	NA	NA	NA	NA	NA	-2.50586	-3.97114	0.000268984	NA	NA	0.00858723	0.000291419	NA	0.0122476	NA	NA	NA	NA	NA	NA	0.025563	0.000373926	PREDICTED: uncharacterized protein LOC101861943	1330		F:GO:0003674; C:GO:0005576; P:GO:0008150	F:molecular_function; C:extracellular region; P:biological_process
TR532414|c1_g2_i2	-4.79675	-2.72446	NA	NA	5.30033	3.22804	NA	NA	-2.38693	NA	2.08816	NA	NA	NA	NA	1.5988e-06	0.00350786	NA	NA	5.20425e-08	0.0002821	NA	NA	0.0132998	NA	0.0205269	NA	NA	NA	NA	PREDICTED: uncharacterized protein LOC101858191 isoform X1	1154
TR432875|c2_g1_i3	-4.79384	NA	NA	NA	NA	NA	5.41584	6.59079	NA	NA	NA	NA	NA	NA	NA	0.00637252	NA	NA	NA	NA	NA	0.0428075	0.00297759	NA	NA	NA	NA	NA	NA	NA	phosphatase 1 regulatory subunit 3B-like isoform X1	1215		F:GO:0003674	F:molecular_function
TR531361|c1_g1_i1	-4.7922	NA	NA	NA	NA	NA	NA	NA	NA	NA	NA	NA	NA	NA	NA	0.00125686	NA	NA	NA	NA	NA	NA	NA	NA	NA	NA	NA	NA	NA	NA	---NA---	843
TR389999|c7_g1_i1	-4.79174	NA	NA	NA	6.32844	NA	NA	NA	NA	NA	-7.35986	-7.70528	4.9868	NA	NA	0.0359788	NA	NA	NA	0.000791524	NA	NA	NA	NA	NA	0.00102163	0.000413746	0.0322282	NA	NA	---NA---	719
TR389981|c12_g3_i2	-4.7817	NA	NA	4.98121	4.43632	NA	NA	NA	NA	NA	NA	NA	NA	NA	NA	0.0101785	NA	NA	0.0094059	0.0215179	NA	NA	NA	NA	NA	NA	NA	NA	NA	NA	dnaJ homolog subfamily C member 9 isoform X1	1215		C:GO:0044464	C:cell part
TR593630|c1_g1_i6	-4.77465	NA	NA	NA	5.93606	NA	NA	NA	NA	NA	NA	NA	NA	NA	NA	0.0420736	NA	NA	NA	0.00342091	NA	NA	NA	NA	NA	NA	NA	NA	NA	NA	hypothetical protein BRAFLDRAFT_129574	743		F:GO:0016787	F:hydrolase activity
TR573324|c3_g2_i11	-4.7546	NA	NA	NA	NA	NA	NA	NA	NA	NA	NA	NA	NA	NA	NA	0.0267732	NA	NA	NA	NA	NA	NA	NA	NA	NA	NA	NA	NA	NA	NA	mediator of RNA polymerase II transcription subunit 25-like	2755
TR569754|c2_g8_i6	-4.75255	NA	NA	NA	NA	NA	NA	NA	NA	NA	NA	NA	NA	NA	NA	0.0310513	NA	NA	NA	NA	NA	NA	NA	NA	NA	NA	NA	NA	NA	NA	serine threonine- kinase OSR1-like	800		F:GO:0004672; F:GO:0005524; P:GO:0006468	F:protein kinase activity; F:ATP binding; P:protein phosphorylation
TR613826|c1_g3_i2	-4.74229	NA	NA	NA	NA	NA	NA	NA	NA	NA	NA	NA	5.30406	4.6989	NA	0.0439625	NA	NA	NA	NA	NA	NA	NA	NA	NA	NA	NA	0.00244075	0.00708323	NA	bifunctional methylenetetrahydrofolate dehydrogenase/cyclohydrolase, mitochondrial-like isoform X1	928	EC:1.5.1.5	F:GO:0016491	F:oxidoreductase activity	Methylenetetrahydrofolate dehydrogenase (NADP(+))
TR577165|c1_g1_i3	-4.73709	NA	NA	4.14408	NA	NA	NA	NA	NA	NA	NA	NA	NA	NA	NA	0.0034906	NA	NA	0.023079	NA	NA	NA	NA	NA	NA	NA	NA	NA	NA	NA	orexin receptor type 2-like	3097		F:GO:0004871; C:GO:0005575	F:obsolete signal transducer activity; C:cellular_component
TR597061|c3_g4_i1	-4.73023	NA	NA	NA	4.71566	NA	NA	NA	NA	NA	NA	NA	NA	NA	NA	0.017009	NA	NA	NA	0.0167618	NA	NA	NA	NA	NA	NA	NA	NA	NA	NA	---NA---	310
TR607977|c1_g1_i5	-4.71688	NA	NA	4.35861	4.30331	NA	NA	NA	NA	NA	NA	NA	NA	NA	NA	0.00872142	NA	NA	0.0296799	0.0211359	NA	NA	NA	NA	NA	NA	NA	NA	NA	NA	INO80 complex subunit D	4508
TR585086|c5_g6_i2	-4.71223	NA	NA	5.45269	6.7068	NA	NA	NA	NA	NA	NA	NA	NA	NA	-5.7547	0.0464283	NA	NA	0.0125674	0.000291524	NA	NA	NA	NA	NA	NA	NA	NA	NA	0.038963	---NA---	520
TR453525|c1_g2_i3	-4.70132	NA	NA	NA	NA	NA	NA	NA	NA	NA	NA	NA	NA	NA	NA	0.0289081	NA	NA	NA	NA	NA	NA	NA	NA	NA	NA	NA	NA	NA	NA	zinc finger 2 homolog	2170		F:GO:0003674	F:molecular_function
TR613678|c4_g6_i6	-4.68935	-3.62061	-4.56982	NA	NA	NA	NA	NA	NA	NA	NA	NA	NA	NA	NA	0.000384083	0.00535588	0.000380026	NA	NA	NA	NA	NA	NA	NA	NA	NA	NA	NA	NA	---NA---	1365
TR575920|c2_g2_i7	-4.67147	NA	NA	6.24636	5.15632	NA	NA	NA	NA	NA	-4.36735	-3.8516	-8.79309	NA	7.76084	0.0303666	NA	NA	0.000296417	0.0076485	NA	NA	NA	NA	NA	0.000355745	0.00272925	2.4303e-07	NA	4.09914e-05	tRNA (uracil-5-)-methyltransferase homolog A	1567		P:GO:0006396; F:GO:0008173	P:RNA processing; F:RNA methyltransferase activity
TR597970|c0_g2_i6	-4.6697	NA	NA	7.22921	6.99485	NA	7.08717	NA	NA	NA	NA	NA	7.41426	7.57779	NA	0.0331946	NA	NA	2.13922e-05	3.27395e-05	NA	0.000146259	NA	NA	NA	NA	NA	2.67311e-05	1.0166e-05	NA	DALR anticodon-binding domain-containing 3-like	2033	EC:6.1.1.19	P:GO:0006399; P:GO:0006412; P:GO:0006520; F:GO:0016874; F:GO:0043167	P:tRNA metabolic process; P:translation; P:cellular amino acid metabolic process; F:ligase activity; F:ion binding	Arginine--tRNA ligase
TR609268|c0_g3_i2	-4.66137	NA	NA	NA	4.54849	NA	NA	NA	NA	NA	NA	NA	NA	NA	NA	0.00429197	NA	NA	NA	0.00570419	NA	NA	NA	NA	NA	NA	NA	NA	NA	NA	---NA---	479
TR614338|c0_g1_i2	-4.6599	-2.09513	NA	2.56476	5.13935	2.57459	NA	NA	NA	NA	NA	NA	3.6461	4.00454	NA	9.49073e-14	0.00736131	NA	0.000678886	1.49565e-16	0.000486003	NA	NA	NA	NA	NA	NA	1.57616e-06	7.4925e-08	NA	cathepsin L	1006		P:GO:0006508; F:GO:0008234	P:proteolysis; F:cysteine-type peptidase activity
TR551344|c6_g3_i1	-4.65481	-4.6347	NA	NA	NA	NA	NA	NA	NA	NA	NA	NA	3.86722	4.10344	NA	0.00233802	0.00236394	NA	NA	NA	NA	NA	NA	NA	NA	NA	NA	0.00439687	0.0015539	NA	---NA---	274
TR568430|c0_g1_i10	-4.65068	NA	-3.27336	4.17795	NA	NA	NA	NA	NA	NA	NA	NA	NA	NA	NA	0.00169908	NA	0.0377394	0.00973066	NA	NA	NA	NA	NA	NA	NA	NA	NA	NA	NA	mitochondrial isoform X2	2596	EC:1.97.1; EC:1.16.3.1; EC:1.16.3	F:GO:0004322; C:GO:0005739; C:GO:0005829; P:GO:0006119; P:GO:0006810; P:GO:0006879; P:GO:0007628; F:GO:0008198; F:GO:0008199; P:GO:0008284; P:GO:0009060; P:GO:0009792; P:GO:0010039; P:GO:0010722; P:GO:0016540; P:GO:0018283; P:GO:0019230; F:GO:0019899; F:GO:0034986; P:GO:0040015; P:GO:0045773; P:GO:0046621; F:GO:0051537; P:GO:0070301; P:GO:0090201; P:GO:1904231; P:GO:1904234	F:ferroxidase activity; C:mitochondrion; C:cytosol; P:oxidative phosphorylation; P:transport; P:cellular iron ion homeostasis; P:adult walking behavior; F:ferrous iron binding; F:ferric iron binding; P:positive regulation of cell proliferation; P:aerobic respiration; P:embryo development ending in birth or egg hatching; P:response to iron ion; P:regulation of ferrochelatase activity; P:protein au…	Other oxidoreductases; Ferroxidase; Oxidizing metal ions
TR550937|c2_g1_i3	-4.64732	NA	NA	4.25588	4.92932	NA	NA	NA	NA	NA	NA	NA	NA	NA	NA	0.00055831	NA	NA	0.00278641	0.000185021	NA	NA	NA	NA	NA	NA	NA	NA	NA	NA	Ataxin- partial	2202		F:GO:0005488; C:GO:0044464	F:binding; C:cell part
TR587049|c2_g3_i1	-4.60475	-3.87167	-3.28395	NA	NA	NA	NA	NA	NA	NA	NA	NA	NA	NA	NA	2.30015e-09	3.04476e-05	0.000362464	NA	NA	NA	NA	NA	NA	NA	NA	NA	NA	NA	NA	NHP2 1	1337		P:GO:0000398; P:GO:0000470; P:GO:0006412; C:GO:0022625; P:GO:0030490; F:GO:0030621; F:GO:0030622; C:GO:0031428; C:GO:0032040; C:GO:0032991; F:GO:0034511; F:GO:0034512; C:GO:0046540; F:GO:0051117; C:GO:0071011	P:mRNA splicing, via spliceosome; P:maturation of LSU-rRNA; P:translation; C:cytosolic large ribosomal subunit; P:maturation of SSU-rRNA; F:U4 snRNA binding; F:U4atac snRNA binding; C:box C/D snoRNP complex; C:small-subunit processome; C:protein-containing complex; F:U3 snoRNA binding; F:box C/D snoRNA binding; C:U4/U6 x U5 tri-snRNP complex; F:ATPase binding; C:precatalytic spliceosome
TR563201|c4_g2_i9	-4.5753	-7.2244	NA	NA	NA	5.99018	NA	-5.45149	-7.11695	NA	NA	NA	-5.82194	-5.82194	NA	0.00416375	7.88323e-05	NA	NA	NA	0.00335765	NA	0.0285456	0.000486358	NA	NA	NA	0.0176398	0.0119482	NA	trace amine-associated receptor 9-like	1741		F:GO:0004871; C:GO:0005575	F:obsolete signal transducer activity; C:cellular_component
TR518917|c0_g1_i1	-4.5697	NA	NA	NA	3.73208	NA	NA	NA	NA	NA	NA	NA	NA	NA	NA	0.00360068	NA	NA	NA	0.0371138	NA	NA	NA	NA	NA	NA	NA	NA	NA	NA	POL_MLVMS ame: Full=Gag-Pol poly Short=Pr180gag-pol Contains: ame: Full=Matrix p15 Short=MA Contains: ame: Full=RNA-binding phospho p12 ame: Full=pp12 Contains: ame: Full=Capsid p30 Short=CA Contains: ame: Full=Nucleocapsid p10 Short=NC-pol Contains: ame: Full=Protease p14 Short=PR Contains: ame: Full=Reverse transcriptase ribonuclease H p80 Short=RT Contains: ame: Full=Integrase p46 Short=IN	5902	EC:3.1.30; EC:3.4.23; EC:2.7.7.49; EC:3.1.26; EC:2.7.7.7; EC:3.1.26.4	F:GO:0003677; F:GO:0003723; F:GO:0003887; F:GO:0003964; F:GO:0004190; F:GO:0004523; F:GO:0005515; P:GO:0006278; P:GO:0006310; P:GO:0006508; F:GO:0008270; P:GO:0015074; C:GO:0016020; C:GO:0019013; P:GO:0019068; C:GO:0020002; F:GO:0039660; P:GO:0046718; P:GO:0075713; P:GO:0090502	F:DNA binding; F:RNA binding; F:DNA-directed DNA polymerase activity; F:RNA-directed DNA polymerase activity; F:aspartic-type endopeptidase activity; F:RNA-DNA hybrid ribonuclease activity; F:protein binding; P:RNA-dependent DNA biosynthetic process; P:DNA recombination; P:proteolysis; F:zinc ion binding; P:DNA integration; C:membrane; C:viral nucleocapsid; P:virion assembly; C:host cell plasma m…	Acting on ester bonds; Acting on peptide bonds (peptidases); RNA-directed DNA polymerase; Acting on ester bonds; DNA-directed DNA polymerase; Ribonuclease H
TR539687|c2_g6_i3	-4.55688	NA	NA	NA	NA	NA	NA	NA	NA	3.78916	NA	-4.18439	3.0957	NA	-5.45229	0.0028609	NA	NA	NA	NA	NA	NA	NA	NA	0.0108588	NA	0.00473704	0.026709	NA	0.00124022	---NA---	286
TR584111|c4_g1_i1	-4.54932	NA	-4.04556	4.29481	NA	-3.79105	NA	NA	NA	NA	NA	NA	NA	NA	NA	0.00310647	NA	0.00445333	0.00916992	NA	0.0126214	NA	NA	NA	NA	NA	NA	NA	NA	NA	sodium potassium calcium exchanger 4-like	1398		F:GO:0008273; P:GO:0015672; C:GO:0016021; P:GO:0030001; F:GO:0031420; C:GO:0032588; P:GO:0034220; P:GO:0065007	F:calcium, potassium:sodium antiporter activity; P:monovalent inorganic cation transport; C:integral component of membrane; P:metal ion transport; F:alkali metal ion binding; C:trans-Golgi network membrane; P:ion transmembrane transport; P:biological regulation
TR389962|c5_g4_i2	-4.53942	NA	NA	NA	3.99061	NA	NA	NA	NA	NA	NA	NA	NA	NA	NA	0.00963044	NA	NA	NA	0.0369778	NA	NA	NA	NA	NA	NA	NA	NA	NA	NA	---NA---	702
TR545393|c0_g1_i1	-4.53851	NA	NA	4.48845	4.66348	NA	NA	NA	NA	NA	NA	NA	NA	NA	NA	0.00416295	NA	NA	0.00708072	0.00287757	NA	NA	NA	NA	NA	NA	NA	NA	NA	NA	transmembrane 70 mitochondrial-like	952		C:GO:0016020; C:GO:0016021	C:membrane; C:integral component of membrane
TR538286|c6_g2_i1	-4.53481	NA	NA	NA	4.44287	NA	NA	NA	NA	NA	NA	NA	3.99098	4.02856	NA	0.0126877	NA	NA	NA	0.015207	NA	NA	NA	NA	NA	NA	NA	0.0222148	0.0150155	NA	---NA---	257
TR517925|c1_g3_i9	-4.51525	NA	NA	5.6546	5.86594	NA	NA	NA	NA	NA	NA	NA	NA	NA	NA	0.0480895	NA	NA	0.00447379	0.0016046	NA	NA	NA	NA	NA	NA	NA	NA	NA	NA	pseudouridylate synthase 7 homolog isoform X2	1122	EC:5.4.99.12	F:GO:0003723; F:GO:0016853; P:GO:0034641	F:RNA binding; F:isomerase activity; P:cellular nitrogen compound metabolic process	tRNA pseudouridine(38-40) synthase
TR553122|c5_g1_i4	-4.5135	NA	NA	NA	NA	NA	5.5832	6.44735	NA	-6.33968	NA	NA	NA	NA	NA	0.0149815	NA	NA	NA	NA	NA	0.0225303	0.00277022	NA	0.0134476	NA	NA	NA	NA	NA	---NA---	2330
TR412456|c1_g1_i1	-4.50712	NA	NA	NA	4.67571	NA	NA	NA	NA	NA	NA	NA	NA	NA	NA	0.00567086	NA	NA	NA	0.00341282	NA	NA	NA	NA	NA	NA	NA	NA	NA	NA	PREDICTED: uncharacterized protein LOC101849251	4200		C:GO:0016020	C:membrane
TR549285|c2_g1_i1	-4.50482	NA	NA	NA	NA	NA	NA	NA	NA	NA	NA	NA	NA	NA	NA	0.0131	NA	NA	NA	NA	NA	NA	NA	NA	NA	NA	NA	NA	NA	NA	---NA---	1661
TR556684|c0_g3_i1	-4.48651	NA	NA	6.08014	6.30679	NA	NA	NA	NA	NA	-2.5466	NA	NA	NA	NA	0.0455575	NA	NA	0.000422477	0.000101365	NA	NA	NA	NA	NA	0.0449275	NA	NA	NA	NA	U3 small nucleolar RNA-associated 18 homolog	754		F:GO:0005515; C:GO:0030684	F:protein binding; C:preribosome
TR530785|c2_g5_i6	-4.46468	NA	NA	NA	NA	NA	NA	NA	NA	NA	NA	NA	NA	NA	NA	0.0192627	NA	NA	NA	NA	NA	NA	NA	NA	NA	NA	NA	NA	NA	NA	apolipo D-like	248		F:GO:0005488; C:GO:0005576; P:GO:0048523	F:binding; C:extracellular region; P:negative regulation of cellular process
TR576868|c2_g2_i2	-4.46212	NA	4.01588	5.75219	8.478	2.72581	NA	NA	NA	NA	NA	NA	2.95528	2.99168	NA	0.0316576	NA	3.72306e-05	0.000429946	9.81702e-13	0.00910065	NA	NA	NA	NA	NA	NA	4.36552e-05	2.28042e-05	NA	Angio-associated migratory cell	1293		F:GO:0003674	F:molecular_function
TR518164|c7_g1_i8	-4.45686	-6.04542	NA	NA	NA	NA	-7.50759	NA	6.02742	-5.67773	NA	6.76497	-6.90735	NA	6.15565	0.0169757	0.00202472	NA	NA	NA	NA	9.50347e-05	NA	0.0056063	0.047013	NA	0.00390288	0.00171685	NA	0.0191448	---NA---	2846
TR599797|c3_g3_i2	-4.44158	NA	NA	6.17171	6.29502	NA	NA	NA	NA	NA	8.45404	8.45404	NA	-7.48781	-6.40098	0.00175625	NA	NA	2.36737e-06	7.7017e-07	NA	NA	NA	NA	NA	1.51324e-06	2.14194e-06	NA	4.99121e-05	0.00506184	---NA---	504
TR578971|c1_g4_i3	-4.4197	NA	NA	4.04434	5.29311	NA	NA	NA	NA	NA	NA	NA	NA	1.78597	NA	7.47752e-05	NA	NA	0.00071632	6.42574e-07	NA	NA	NA	NA	NA	NA	NA	NA	0.0214107	NA	---NA---	438
TR530822|c1_g1_i2	-4.41963	NA	NA	NA	NA	NA	-6.15313	NA	NA	NA	NA	NA	7.84582	9.83631	NA	0.0472804	NA	NA	NA	NA	NA	0.00107415	NA	NA	NA	NA	NA	9.80713e-07	2.80749e-11	NA	26S protease regulatory subunit 10B	515	EC:3.6.1.3; EC:3.6.1.15	F:GO:0005524; F:GO:0008233; C:GO:0008540; F:GO:0017025; P:GO:0030433; C:GO:0031595; C:GO:0031597; F:GO:0036402; P:GO:0045899; P:GO:1901800	F:ATP binding; F:peptidase activity; C:proteasome regulatory particle, base subcomplex; F:TBP-class protein binding; P:ubiquitin-dependent ERAD pathway; C:nuclear proteasome complex; C:cytosolic proteasome complex; F:proteasome-activating ATPase activity; P:positive regulation of RNA polymerase II transcriptional preinitiation complex assembly; P:positive regulation of proteasomal protein catabol…	Adenosinetriphosphatase; Nucleoside-triphosphate phosphatase
TR607778|c1_g1_i4	-4.41949	NA	NA	5.90745	NA	NA	NA	NA	NA	3.27353	NA	NA	NA	NA	NA	0.0117285	NA	NA	0.00018024	NA	NA	NA	NA	NA	0.0151294	NA	NA	NA	NA	NA	---NA---	295
TR395971|c1_g1_i4	-4.39756	3.95788	NA	8.35544	4.98836	-3.36708	2.8916	NA	NA	NA	NA	NA	NA	NA	NA	0.0362147	5.3331e-05	NA	7.03282e-10	0.00767947	0.000983055	0.00710593	NA	NA	NA	NA	NA	NA	NA	NA	nucleolar complex 4 homolog	895		C:GO:0005634; C:GO:0016020; P:GO:0042254	C:nucleus; C:membrane; P:ribosome biogenesis
TR560120|c1_g1_i6	-4.39487	NA	NA	4.13217	4.58101	NA	NA	NA	NA	NA	NA	NA	NA	NA	NA	0.00282376	NA	NA	0.00887995	0.00151084	NA	NA	NA	NA	NA	NA	NA	NA	NA	NA	potassium voltage-gated channel Shaw-like	1987		F:GO:0005249; F:GO:0005515; P:GO:0006813; C:GO:0008076; P:GO:0051260; P:GO:0055085	F:voltage-gated potassium channel activity; F:protein binding; P:potassium ion transport; C:voltage-gated potassium channel complex; P:protein homooligomerization; P:transmembrane transport
TR533960|c2_g5_i1	-4.39095	NA	NA	3.4223	3.4497	NA	NA	NA	NA	-2.57953	-3.29192	NA	NA	NA	NA	0.000161186	NA	NA	0.0106068	0.00738258	NA	NA	NA	NA	0.0379546	0.0168996	NA	NA	NA	NA	Williams-Beuren syndrome chromosomal region 27 -like	1017
TR570064|c2_g1_i13	-4.39071	NA	NA	3.51746	NA	NA	NA	NA	NA	NA	NA	NA	NA	NA	NA	0.000478132	NA	NA	0.0172076	NA	NA	NA	NA	NA	NA	NA	NA	NA	NA	NA	probable RNA-binding 19	1540		F:GO:0000166; F:GO:0003676	F:nucleotide binding; F:nucleic acid binding
TR565552|c0_g1_i1	-4.38143	NA	NA	NA	4.74393	NA	NA	NA	NA	NA	NA	NA	NA	NA	NA	0.0475197	NA	NA	NA	0.0225482	NA	NA	NA	NA	NA	NA	NA	NA	NA	NA	---NA---	769
TR393612|c1_g2_i16	-4.33682	NA	NA	NA	NA	NA	NA	NA	NA	NA	-6.20634	NA	NA	NA	NA	0.0424012	NA	NA	NA	NA	NA	NA	NA	NA	NA	0.0389104	NA	NA	NA	NA	---NA---	1540
TR556739|c4_g1_i3	-4.3291	NA	NA	NA	NA	NA	NA	NA	NA	NA	NA	NA	NA	NA	NA	0.0344075	NA	NA	NA	NA	NA	NA	NA	NA	NA	NA	NA	NA	NA	NA	---NA---	1486
TR605618|c0_g1_i2	-4.32511	NA	NA	NA	NA	NA	NA	NA	NA	NA	NA	NA	NA	NA	NA	0.0368168	NA	NA	NA	NA	NA	NA	NA	NA	NA	NA	NA	NA	NA	NA	---NA---	1444
TR529738|c4_g4_i3	-4.32175	-5.32424	NA	NA	NA	3.32155	NA	-6.02247	-5.17124	7.03781	7.01197	NA	NA	3.88972	4.71661	4.61894e-05	9.1105e-07	NA	NA	NA	0.0104275	NA	1.15059e-05	0.000462912	0.000283105	0.000252983	NA	NA	6.63668e-05	8.57961e-06	---NA---	320
TR582944|c2_g1_i7	-4.31427	NA	NA	NA	4.43797	NA	NA	NA	NA	NA	NA	NA	NA	NA	NA	0.0119042	NA	NA	NA	0.00870982	NA	NA	NA	NA	NA	NA	NA	NA	NA	NA	succinyl- :3-ketoacid coenzyme A transferase partial	1174	EC:2.8.3.5	C:GO:0005739; F:GO:0008260; P:GO:0046952	C:mitochondrion; F:3-oxoacid CoA-transferase activity; P:ketone body catabolic process	3-oxoacid CoA-transferase
TR419249|c5_g1_i2	-4.30404	-4.0219	NA	NA	NA	NA	NA	NA	NA	NA	NA	NA	NA	NA	NA	0.0402892	0.0298424	NA	NA	NA	NA	NA	NA	NA	NA	NA	NA	NA	NA	NA	---NA---	1251
TR573216|c5_g1_i3	-4.30259	NA	NA	5.43899	NA	NA	NA	NA	NA	NA	NA	NA	NA	NA	NA	0.0310513	NA	NA	0.00278641	NA	NA	NA	NA	NA	NA	NA	NA	NA	NA	NA	---NA---	1472
TR588497|c0_g1_i2	-4.30109	NA	NA	NA	NA	NA	NA	NA	NA	NA	NA	NA	NA	NA	NA	0.00709741	NA	NA	NA	NA	NA	NA	NA	NA	NA	NA	NA	NA	NA	NA	---NA---	399
TR588549|c0_g1_i1	-4.27424	NA	NA	4.46955	4.47527	NA	NA	NA	NA	NA	NA	NA	NA	NA	NA	0.0477112	NA	NA	0.0483585	0.0300218	NA	NA	NA	NA	NA	NA	NA	NA	NA	NA	---NA---	264
TR602265|c2_g1_i5	-4.25282	NA	NA	2.63306	3.78264	NA	NA	NA	NA	NA	NA	NA	NA	8.05695	8.05695	1.78627e-05	NA	NA	0.0393429	0.000178734	NA	NA	NA	NA	NA	NA	NA	NA	3.79665e-08	2.33168e-06	RNA polymerase II elongation factor ELL	6199		P:GO:0006368; C:GO:0008023	P:transcription elongation from RNA polymerase II promoter; C:transcription elongation factor complex
TR167326|c0_g2_i6	-4.24989	-3.48495	NA	NA	NA	NA	NA	NA	NA	NA	NA	NA	NA	NA	NA	0.000280129	0.00792723	NA	NA	NA	NA	NA	NA	NA	NA	NA	NA	NA	NA	NA	Collagen alpha-6(VI) chain	342		C:GO:0005581; P:GO:0007165	C:collagen trimer; P:signal transduction
TR576105|c4_g1_i9	-4.24178	-3.45648	-2.28239	NA	1.95938	NA	NA	NA	NA	NA	-1.60492	NA	-7.93755	3.0804	11.0179	1.15973e-10	9.24259e-08	0.000899318	NA	0.0128084	NA	NA	NA	NA	NA	0.0478682	NA	1.9093e-08	1.33874e-06	3.11014e-21	la-related 6-like	3226		F:GO:0003723; C:GO:0005634; P:GO:0034641	F:RNA binding; C:nucleus; P:cellular nitrogen compound metabolic process
TR549719|c0_g3_i3	-4.23936	NA	NA	3.89311	5.48977	NA	NA	2.69723	5.59639	NA	NA	NA	2.14694	2.19763	NA	0.00281737	NA	NA	0.0147165	1.50245e-05	NA	NA	0.0100153	2.78741e-05	NA	NA	NA	0.0180631	0.0106106	NA	serine arginine-rich splicing factor 4-like isoform X2	643
TR539687|c2_g7_i1	-4.23797	NA	NA	NA	NA	NA	NA	NA	NA	NA	NA	NA	NA	NA	NA	0.00375703	NA	NA	NA	NA	NA	NA	NA	NA	NA	NA	NA	NA	NA	NA	---NA---	290
TR580856|c3_g1_i7	-4.23734	NA	NA	4.13796	4.03425	NA	-5.07125	NA	5.04564	NA	-3.5744	-3.40374	NA	NA	NA	0.00674606	NA	NA	0.0130471	0.0113335	NA	0.0061138	NA	0.00634325	NA	0.0117695	0.0217621	NA	NA	NA	---NA---	1945
TR608806|c3_g2_i3	-4.23052	NA	NA	3.28688	4.57038	NA	NA	NA	NA	NA	NA	NA	NA	NA	NA	1.00388e-05	NA	NA	0.00220271	1.25216e-06	NA	NA	NA	NA	NA	NA	NA	NA	NA	NA	---NA---	725
TR566759|c5_g1_i7	-4.22891	-3.91437	NA	NA	NA	NA	NA	NA	NA	NA	3.30048	NA	NA	NA	NA	0.00061599	0.0017338	NA	NA	NA	NA	NA	NA	NA	NA	0.0162501	NA	NA	NA	NA	26S proteasome non-ATPase regulatory subunit 6	1059		C:GO:0005838; P:GO:0043161; C:GO:0070062	C:proteasome regulatory particle; P:proteasome-mediated ubiquitin-dependent protein catabolic process; C:extracellular exosome
TR394912|c1_g10_i1	-4.22377	NA	NA	NA	4.17614	NA	NA	NA	NA	NA	NA	NA	3.98593	3.95501	NA	0.0376358	NA	NA	NA	0.039843	NA	NA	NA	NA	NA	NA	NA	0.0292753	0.0216869	NA	---NA---	670
TR417621|c3_g1_i4	-4.22043	NA	-4.11912	4.0246	NA	-3.92329	NA	NA	NA	NA	NA	NA	5.53824	5.02138	NA	0.0072958	NA	0.012985	0.0178037	NA	0.0280733	NA	NA	NA	NA	NA	NA	0.0127953	0.0231982	NA	peroxisome biogenesis factor 1-like	5394	EC:3.6.1.3; EC:3.6.1.15	F:GO:0005524; C:GO:0005778; P:GO:0006625; F:GO:0042623	F:ATP binding; C:peroxisomal membrane; P:protein targeting to peroxisome; F:ATPase activity, coupled	Adenosinetriphosphatase; Nucleoside-triphosphate phosphatase
TR453563|c4_g6_i6	-4.21781	NA	NA	NA	3.25206	NA	-5.32111	NA	5.7095	NA	-3.51427	NA	NA	-3.84724	NA	0.00292461	NA	NA	NA	0.0449856	NA	0.0233148	NA	0.00824952	NA	0.0160636	NA	NA	0.0326226	NA	PREDICTED: uncharacterized protein LOC101863250	1241
TR533853|c2_g3_i6	-4.21589	NA	NA	3.5017	3.97209	NA	NA	NA	NA	NA	NA	NA	NA	NA	NA	0.00291281	NA	NA	0.0341939	0.00584267	NA	NA	NA	NA	NA	NA	NA	NA	NA	NA	---NA---	1240		F:GO:0043167	F:ion binding
TR600968|c2_g1_i3	-4.21504	NA	NA	2.56495	NA	NA	-7.91384	NA	8.72728	NA	-8.29838	-8.40357	NA	NA	NA	4.85618e-06	NA	NA	0.0220526	NA	NA	1.38372e-07	NA	8.17357e-10	NA	5.76927e-07	4.35994e-07	NA	NA	NA	Rac GTPase-activating 1	2152		F:GO:0005515; P:GO:0035556; C:GO:0043229	F:protein binding; P:intracellular signal transduction; C:intracellular organelle
TR544341|c0_g2_i1	-4.21188	NA	NA	NA	NA	NA	NA	NA	NA	NA	NA	NA	NA	NA	NA	0.00335611	NA	NA	NA	NA	NA	NA	NA	NA	NA	NA	NA	NA	NA	NA	---NA---	454
TR593803|c1_g1_i2	-4.20548	NA	NA	NA	3.98525	NA	NA	NA	NA	NA	NA	NA	NA	NA	NA	0.0294976	NA	NA	NA	0.0439235	NA	NA	NA	NA	NA	NA	NA	NA	NA	NA	hydroxysteroid dehydrogenase 2	2154		F:GO:0016491	F:oxidoreductase activity
TR525138|c2_g1_i18	-4.20294	-6.39146	NA	NA	3.51205	5.70057	NA	-3.39757	NA	NA	NA	NA	NA	NA	NA	0.000771086	3.92856e-06	NA	NA	0.008445	8.01154e-05	NA	0.0311673	NA	NA	NA	NA	NA	NA	NA	armadillo repeat-containing 8-like isoform X2	3484		F:GO:0003674	F:molecular_function
TR539869|c1_g7_i1	-4.19188	NA	NA	NA	4.29111	NA	NA	NA	NA	NA	NA	NA	NA	NA	NA	0.0281905	NA	NA	NA	0.0211074	NA	NA	NA	NA	NA	NA	NA	NA	NA	NA	---NA---	289
TR600939|c3_g1_i2	-4.18226	NA	-3.6386	4.51479	NA	-3.97113	NA	NA	NA	NA	NA	NA	NA	NA	NA	0.0233491	NA	0.0419743	0.0147165	NA	0.0250254	NA	NA	NA	NA	NA	NA	NA	NA	NA	zinc finger and SCAN domain-containing 2-like	708		F:GO:0003676; F:GO:0046872	F:nucleic acid binding; F:metal ion binding
TR420262|c3_g1_i1	-4.17899	NA	NA	3.35087	4.11711	NA	NA	NA	NA	NA	NA	NA	NA	2.54791	NA	0.000578925	NA	NA	0.0211841	0.00072792	NA	NA	NA	NA	NA	NA	NA	NA	0.0114743	NA	---NA---	261
TR607172|c0_g2_i1	-4.17512	NA	NA	NA	4.28299	NA	NA	NA	NA	NA	NA	NA	NA	NA	NA	0.0314317	NA	NA	NA	0.0236292	NA	NA	NA	NA	NA	NA	NA	NA	NA	NA	---NA---	238
TR525553|c3_g2_i1	-4.17012	NA	NA	NA	NA	NA	NA	NA	NA	NA	NA	NA	NA	NA	NA	0.0195983	NA	NA	NA	NA	NA	NA	NA	NA	NA	NA	NA	NA	NA	NA	---NA---	487
TR425996|c2_g1_i6	-4.16305	-7.15233	-7.15233	NA	NA	NA	NA	-5.94566	-5.37192	NA	NA	NA	NA	5.09805	NA	0.00818048	7.9948e-05	0.000174895	NA	NA	NA	NA	0.00865316	0.0307278	NA	NA	NA	NA	0.0204513	NA	calmodulin-lysine N-methyltransferase-like	2292		C:GO:0005634; C:GO:0005737; F:GO:0008168; F:GO:0016740; P:GO:0018022; F:GO:0018025; P:GO:0032259	C:nucleus; C:cytoplasm; F:methyltransferase activity; F:transferase activity; P:peptidyl-lysine methylation; F:calmodulin-lysine N-methyltransferase activity; P:methylation
TR392821|c0_g1_i1	-4.16205	NA	NA	NA	NA	NA	NA	NA	NA	NA	NA	NA	NA	NA	NA	0.0403331	NA	NA	NA	NA	NA	NA	NA	NA	NA	NA	NA	NA	NA	NA	---NA---	426
TR575063|c1_g4_i2	-4.12784	NA	NA	NA	NA	NA	NA	NA	-6.85357	6.49561	5.77003	NA	NA	NA	NA	0.00160278	NA	NA	NA	NA	NA	NA	NA	0.000362072	0.00475783	0.0257569	NA	NA	NA	NA	kaptin isoform X2	2231		C:GO:0005856; P:GO:0007010; F:GO:0008092	C:cytoskeleton; P:cytoskeleton organization; F:cytoskeletal protein binding
TR569451|c1_g1_i12	-4.12535	NA	NA	3.30249	3.94416	NA	NA	NA	NA	NA	NA	NA	NA	NA	NA	1.31173e-07	NA	NA	5.90859e-05	4.39856e-07	NA	NA	NA	NA	NA	NA	NA	NA	NA	NA	U2 snRNP-associated SURP motif-containing isoform X3	5733		F:GO:0003723; F:GO:0005515; C:GO:0005654; P:GO:0006396	F:RNA binding; F:protein binding; C:nucleoplasm; P:RNA processing
TR612579|c4_g1_i1	-4.12264	NA	NA	NA	NA	NA	NA	NA	NA	NA	NA	NA	NA	NA	NA	0.0454356	NA	NA	NA	NA	NA	NA	NA	NA	NA	NA	NA	NA	NA	NA	zinc finger protein 665-like	2666		F:GO:0003674	F:molecular_function
TR560120|c1_g1_i1	-4.12071	-6.12866	NA	NA	5.29402	7.30197	NA	NA	NA	NA	NA	NA	NA	3.08215	NA	0.0302337	0.000325638	NA	NA	0.000810802	1.38915e-06	NA	NA	NA	NA	NA	NA	NA	0.00819501	NA	potassium voltage-gated channel Shaw-like	2007		F:GO:0005249; F:GO:0005515; P:GO:0006813; C:GO:0008076; P:GO:0051260; P:GO:0055085	F:voltage-gated potassium channel activity; F:protein binding; P:potassium ion transport; C:voltage-gated potassium channel complex; P:protein homooligomerization; P:transmembrane transport
TR536587|c1_g1_i2	-4.10484	NA	-7.00353	NA	NA	NA	NA	NA	NA	-6.66474	-6.66474	NA	NA	NA	NA	0.0415975	NA	0.00140142	NA	NA	NA	NA	NA	NA	0.0151032	0.014985	NA	NA	NA	NA	hypothetical protein M513_06073	952		F:GO:0005267; C:GO:0016021; P:GO:0071805	F:potassium channel activity; C:integral component of membrane; P:potassium ion transmembrane transport
TR537891|c2_g4_i4	-4.10068	NA	NA	NA	NA	NA	NA	NA	NA	NA	NA	NA	NA	NA	NA	0.038036	NA	NA	NA	NA	NA	NA	NA	NA	NA	NA	NA	NA	NA	NA	---NA---	739
TR613509|c3_g4_i5	-4.09469	NA	NA	4.6046	NA	NA	NA	NA	NA	NA	NA	NA	NA	NA	NA	0.032538	NA	NA	0.0151708	NA	NA	NA	NA	NA	NA	NA	NA	NA	NA	NA	RING finger 166	1538		F:GO:0005488	F:binding
TR584039|c2_g1_i5	-4.09275	NA	NA	NA	NA	NA	NA	NA	NA	NA	NA	NA	NA	NA	NA	0.0175021	NA	NA	NA	NA	NA	NA	NA	NA	NA	NA	NA	NA	NA	NA	---NA---	1709
TR611997|c1_g1_i6	-4.08543	NA	NA	4.35893	4.33316	NA	NA	NA	NA	-1.65199	NA	NA	NA	NA	NA	1.12571e-19	NA	NA	1.07213e-21	7.43782e-22	NA	NA	NA	NA	7.63067e-05	NA	NA	NA	NA	NA	60S ribosomal L3-like	774		F:GO:0003735; C:GO:0005840; P:GO:0006412	F:structural constituent of ribosome; C:ribosome; P:translation
TR390800|c7_g2_i4	-4.08146	NA	NA	NA	NA	NA	NA	NA	NA	NA	NA	NA	NA	NA	NA	0.0485591	NA	NA	NA	NA	NA	NA	NA	NA	NA	NA	NA	NA	NA	NA	---NA---	1216
TR566849|c5_g1_i3	-4.06851	NA	NA	4.43567	NA	NA	NA	NA	NA	NA	NA	NA	NA	NA	NA	0.0481021	NA	NA	0.0329147	NA	NA	NA	NA	NA	NA	NA	NA	NA	NA	NA	---NA---	1999
TR590323|c1_g1_i1	-4.05747	NA	NA	2.9023	3.10183	NA	NA	NA	NA	NA	NA	NA	NA	2.8733	2.40301	2.22519e-06	NA	NA	0.00330094	0.000858736	NA	NA	NA	NA	NA	NA	NA	NA	0.00021941	0.007436	---NA---	2708
TR590587|c3_g2_i8	-4.05723	NA	NA	NA	NA	NA	NA	NA	NA	-7.42401	NA	NA	NA	NA	NA	0.0347411	NA	NA	NA	NA	NA	NA	NA	NA	0.00111089	NA	NA	NA	NA	NA	---NA---	405
TR440628|c2_g12_i2	-4.05029	NA	NA	NA	4.33039	NA	NA	NA	NA	NA	NA	NA	NA	NA	NA	0.0402113	NA	NA	NA	0.0206034	NA	NA	NA	NA	NA	NA	NA	NA	NA	NA	---NA---	407
TR525183|c0_g1_i1	-4.04313	NA	NA	NA	3.81424	NA	NA	NA	NA	NA	NA	NA	NA	NA	NA	0.00980911	NA	NA	NA	0.0169971	NA	NA	NA	NA	NA	NA	NA	NA	NA	NA	---NA---	1142
TR536278|c3_g1_i2	-4.04255	NA	NA	NA	4.53472	NA	NA	NA	NA	NA	NA	NA	NA	NA	NA	0.00389691	NA	NA	NA	0.00070847	NA	NA	NA	NA	NA	NA	NA	NA	NA	NA	Golgi pH regulator B isoform X4	1547		F:GO:0004871; F:GO:0008308; P:GO:0015031; C:GO:0016021; C:GO:0030660; C:GO:0032580; P:GO:0043123; P:GO:0043588; P:GO:0051452; P:GO:1903959	F:obsolete signal transducer activity; F:voltage-gated anion channel activity; P:protein transport; C:integral component of membrane; C:Golgi-associated vesicle membrane; C:Golgi cisterna membrane; P:positive regulation of I-kappaB kinase/NF-kappaB signaling; P:skin development; P:intracellular pH reduction; P:regulation of anion transmembrane transport
TR523980|c3_g1_i3	-4.03985	NA	NA	3.85784	NA	NA	NA	NA	NA	NA	NA	NA	NA	NA	NA	0.0112834	NA	NA	0.0268225	NA	NA	NA	NA	NA	NA	NA	NA	NA	NA	NA	decaprenyl-diphosphate synthase subunit 2	2076		P:GO:0006629; P:GO:0009058	P:lipid metabolic process; P:biosynthetic process
TR590002|c2_g4_i4	-4.03931	-3.46581	NA	NA	NA	NA	NA	NA	NA	NA	NA	NA	NA	NA	NA	0.00688659	0.0209403	NA	NA	NA	NA	NA	NA	NA	NA	NA	NA	NA	NA	NA	calmodulin	545	EC:2.7.11; EC:2.7.11.19; EC:2.7.11.17	F:GO:0004689; F:GO:0005509; P:GO:0006468	F:phosphorylase kinase activity; F:calcium ion binding; P:protein phosphorylation	Transferring phosphorus-containing groups; Phosphorylase kinase; Calcium/calmodulin-dependent protein kinase
TR530371|c1_g3_i3	-4.02185	NA	NA	4.05851	5.52039	NA	-2.44006	NA	2.72126	NA	NA	NA	NA	NA	NA	5.3755e-05	NA	NA	8.73048e-05	5.01127e-09	NA	0.0150494	NA	0.00392934	NA	NA	NA	NA	NA	NA	---NA---	1685
TR521619|c1_g1_i2	-4.01281	NA	NA	3.52384	NA	NA	5.35965	NA	NA	NA	NA	NA	5.62983	NA	-5.62983	0.0078061	NA	NA	0.0427884	NA	NA	0.0325449	NA	NA	NA	NA	NA	0.00914576	NA	0.0479142	---NA---	3219
TR523489|c1_g1_i1	-4.00912	NA	NA	3.4786	4.72894	NA	NA	NA	NA	NA	NA	NA	NA	NA	NA	4.20282e-06	NA	NA	0.000142761	3.33365e-08	NA	NA	NA	NA	NA	NA	NA	NA	NA	NA	---NA---	1717
TR586316|c1_g1_i1	-4.00666	NA	NA	3.93834	NA	NA	NA	NA	NA	NA	NA	NA	NA	NA	NA	0.0218144	NA	NA	0.0383204	NA	NA	NA	NA	NA	NA	NA	NA	NA	NA	NA	---NA---	862
TR535978|c2_g1_i5	-4.00539	-8.04391	-8.04391	NA	NA	NA	-7.01689	NA	6.49367	NA	NA	NA	NA	NA	NA	0.00822066	5.41916e-06	1.24867e-05	NA	NA	NA	0.000468964	NA	0.00174608	NA	NA	NA	NA	NA	NA	lysine-specific demethylase 5A-like isoform X1	5816		F:GO:0003677; F:GO:0003824; P:GO:0008152; C:GO:0016020; F:GO:0046872	F:DNA binding; F:catalytic activity; P:metabolic process; C:membrane; F:metal ion binding
TR524817|c0_g3_i2	-3.99698	NA	NA	NA	3.74775	NA	4.59662	NA	-4.68421	NA	NA	NA	-5.0819	NA	NA	0.00409648	NA	NA	NA	0.00846023	NA	0.00451889	NA	0.00345475	NA	NA	NA	0.00198353	NA	NA	---NA---	256
TR406815|c2_g1_i9	-3.97676	NA	NA	4.69611	3.84031	NA	7.35476	6.4832	NA	NA	NA	NA	NA	NA	NA	0.0362214	NA	NA	0.00990873	0.0450622	NA	9.54499e-05	0.0013454	NA	NA	NA	NA	NA	NA	NA	sarcolemmal membrane-associated -like	5324		F:GO:0005515; P:GO:0006936; C:GO:0016020	F:protein binding; P:muscle contraction; C:membrane
TR555925|c3_g1_i6	-3.97563	NA	NA	3.54693	3.15511	NA	-4.46179	NA	4.27893	NA	NA	NA	NA	-6.32513	-5.91387	0.00493779	NA	NA	0.0258338	0.0484435	NA	0.0063882	NA	0.0100388	NA	NA	NA	NA	0.00287221	0.0238929	trichoplein keratin filament-binding	1771		C:GO:0005882	C:intermediate filament
TR540676|c1_g2_i4	-3.97448	NA	NA	3.24309	2.76514	NA	NA	NA	NA	NA	NA	NA	NA	NA	NA	0.000307757	NA	NA	0.00732406	0.0236292	NA	NA	NA	NA	NA	NA	NA	NA	NA	NA	AATF- partial	1548		C:GO:0005634	C:nucleus
TR540624|c0_g1_i5	-3.9677	NA	NA	2.62065	2.67077	NA	NA	NA	NA	NA	NA	NA	-1.93004	NA	NA	6.21922e-06	NA	NA	0.009319	0.00496498	NA	NA	NA	NA	NA	NA	NA	0.0172517	NA	NA	---NA---	753
TR539693|c1_g1_i3	-3.96471	NA	NA	NA	NA	NA	NA	NA	5.25508	NA	NA	NA	-6.54601	-6.54601	NA	0.021813	NA	NA	NA	NA	NA	NA	NA	0.0465087	NA	NA	NA	0.00623278	0.00412513	NA	oxidoreductase GLYR1-like	850	EC:1.1.1.44	F:GO:0004616; F:GO:0051287; P:GO:0055114	F:phosphogluconate dehydrogenase (decarboxylating) activity; F:NAD binding; P:oxidation-reduction process	Phosphogluconate dehydrogenase (NADP(+)-dependent, decarboxylating)
TR580407|c2_g1_i13	-3.94413	-5.6017	-3.07881	NA	NA	NA	NA	NA	NA	5.92186	NA	NA	NA	NA	NA	0.00715528	0.000121969	0.0436951	NA	NA	NA	NA	NA	NA	0.024145	NA	NA	NA	NA	NA	nucleoporin SEH1 isoform X2	1539		C:GO:0000777; F:GO:0005515; P:GO:0006999; P:GO:0015031; F:GO:0017056; C:GO:0031080; P:GO:0051028; P:GO:0051301; P:GO:0051315; P:GO:1904263	C:condensed chromosome kinetochore; F:protein binding; P:nuclear pore organization; P:protein transport; F:structural constituent of nuclear pore; C:nuclear pore outer ring; P:mRNA transport; P:cell division; P:attachment of mitotic spindle microtubules to kinetochore; P:positive regulation of TORC1 signaling
TR563485|c3_g1_i1	-3.93926	NA	NA	3.81331	4.55922	NA	NA	NA	NA	NA	NA	NA	NA	NA	NA	0.00372989	NA	NA	0.00864074	0.000369503	NA	NA	NA	NA	NA	NA	NA	NA	NA	NA	transcriptional regulator ERG- partial	1166		F:GO:0003700; C:GO:0005634; P:GO:0006355; F:GO:0043565	F:DNA-binding transcription factor activity; C:nucleus; P:regulation of transcription, DNA-templated; F:sequence-specific DNA binding
TR420269|c3_g1_i5	-3.9225	NA	NA	3.99137	3.58815	NA	NA	-4.48958	-4.87284	NA	NA	NA	NA	NA	NA	0.00361992	NA	NA	0.00414409	0.00994236	NA	NA	0.000683663	0.000174329	NA	NA	NA	NA	NA	NA	---NA---	1293
TR393601|c1_g3_i5	-3.91204	NA	NA	NA	4.65683	NA	NA	NA	NA	NA	6.90907	NA	NA	NA	NA	0.0287146	NA	NA	NA	0.00422513	NA	NA	NA	NA	NA	0.00226967	NA	NA	NA	NA	---NA---	3066
TR531100|c1_g3_i8	-3.89374	NA	NA	5.14456	3.7552	NA	NA	-3.78257	NA	7.9391	5.63851	NA	NA	NA	NA	0.006498	NA	NA	8.22339e-05	0.00918496	NA	NA	0.00269952	NA	2.04407e-05	0.0275664	NA	NA	NA	NA	---NA---	1112
TR519917|c2_g1_i7	-3.8797	NA	NA	3.12585	NA	NA	NA	NA	NA	NA	NA	6.12014	NA	NA	NA	0.00175682	NA	NA	0.0286189	NA	NA	NA	NA	NA	NA	NA	1.20447e-05	NA	NA	NA	cell division control 45 homolog	2539		P:GO:0006270	P:DNA replication initiation
TR401444|c1_g2_i7	-3.83834	NA	NA	NA	4.05645	NA	NA	NA	NA	NA	NA	NA	5.43142	6.59252	NA	0.0110065	NA	NA	NA	0.00576393	NA	NA	NA	NA	NA	NA	NA	0.00264519	8.95784e-05	NA	---NA---	283
TR613488|c1_g1_i1	-3.83368	-7.34976	NA	NA	3.46323	6.9793	NA	NA	NA	NA	5.50821	NA	-6.44607	-6.44607	NA	0.0096964	1.97442e-05	NA	NA	0.0259238	8.19049e-05	NA	NA	NA	NA	0.0475082	NA	0.00380339	0.00244991	NA	reverse transcriptase	4071		F:GO:0043167	F:ion binding
TR571515|c0_g3_i5	-3.82344	-8.65616	3.216	-4.83272	7.03945	11.8722	NA	NA	1.37386	NA	NA	NA	1.66562	2.12288	NA	2.14429e-11	1.59941e-23	8.61392e-15	0.00544725	1.32327e-39	9.20573e-57	NA	NA	0.00518355	NA	NA	NA	9.70084e-05	1.37495e-07	NA	CUGBP Elav-like family member 1	2038		F:GO:0000166; F:GO:0003723; C:GO:0005634; C:GO:0005737; P:GO:0006376	F:nucleotide binding; F:RNA binding; C:nucleus; C:cytoplasm; P:mRNA splice site selection
TR577125|c0_g1_i6	-3.81686	NA	NA	2.70584	NA	NA	NA	NA	NA	NA	NA	NA	NA	2.2099	3.69997	3.64063e-05	NA	NA	0.0152385	NA	NA	NA	NA	NA	NA	NA	NA	NA	0.00730086	1.80338e-05	isocitrate dehydrogenase 1	2217	EC:1.1.1.42	F:GO:0000287; F:GO:0004450; P:GO:0006099; P:GO:0006102; F:GO:0051287	F:magnesium ion binding; F:isocitrate dehydrogenase (NADP+) activity; P:tricarboxylic acid cycle; P:isocitrate metabolic process; F:NAD binding	Isocitrate dehydrogenase (NADP(+))
TR560167|c0_g4_i1	-3.81022	NA	NA	2.78916	4.08559	NA	NA	NA	NA	NA	NA	NA	NA	NA	NA	0.00028619	NA	NA	0.0314672	6.91259e-05	NA	NA	NA	NA	NA	NA	NA	NA	NA	NA	serine arginine-rich splicing factor 2-like	1455		F:GO:0000166; P:GO:0000381; F:GO:0003714; F:GO:0005515; C:GO:0005681; P:GO:0006369; P:GO:0006406; C:GO:0016605; C:GO:0016607; P:GO:0031124; F:GO:0036002; C:GO:0070062; P:GO:1903507	F:nucleotide binding; P:regulation of alternative mRNA splicing, via spliceosome; F:transcription corepressor activity; F:protein binding; C:spliceosomal complex; P:termination of RNA polymerase II transcription; P:mRNA export from nucleus; C:PML body; C:nuclear speck; P:mRNA 3'-end processing; F:pre-mRNA binding; C:extracellular exosome; P:negative regulation of nucleic acid-templated transcript…
TR558336|c3_g3_i4	-3.79033	NA	NA	4.19673	3.89193	NA	NA	NA	NA	NA	NA	NA	NA	NA	NA	0.0260498	NA	NA	0.0141085	0.0190165	NA	NA	NA	NA	NA	NA	NA	NA	NA	NA	---NA---	580
TR539927|c0_g2_i3	-3.78941	NA	NA	3.87828	3.75635	NA	NA	NA	NA	NA	NA	NA	NA	NA	NA	3.94413e-07	NA	NA	2.93165e-07	4.61279e-07	NA	NA	NA	NA	NA	NA	NA	NA	NA	NA	hypothetical protein LOTGIDRAFT_195693	1821		F:GO:0003674	F:molecular_function
TR519478|c1_g1_i2	-3.78182	NA	NA	NA	NA	NA	NA	NA	NA	NA	6.11617	NA	NA	NA	NA	0.0289081	NA	NA	NA	NA	NA	NA	NA	NA	NA	0.0182997	NA	NA	NA	NA	---NA---	2248
TR386586|c0_g2_i2	-3.78176	NA	NA	4.73942	3.49839	NA	NA	NA	NA	NA	NA	NA	3.81415	3.44872	NA	0.00191128	NA	NA	2.32153e-05	0.00651664	NA	NA	NA	NA	NA	NA	NA	4.28227e-05	0.000227184	NA	pol	2530
TR528601|c6_g2_i4	-3.77726	NA	NA	NA	4.03609	NA	NA	NA	NA	NA	NA	NA	NA	NA	NA	0.00600221	NA	NA	NA	0.00251928	NA	NA	NA	NA	NA	NA	NA	NA	NA	NA	PREDICTED: kelch-like protein 17-like	2750		F:GO:0003674	F:molecular_function
TR440072|c0_g1_i4	-3.77521	NA	NA	NA	NA	NA	NA	NA	NA	NA	NA	NA	NA	NA	NA	0.0391011	NA	NA	NA	NA	NA	NA	NA	NA	NA	NA	NA	NA	NA	NA	type II cytoskeletal 1-like	3873
TR589261|c4_g3_i1	-3.76857	NA	NA	NA	NA	NA	NA	NA	NA	NA	NA	NA	NA	NA	NA	0.0243892	NA	NA	NA	NA	NA	NA	NA	NA	NA	NA	NA	NA	NA	NA	aldose 1-epimerase-like	1477		C:GO:0016020; F:GO:0016853; P:GO:0019318; F:GO:0030246	C:membrane; F:isomerase activity; P:hexose metabolic process; F:carbohydrate binding
TR557776|c1_g4_i3	-3.76414	NA	NA	NA	NA	NA	-5.94369	-5.94369	NA	NA	NA	6.08974	NA	-6.56987	NA	0.0190411	NA	NA	NA	NA	NA	0.00843303	0.00943025	NA	NA	NA	0.0213988	NA	0.0026433	NA	T-complex 1 subunit gamma-like	2047		F:GO:0005524; C:GO:0005737; P:GO:0006457; F:GO:0051082	F:ATP binding; C:cytoplasm; P:protein folding; F:unfolded protein binding
TR422617|c1_g3_i3	-3.76358	-3.98858	NA	NA	NA	NA	NA	NA	NA	NA	NA	NA	NA	NA	NA	0.0266308	0.0360387	NA	NA	NA	NA	NA	NA	NA	NA	NA	NA	NA	NA	NA	---NA---	1147
TR603000|c1_g2_i5	-3.76125	-7.23444	NA	NA	NA	6.14446	NA	NA	NA	NA	NA	NA	NA	NA	-5.92598	0.0261138	0.000125218	NA	NA	NA	0.00296041	NA	NA	NA	NA	NA	NA	NA	NA	0.0368136	---NA---	1195
TR546375|c2_g4_i2	-3.75894	NA	NA	NA	3.93688	NA	NA	NA	NA	NA	NA	NA	NA	NA	NA	0.0453951	NA	NA	NA	0.028123	NA	NA	NA	NA	NA	NA	NA	NA	NA	NA	---NA---	317
TR423579|c7_g4_i3	-3.754	NA	NA	3.51106	NA	NA	NA	NA	NA	NA	NA	NA	NA	NA	NA	0.00324115	NA	NA	0.0106013	NA	NA	NA	NA	NA	NA	NA	NA	NA	NA	NA	---NA---	1657
TR580521|c2_g1_i4	-3.74839	-3.39929	NA	NA	NA	NA	NA	NA	NA	NA	NA	NA	NA	NA	NA	0.00416619	0.0147662	NA	NA	NA	NA	NA	NA	NA	NA	NA	NA	NA	NA	NA	---NA---	2740
TR550107|c1_g3_i4	-3.74534	NA	NA	4.03531	3.44067	NA	NA	NA	4.56217	NA	NA	NA	NA	NA	NA	0.00442735	NA	NA	0.00224663	0.0127101	NA	NA	NA	0.00020491	NA	NA	NA	NA	NA	NA	carboxy-terminal kinesin 2-like isoform X1	1300	EC:3.6.1.15	F:GO:0003777; F:GO:0005524; P:GO:0007018; F:GO:0008017	F:microtubule motor activity; F:ATP binding; P:microtubule-based movement; F:microtubule binding	Nucleoside-triphosphate phosphatase
TR563432|c7_g4_i7	-3.73599	NA	NA	3.03845	4.43705	NA	NA	NA	NA	NA	NA	NA	NA	NA	NA	0.000309023	NA	NA	0.021131	5.45424e-06	NA	NA	NA	NA	NA	NA	NA	NA	NA	NA	TFIIH basal transcription factor complex helicase XPB subunit	786	EC:2.7.11; EC:2.7.11.23; EC:3.6.1.3; EC:3.6.1.15	C:GO:0000439; P:GO:0000717; P:GO:0001666; F:GO:0003684; F:GO:0004003; F:GO:0005524; F:GO:0005525; C:GO:0005675; P:GO:0006265; P:GO:0006283; P:GO:0006293; P:GO:0006294; P:GO:0006295; P:GO:0006296; P:GO:0006361; P:GO:0006362; P:GO:0006363; P:GO:0006367; P:GO:0006368; P:GO:0006370; P:GO:0006468; P:GO:0006979; F:GO:0008022; P:GO:0008104; F:GO:0008134; F:GO:0008353; P:GO:0009650; P:GO:0016032; F:GO:00…	C:transcription factor TFIIH core complex; P:nucleotide-excision repair, DNA duplex unwinding; P:response to hypoxia; F:damaged DNA binding; F:ATP-dependent DNA helicase activity; F:ATP binding; F:GTP binding; C:transcription factor TFIIH holo complex; P:DNA topological change; P:transcription-coupled nucleotide-excision repair; P:nucleotide-excision repair, preincision complex stabilization; P:n…	Transferring phosphorus-containing groups; [RNA-polymerase]-subunit kinase; Adenosinetriphosphatase; Nucleoside-triphosphate phosphatase
TR436141|c1_g2_i3	-3.73176	NA	NA	3.77783	3.18364	NA	NA	NA	NA	NA	-3.56189	NA	-3.84207	NA	4.17093	0.00151693	NA	NA	0.0017234	0.00954979	NA	NA	NA	NA	NA	0.00624497	NA	0.00210179	NA	0.00127264	E3 ubiquitin- ligase HECTD3	2811		F:GO:0004842; P:GO:0016567; C:GO:0044424	F:ubiquitin-protein transferase activity; P:protein ubiquitination; C:intracellular part
TR401389|c1_g1_i4	-3.72997	NA	-3.8069	NA	NA	NA	NA	NA	NA	NA	NA	NA	NA	NA	NA	0.00617195	NA	0.00517018	NA	NA	NA	NA	NA	NA	NA	NA	NA	NA	NA	NA	39S ribosomal mitochondrial	4304		F:GO:0003676; F:GO:0003677; F:GO:0003735; F:GO:0004519; C:GO:0005840; P:GO:0006412; P:GO:0090305; C:GO:1990904	F:nucleic acid binding; F:DNA binding; F:structural constituent of ribosome; F:endonuclease activity; C:ribosome; P:translation; P:nucleic acid phosphodiester bond hydrolysis; C:ribonucleoprotein complex
TR563185|c0_g1_i3	-3.72925	NA	NA	NA	3.88582	NA	3.42914	3.72162	NA	NA	NA	NA	NA	NA	NA	0.000836894	NA	NA	NA	0.000408251	NA	0.00592786	0.00179415	NA	NA	NA	NA	NA	NA	NA	---NA---	629
TR563388|c0_g1_i2	-3.72518	-3.91461	NA	NA	NA	NA	NA	NA	NA	NA	NA	NA	NA	NA	NA	0.0361603	0.0165128	NA	NA	NA	NA	NA	NA	NA	NA	NA	NA	NA	NA	NA	Zinc transporter 5	2671		F:GO:0005385; C:GO:0005794; P:GO:0010043; C:GO:0016021; P:GO:0061088; P:GO:0098655	F:zinc ion transmembrane transporter activity; C:Golgi apparatus; P:response to zinc ion; C:integral component of membrane; P:regulation of sequestering of zinc ion; P:cation transmembrane transport
TR557395|c3_g5_i11	-3.71505	NA	NA	NA	NA	NA	NA	NA	NA	NA	NA	NA	NA	NA	NA	0.0106345	NA	NA	NA	NA	NA	NA	NA	NA	NA	NA	NA	NA	NA	NA	succinate--hydroxymethylglutarate -transferase	1683	EC:2.8.3.16	P:GO:0008152; F:GO:0033608	P:metabolic process; F:formyl-CoA transferase activity	Formyl-CoA transferase
TR596769|c2_g6_i5	-3.713	NA	NA	3.75614	2.51187	NA	NA	NA	NA	NA	NA	-2.36399	NA	NA	NA	0.000335662	NA	NA	0.000383706	0.0401391	NA	NA	NA	NA	NA	NA	0.0470112	NA	NA	NA	alkylated DNA repair alkB homolog 8	2200		P:GO:0002098; F:GO:0003676; F:GO:0016300; F:GO:0016491; P:GO:0030488; P:GO:0055114	P:tRNA wobble uridine modification; F:nucleic acid binding; F:tRNA (uracil) methyltransferase activity; F:oxidoreductase activity; P:tRNA methylation; P:oxidation-reduction process
TR532397|c1_g5_i6	-3.7047	NA	NA	NA	3.99166	NA	NA	NA	NA	NA	NA	NA	NA	NA	NA	0.0418814	NA	NA	NA	0.0207022	NA	NA	NA	NA	NA	NA	NA	NA	NA	NA	RNA-binding 45-like isoform X1	2463		F:GO:0003674	F:molecular_function
TR530443|c0_g8_i1	-3.68814	-6.95176	NA	NA	NA	NA	NA	NA	NA	NA	NA	NA	4.13917	NA	-7.99051	0.0175028	9.49165e-05	NA	NA	NA	NA	NA	NA	NA	NA	NA	NA	0.00310997	NA	0.000106651	---NA---	228
TR528627|c2_g5_i4	-3.67096	NA	NA	NA	NA	NA	NA	NA	NA	NA	NA	NA	NA	NA	NA	0.0343321	NA	NA	NA	NA	NA	NA	NA	NA	NA	NA	NA	NA	NA	NA	39S ribosomal mitochondrial	443		C:GO:0005739	C:mitochondrion
TR394951|c0_g3_i1	-3.65711	NA	NA	NA	3.6913	NA	NA	NA	NA	NA	NA	NA	NA	NA	NA	0.0349844	NA	NA	NA	0.0308703	NA	NA	NA	NA	NA	NA	NA	NA	NA	NA	gastrula zinc finger -like	3393		F:GO:0003674	F:molecular_function
TR596987|c0_g1_i2	-3.65485	-2.52258	-2.58243	NA	NA	NA	2.52474	2.2741	NA	3.53088	2.3829	NA	NA	NA	NA	7.12348e-09	0.000111376	7.20526e-05	NA	NA	NA	0.000227371	0.00125735	NA	2.25909e-07	0.00152992	NA	NA	NA	NA	high mobility group DSP1-like isoform X1	2987		F:GO:0003677; C:GO:0005634	F:DNA binding; C:nucleus
TR609452|c2_g1_i4	-3.6501	NA	NA	NA	3.53026	NA	NA	NA	NA	NA	NA	NA	NA	NA	NA	0.0148688	NA	NA	NA	0.0204577	NA	NA	NA	NA	NA	NA	NA	NA	NA	NA	---NA---	1189
TR598348|c1_g1_i6	-3.64432	NA	NA	4.12852	NA	NA	NA	NA	NA	NA	NA	NA	NA	NA	NA	0.0487157	NA	NA	0.0239268	NA	NA	NA	NA	NA	NA	NA	NA	NA	NA	NA	Round spermatid basic 1	6700		C:GO:0005634	C:nucleus
TR603113|c1_g2_i2	-3.63978	NA	-2.8094	NA	NA	NA	NA	NA	NA	NA	NA	NA	NA	NA	NA	0.00418348	NA	0.0407856	NA	NA	NA	NA	NA	NA	NA	NA	NA	NA	NA	NA	---NA---	2420
TR524860|c2_g2_i2	-3.63204	-4.47153	NA	NA	2.79658	3.63608	NA	2.94295	3.46296	NA	NA	-2.36657	1.7482	2.05557	NA	9.46142e-13	9.74124e-18	NA	NA	8.17552e-08	7.14218e-12	NA	6.27228e-08	1.33055e-10	NA	NA	3.61843e-06	0.00306282	0.000450759	NA	---NA---	340
TR533149|c1_g1_i2	-3.62537	NA	-7.39386	3.50922	NA	-7.27771	NA	NA	5.69749	NA	NA	NA	NA	NA	NA	0.0197503	NA	6.62262e-05	0.0398578	NA	0.000106231	NA	NA	0.0132686	NA	NA	NA	NA	NA	NA	ras-related Rab-8A isoform X2	2236	EC:3.6.1.15	F:GO:0003924; F:GO:0005525; C:GO:0005768; C:GO:0005886; P:GO:0006904; P:GO:0007264; C:GO:0008021; P:GO:0009306; C:GO:0030140; P:GO:0032869; P:GO:0048210; P:GO:0072659	F:GTPase activity; F:GTP binding; C:endosome; C:plasma membrane; P:vesicle docking involved in exocytosis; P:small GTPase mediated signal transduction; C:synaptic vesicle; P:protein secretion; C:trans-Golgi network transport vesicle; P:cellular response to insulin stimulus; P:Golgi vesicle fusion to target membrane; P:protein localization to plasma membrane	Nucleoside-triphosphate phosphatase
TR533372|c1_g2_i1	-3.59587	NA	-7.8044	NA	NA	-6.24307	NA	NA	NA	NA	NA	NA	NA	NA	NA	0.00548083	NA	2.33361e-06	NA	NA	0.00092438	NA	NA	NA	NA	NA	NA	NA	NA	NA	---NA---	1603		C:GO:0016021	C:integral component of membrane
TR570875|c3_g1_i8	-3.59122	NA	NA	NA	NA	NA	NA	NA	NA	NA	NA	NA	NA	NA	NA	0.0290823	NA	NA	NA	NA	NA	NA	NA	NA	NA	NA	NA	NA	NA	NA	---NA---	478
TR558638|c0_g2_i1	-3.59118	NA	NA	2.87143	3.83069	NA	NA	NA	NA	NA	NA	NA	NA	NA	NA	9.06406e-05	NA	NA	0.00531281	2.0802e-05	NA	NA	NA	NA	NA	NA	NA	NA	NA	NA	---NA---	265
TR607955|c4_g1_i8	-3.58984	NA	NA	4.66166	4.48129	NA	NA	NA	NA	NA	NA	NA	NA	1.59704	NA	0.000114744	NA	NA	2.62919e-07	4.68904e-07	NA	NA	NA	NA	NA	NA	NA	NA	0.0423625	NA	integrator complex subunit 4	4091		F:GO:0003674	F:molecular_function
TR385126|c8_g1_i6	-3.5873	-3.33884	NA	NA	2.40556	2.1571	NA	NA	NA	NA	NA	NA	NA	NA	NA	1.73445e-05	7.38026e-05	NA	NA	0.00918496	0.0362547	NA	NA	NA	NA	NA	NA	NA	NA	NA	C-type lectin domain family 11 member A-like	2615
TR517023|c3_g1_i3	-3.5838	NA	NA	3.50249	4.07667	NA	NA	NA	NA	NA	NA	NA	NA	NA	NA	0.0161173	NA	NA	0.0306911	0.00340295	NA	NA	NA	NA	NA	NA	NA	NA	NA	NA	Dopamine beta-hydroxylase	2856	EC:1.14.17	F:GO:0005507; F:GO:0016715; P:GO:0055114	F:copper ion binding; F:oxidoreductase activity, acting on paired donors, with incorporation or reduction of molecular oxygen, reduced ascorbate as one donor, and incorporation of one atom of oxygen; P:oxidation-reduction process	Acting on paired donors, with incorporation or reduction of molecular oxygen. The oxygen incorporated need not be derived from O(2)
TR595797|c0_g4_i8	-3.58067	NA	NA	NA	NA	NA	NA	NA	NA	NA	NA	NA	NA	NA	NA	0.0369135	NA	NA	NA	NA	NA	NA	NA	NA	NA	NA	NA	NA	NA	NA	---NA---	881
TR587353|c6_g1_i2	-3.5802	NA	NA	NA	NA	NA	NA	NA	NA	NA	7.71907	NA	NA	NA	3.31233	0.0316576	NA	NA	NA	NA	NA	NA	NA	NA	NA	0.000107446	NA	NA	NA	0.0280862	U6 snRNA-associated Sm LSm7	660		P:GO:0000398; P:GO:0000956; F:GO:0003723; C:GO:0005688; C:GO:0005689; C:GO:0005732; C:GO:0071004; C:GO:0071013; C:GO:0097526; C:GO:1990726	P:mRNA splicing, via spliceosome; P:nuclear-transcribed mRNA catabolic process; F:RNA binding; C:U6 snRNP; C:U12-type spliceosomal complex; C:small nucleolar ribonucleoprotein complex; C:U2-type prespliceosome; C:catalytic step 2 spliceosome; C:spliceosomal tri-snRNP complex; C:Lsm1-7-Pat1 complex
TR530402|c1_g1_i1	-3.57364	NA	-3.93393	NA	NA	NA	NA	NA	NA	NA	NA	NA	NA	NA	NA	0.00960796	NA	0.00439879	NA	NA	NA	NA	NA	NA	NA	NA	NA	NA	NA	NA	TELO2-interacting 1 homolog	2044		F:GO:0003674	F:molecular_function
TR585954|c3_g1_i4	-3.57116	NA	NA	NA	NA	NA	NA	NA	NA	NA	NA	NA	NA	NA	NA	0.0402892	NA	NA	NA	NA	NA	NA	NA	NA	NA	NA	NA	NA	NA	NA	---NA---	646
TR558414|c4_g3_i3	-3.56586	NA	-7.11477	3.28847	NA	-6.83738	NA	-5.94066	-7.96288	NA	3.35531	NA	NA	NA	NA	0.0120157	NA	4.46077e-05	0.0419226	NA	0.000141431	NA	0.00445231	4.20526e-06	NA	0.0233972	NA	NA	NA	NA	Transmembrane 2	1233		F:GO:0003677; F:GO:0003700; C:GO:0005634; P:GO:0009058; P:GO:0034641	F:DNA binding; F:DNA-binding transcription factor activity; C:nucleus; P:biosynthetic process; P:cellular nitrogen compound metabolic process
TR565136|c0_g1_i4	-3.55955	NA	NA	3.63758	4.71048	NA	NA	NA	NA	NA	NA	NA	2.51882	3.01602	NA	0.0138343	NA	NA	0.0165938	0.000280531	NA	NA	NA	NA	NA	NA	NA	0.0230219	0.00276783	NA	---NA---	1999		C:GO:0005886; F:GO:0022857; P:GO:0065003	C:plasma membrane; F:transmembrane transporter activity; P:protein-containing complex assembly
TR550039|c0_g1_i3	-3.55266	NA	NA	NA	NA	NA	NA	NA	NA	NA	NA	NA	NA	NA	NA	0.0453274	NA	NA	NA	NA	NA	NA	NA	NA	NA	NA	NA	NA	NA	NA	aprataxin and PNK-like factor isoform X1	945		F:GO:0005515; P:GO:0006810	F:protein binding; P:transport
TR401924|c2_g2_i1	-3.5517	NA	NA	NA	NA	NA	NA	NA	NA	NA	NA	NA	NA	NA	NA	0.0405985	NA	NA	NA	NA	NA	NA	NA	NA	NA	NA	NA	NA	NA	NA	procollagen-lysine,2-oxoglutarate 5-dioxygenase 3 isoform X1	4310		F:GO:0005506; F:GO:0016705; F:GO:0031418; F:GO:0051213; P:GO:0055114	F:iron ion binding; F:oxidoreductase activity, acting on paired donors, with incorporation or reduction of molecular oxygen; F:L-ascorbic acid binding; F:dioxygenase activity; P:oxidation-reduction process
TR444736|c0_g1_i1	-3.5394	NA	NA	NA	3.47767	NA	NA	NA	NA	NA	NA	NA	NA	NA	NA	0.0363003	NA	NA	NA	0.0414529	NA	NA	NA	NA	NA	NA	NA	NA	NA	NA	serine threonine- phosphatase 4 regulatory subunit 4-like	4255		F:GO:0003674	F:molecular_function
TR595553|c1_g1_i5	-3.5255	NA	NA	NA	3.99066	NA	NA	NA	NA	NA	NA	NA	7.8497	7.81063	NA	0.0158896	NA	NA	NA	0.00369217	NA	NA	NA	NA	NA	NA	NA	3.37783e-07	2.59825e-07	NA	---NA---	3357
TR570096|c2_g1_i4	-3.52482	NA	NA	NA	NA	NA	NA	NA	NA	NA	-7.29747	-6.66294	NA	NA	6.63741	0.0474184	NA	NA	NA	NA	NA	NA	NA	NA	NA	0.000772307	0.0048584	NA	NA	0.00468916	C8orf37 homolog	1613		P:GO:0006810; P:GO:0043473; P:GO:0048856	P:transport; P:pigmentation; P:anatomical structure development
TR599606|c3_g2_i3	-3.52409	NA	NA	NA	NA	NA	NA	NA	NA	NA	NA	NA	NA	NA	NA	0.0197503	NA	NA	NA	NA	NA	NA	NA	NA	NA	NA	NA	NA	NA	NA	---NA---	657
TR528909|c0_g2_i1	-3.51768	NA	NA	NA	4.25929	NA	-6.81671	NA	8.66931	NA	NA	NA	NA	-8.52972	-8.05364	0.00849091	NA	NA	NA	0.000672495	NA	4.06055e-05	NA	2.60183e-09	NA	NA	NA	NA	7.4925e-08	2.51522e-06	homolog isoform X2	857		F:GO:0005507; P:GO:0010038	F:copper ion binding; P:response to metal ion
TR527106|c2_g2_i1	-3.50275	NA	NA	NA	NA	NA	NA	NA	NA	NA	NA	NA	NA	NA	NA	0.0187992	NA	NA	NA	NA	NA	NA	NA	NA	NA	NA	NA	NA	NA	NA	---NA---	373
TR569477|c4_g3_i5	-3.49793	NA	NA	NA	NA	NA	NA	NA	NA	NA	NA	NA	NA	NA	NA	0.0391011	NA	NA	NA	NA	NA	NA	NA	NA	NA	NA	NA	NA	NA	NA	---NA---	866
TR419277|c13_g2_i4	-3.47088	-6.6834	-6.6834	NA	NA	NA	-6.37165	NA	6.53843	NA	NA	NA	7.86784	7.12557	NA	0.0248766	0.000109582	0.000254924	NA	NA	NA	0.00119777	NA	0.000685109	NA	NA	NA	5.37658e-06	5.43136e-05	NA	---NA---	471
TR405829|c1_g1_i1	-3.46571	-3.34485	NA	NA	3.29582	3.17496	-5.18052	NA	5.04885	NA	NA	NA	NA	-4.32056	-3.43896	0.00235868	0.0203685	NA	NA	0.00476801	0.0434354	2.60638e-05	NA	4.66835e-05	NA	NA	NA	NA	2.3291e-05	0.00338175	---NA---	2317		F:GO:0005488	F:binding
TR426086|c1_g1_i5	-3.45925	NA	NA	NA	3.93762	NA	-3.76881	NA	NA	NA	NA	NA	-6.66411	NA	6.76092	0.0499086	NA	NA	NA	0.0148424	NA	0.0132461	NA	NA	NA	NA	NA	0.0021063	NA	0.00347537	DNA-binding D-ETS-4 isoform X3	2831		F:GO:0003700; C:GO:0005634; P:GO:0006355; F:GO:0043565	F:DNA-binding transcription factor activity; C:nucleus; P:regulation of transcription, DNA-templated; F:sequence-specific DNA binding
TR606737|c2_g2_i9	-3.43559	NA	NA	3.18883	NA	NA	NA	NA	NA	NA	NA	NA	-2.864	-3.09886	NA	0.0121183	NA	NA	0.0375158	NA	NA	NA	NA	NA	NA	NA	NA	0.0387546	0.0188451	NA	PREDICTED: uncharacterized protein LOC101856836	2621		F:GO:0003677	F:DNA binding
TR529348|c1_g1_i1	-3.43342	NA	NA	NA	NA	NA	NA	NA	NA	6.14825	NA	-6.14825	-8.11921	-8.11921	NA	0.0134862	NA	NA	NA	NA	NA	NA	NA	NA	0.0123822	NA	0.0161178	8.55283e-06	5.04707e-06	NA	LWamide neuropeptide	4487		P:GO:0007218; C:GO:0016020; C:GO:0016021	P:neuropeptide signaling pathway; C:membrane; C:integral component of membrane
TR572177|c0_g1_i3	-3.4181	NA	NA	NA	4.09022	NA	NA	NA	NA	NA	NA	NA	NA	NA	NA	0.0381686	NA	NA	NA	0.00642279	NA	NA	NA	NA	NA	NA	NA	NA	NA	NA	---NA---	959
TR533522|c4_g3_i5	-3.414	NA	NA	3.37259	4.04399	NA	-3.75374	-9.96862	-6.21488	-8.37811	-8.37811	NA	NA	-9.36013	-7.33684	0.0110065	NA	NA	0.0178033	0.000991863	NA	0.00029721	6.19491e-12	0.000731287	8.25717e-07	1.06519e-06	NA	NA	1.72242e-09	9.8617e-05	ribosomal L35a	782		P:GO:0002181; F:GO:0003735; C:GO:0022625; P:GO:0042273	P:cytoplasmic translation; F:structural constituent of ribosome; C:cytosolic large ribosomal subunit; P:ribosomal large subunit biogenesis
TR559667|c2_g2_i8	-3.40925	NA	NA	3.75364	3.74092	NA	-3.65644	NA	NA	NA	NA	NA	NA	NA	NA	0.00698691	NA	NA	0.00275112	0.00196049	NA	0.0278824	NA	NA	NA	NA	NA	NA	NA	NA	PREDICTED: transmembrane protein 50B-like isoform X2	2393		F:GO:0003735; C:GO:0005840; P:GO:0006412; F:GO:0046872	F:structural constituent of ribosome; C:ribosome; P:translation; F:metal ion binding
TR571283|c8_g2_i6	-3.40665	-2.71631	NA	NA	NA	NA	NA	NA	NA	NA	NA	NA	NA	NA	NA	0.0036776	0.0300019	NA	NA	NA	NA	NA	NA	NA	NA	NA	NA	NA	NA	NA	---NA---	1342
TR542856|c0_g1_i3	-3.40344	NA	NA	NA	NA	NA	5.28498	NA	NA	NA	NA	NA	NA	NA	NA	0.0337306	NA	NA	NA	NA	NA	0.0498145	NA	NA	NA	NA	NA	NA	NA	NA	Endoribonuclease Dicer	7377	EC:3.1.30; EC:3.1.26; EC:3.1.26.3	F:GO:0003676; F:GO:0004525; F:GO:0005515; P:GO:0034655; P:GO:0034660; P:GO:0035194; P:GO:0044265; C:GO:0044424; P:GO:0070918; P:GO:0090305	F:nucleic acid binding; F:ribonuclease III activity; F:protein binding; P:nucleobase-containing compound catabolic process; P:ncRNA metabolic process; P:posttranscriptional gene silencing by RNA; P:cellular macromolecule catabolic process; C:intracellular part; P:production of small RNA involved in gene silencing by RNA; P:nucleic acid phosphodiester bond hydrolysis	Acting on ester bonds; Acting on ester bonds; Ribonuclease III
TR576130|c2_g2_i7	-3.40339	NA	NA	NA	NA	NA	NA	NA	NA	NA	NA	NA	-7.33134	-7.33134	NA	0.00961783	NA	NA	NA	NA	NA	NA	NA	NA	NA	NA	NA	0.000230877	0.000142221	NA	chromatin modification-related eaf-1-like isoform X2	2697
TR597794|c1_g1_i1	-3.40233	NA	NA	NA	NA	NA	NA	NA	NA	NA	NA	NA	NA	NA	NA	0.0453705	NA	NA	NA	NA	NA	NA	NA	NA	NA	NA	NA	NA	NA	NA	---NA---	715
TR579226|c0_g1_i1	-3.39637	NA	NA	NA	NA	NA	NA	NA	NA	NA	NA	NA	NA	NA	NA	0.0405206	NA	NA	NA	NA	NA	NA	NA	NA	NA	NA	NA	NA	NA	NA	zinc finger 236	4079		F:GO:0003674	F:molecular_function
TR563432|c7_g4_i8	-3.38739	NA	NA	NA	NA	NA	NA	NA	NA	NA	NA	NA	NA	NA	NA	0.000159468	NA	NA	NA	NA	NA	NA	NA	NA	NA	NA	NA	NA	NA	NA	TFIIH basal transcription factor complex helicase XPB subunit	2492	EC:2.7.11; EC:2.7.11.23; EC:3.6.1.3; EC:3.6.1.15	F:GO:0003677; F:GO:0004003; F:GO:0005524; C:GO:0005675; P:GO:0006265; P:GO:0006283; P:GO:0006355; P:GO:0006367; P:GO:0006915; F:GO:0008353; P:GO:0032508; F:GO:0043138	F:DNA binding; F:ATP-dependent DNA helicase activity; F:ATP binding; C:transcription factor TFIIH holo complex; P:DNA topological change; P:transcription-coupled nucleotide-excision repair; P:regulation of transcription, DNA-templated; P:transcription initiation from RNA polymerase II promoter; P:apoptotic process; F:RNA polymerase II CTD heptapeptide repeat kinase activity; P:DNA duplex unwindin…	Transferring phosphorus-containing groups; [RNA-polymerase]-subunit kinase; Adenosinetriphosphatase; Nucleoside-triphosphate phosphatase
TR157037|c0_g2_i1	-3.38057	NA	NA	NA	3.054	NA	NA	NA	NA	NA	NA	NA	NA	NA	NA	0.0033615	NA	NA	NA	0.0105246	NA	NA	NA	NA	NA	NA	NA	NA	NA	NA	---NA---	309
TR405638|c3_g1_i2	-3.37211	NA	NA	NA	NA	NA	NA	NA	NA	NA	NA	NA	NA	-2.63595	NA	0.00159207	NA	NA	NA	NA	NA	NA	NA	NA	NA	NA	NA	NA	0.0397472	NA	alpha- sarcomeric isoform X1	4355		F:GO:0005509; F:GO:0051015; P:GO:0051017; P:GO:0051764	F:calcium ion binding; F:actin filament binding; P:actin filament bundle assembly; P:actin crosslink formation
TR426065|c4_g1_i5	-3.3717	NA	NA	4.39769	3.12427	NA	NA	NA	NA	NA	NA	NA	2.36022	NA	NA	0.00215866	NA	NA	2.05325e-05	0.00575204	NA	NA	NA	NA	NA	NA	NA	0.00966707	NA	NA	---NA---	1661
TR565990|c0_g2_i7	-3.36053	NA	NA	3.32738	4.31606	NA	NA	NA	NA	NA	NA	NA	NA	NA	NA	8.58095e-06	NA	NA	2.05325e-05	2.46452e-09	NA	NA	NA	NA	NA	NA	NA	NA	NA	NA	meiosis expressed gene 1 homolog	1324		C:GO:0005634	C:nucleus
TR401855|c2_g1_i2	-3.35989	NA	NA	2.94854	3.60671	NA	NA	NA	NA	NA	NA	NA	NA	-6.92944	-5.64913	0.00261855	NA	NA	0.0178231	0.000871618	NA	NA	NA	NA	NA	NA	NA	NA	0.000183667	0.0255157	PAS domain-containing serine threonine- kinase	6445		P:GO:0006464; F:GO:0016301; F:GO:0043167	P:cellular protein modification process; F:kinase activity; F:ion binding
TR557551|c0_g2_i1	-3.34946	NA	NA	NA	NA	NA	NA	NA	NA	NA	NA	NA	NA	NA	NA	0.0188616	NA	NA	NA	NA	NA	NA	NA	NA	NA	NA	NA	NA	NA	NA	---NA---	276
TR580714|c3_g1_i5	-3.33717	NA	NA	NA	3.4735	NA	NA	NA	5.9682	-6.04194	NA	6.32728	NA	NA	NA	0.0460308	NA	NA	NA	0.0307545	NA	NA	NA	0.00484644	0.0194059	NA	0.00908262	NA	NA	NA	carbonic anhydrase 14-like isoform X3	1079	EC:4.2.1.1	F:GO:0016829; F:GO:0043167; P:GO:0044281	F:lyase activity; F:ion binding; P:small molecule metabolic process	Carbonic anhydrase
TR607561|c3_g1_i5	-3.33604	-3.22078	NA	NA	NA	NA	NA	NA	NA	NA	NA	NA	NA	NA	NA	0.028844	0.0365333	NA	NA	NA	NA	NA	NA	NA	NA	NA	NA	NA	NA	NA	glutathione S-transferase Mu 3-like	756		F:GO:0004364; P:GO:0008152; F:GO:0016740	F:glutathione transferase activity; P:metabolic process; F:transferase activity
TR539346|c5_g1_i8	-3.334	-4.11853	NA	NA	NA	3.48072	-7.41829	NA	7.68018	NA	NA	NA	NA	NA	NA	0.0129345	0.00100603	NA	NA	NA	0.0119588	5.80119e-06	NA	1.46148e-06	NA	NA	NA	NA	NA	NA	---NA---	859
TR585953|c3_g1_i2	-3.32888	NA	NA	NA	NA	NA	NA	NA	NA	NA	NA	5.6962	-5.8938	NA	NA	0.0250316	NA	NA	NA	NA	NA	NA	NA	NA	NA	NA	0.0350222	0.0120552	NA	NA	forkhead domain-containing	2594		F:GO:0003700; P:GO:0006355; F:GO:0043565	F:DNA-binding transcription factor activity; P:regulation of transcription, DNA-templated; F:sequence-specific DNA binding
TR566529|c1_g1_i7	-3.31974	NA	NA	NA	NA	NA	NA	NA	NA	NA	NA	NA	NA	NA	NA	0.0260662	NA	NA	NA	NA	NA	NA	NA	NA	NA	NA	NA	NA	NA	NA	macoilin-1-like isoform X1	3938		C:GO:0016021	C:integral component of membrane
TR531100|c1_g3_i2	-3.316	NA	NA	NA	NA	NA	NA	NA	NA	NA	NA	NA	NA	NA	NA	0.0118948	NA	NA	NA	NA	NA	NA	NA	NA	NA	NA	NA	NA	NA	NA	---NA---	1397
TR599534|c0_g1_i3	-3.25584	NA	NA	NA	NA	NA	NA	NA	NA	NA	NA	NA	NA	NA	NA	0.0158896	NA	NA	NA	NA	NA	NA	NA	NA	NA	NA	NA	NA	NA	NA	40S ribosomal S13	876		F:GO:0003735; C:GO:0005730; P:GO:0006412; C:GO:0022627; F:GO:0070181	F:structural constituent of ribosome; C:nucleolus; P:translation; C:cytosolic small ribosomal subunit; F:small ribosomal subunit rRNA binding
TR390748|c2_g3_i3	-3.25517	NA	NA	NA	NA	NA	NA	NA	NA	NA	NA	NA	NA	NA	NA	0.0134942	NA	NA	NA	NA	NA	NA	NA	NA	NA	NA	NA	NA	NA	NA	collagen alpha-1(XII) chain-like	691
TR539928|c0_g3_i9	-3.24084	NA	NA	NA	NA	NA	6.2997	6.53073	NA	NA	NA	NA	NA	NA	NA	0.0357899	NA	NA	NA	NA	NA	0.00195537	0.000951049	NA	NA	NA	NA	NA	NA	NA	Thioredoxin-dependent peroxide mitochondrial	869	EC:1.11.1.15; EC:1.11.1.7	F:GO:0004601; P:GO:0045454; F:GO:0051920; P:GO:0055114; P:GO:0098869	F:peroxidase activity; P:cell redox homeostasis; F:peroxiredoxin activity; P:oxidation-reduction process; P:cellular oxidant detoxification	Peroxiredoxin; Peroxidase
TR548325|c2_g5_i3	-3.2402	NA	NA	NA	NA	NA	NA	NA	NA	NA	NA	NA	NA	NA	NA	0.0369135	NA	NA	NA	NA	NA	NA	NA	NA	NA	NA	NA	NA	NA	NA	---NA---	523
TR585073|c2_g1_i3	-3.23779	NA	NA	NA	NA	NA	NA	NA	NA	5.83684	6.4618	NA	NA	NA	NA	0.0160178	NA	NA	NA	NA	NA	NA	NA	NA	0.0234185	0.00421498	NA	NA	NA	NA	zinc finger 420-like	2256		F:GO:0003674	F:molecular_function
TR594120|c2_g1_i5	-3.23478	NA	NA	2.976	NA	NA	NA	NA	NA	5.98877	NA	-5.98877	NA	-3.3729	NA	0.0118743	NA	NA	0.0400734	NA	NA	NA	NA	NA	0.0148217	NA	0.0189955	NA	0.00528874	NA	SLIT-ROBO Rho GTPase-activating 1-like isoform X7	5189		F:GO:0005515; P:GO:0007165	F:protein binding; P:signal transduction
TR592771|c1_g1_i3	-3.22195	NA	NA	NA	3.70306	NA	NA	NA	4.05483	NA	NA	NA	NA	NA	NA	0.0243634	NA	NA	NA	0.00522773	NA	NA	NA	0.0141919	NA	NA	NA	NA	NA	NA	---NA---	1672
TR385591|c2_g1_i5	-3.21145	NA	NA	NA	NA	NA	NA	NA	NA	NA	NA	NA	NA	-6.74949	-7.26569	0.00134995	NA	NA	NA	NA	NA	NA	NA	NA	NA	NA	NA	NA	0.000250559	0.000107455	IWS1 homolog isoform X4	3434		F:GO:0003677	F:DNA binding
TR593891|c0_g1_i1	-3.20777	-8.9616	-4.74298	-5.75382	NA	NA	NA	NA	NA	NA	NA	NA	NA	NA	NA	0.0145644	1.7527e-08	0.000182796	0.00326725	NA	NA	NA	NA	NA	NA	NA	NA	NA	NA	NA	complement C1q 4 isoform X2	597		F:GO:0003674	F:molecular_function
TR519569|c2_g1_i5	-3.20727	-3.44824	NA	NA	NA	NA	NA	NA	5.6205	NA	NA	NA	-7.95341	NA	7.33224	0.0264361	0.0169129	NA	NA	NA	NA	NA	NA	0.0111033	NA	NA	NA	5.20361e-05	NA	0.000718805	PREDICTED: TRAF3-interacting protein 1-like	1353		F:GO:0008092	F:cytoskeletal protein binding
TR615174|c0_g1_i4	-3.20229	NA	NA	NA	NA	NA	NA	NA	NA	NA	NA	NA	NA	NA	NA	0.0288907	NA	NA	NA	NA	NA	NA	NA	NA	NA	NA	NA	NA	NA	NA	queuine tRNA-ribosyltransferase subunit QTRTD1 isoform X1	2089	EC:2.4.2.29	P:GO:0006399; F:GO:0016757	P:tRNA metabolic process; F:transferase activity, transferring glycosyl groups	tRNA-guanine(34) transglycosylase
TR598776|c2_g1_i2	-3.19615	NA	NA	3.10532	4.04605	NA	NA	-2.9162	-5.15213	NA	NA	NA	NA	NA	NA	0.0133327	NA	NA	0.0268225	0.000600546	NA	NA	0.0375163	3.30999e-06	NA	NA	NA	NA	NA	NA	ras-related Rab-3-like isoform X4	2830		F:GO:0005525; C:GO:0005622; P:GO:0007264	F:GTP binding; C:intracellular; P:small GTPase mediated signal transduction
TR411376|c0_g1_i6	-3.18816	NA	NA	NA	NA	NA	NA	NA	NA	NA	NA	NA	NA	NA	NA	0.00599925	NA	NA	NA	NA	NA	NA	NA	NA	NA	NA	NA	NA	NA	NA	PREDICTED: uncharacterized protein LOC101859215	2236
TR592782|c2_g1_i3	-3.1847	NA	NA	NA	NA	NA	NA	NA	NA	NA	NA	-7.00376	NA	NA	NA	0.0218775	NA	NA	NA	NA	NA	NA	NA	NA	NA	NA	0.00136646	NA	NA	NA	gastrula zinc finger -like	3047		F:GO:0003674	F:molecular_function
TR517810|c0_g1_i1	-3.18382	NA	NA	2.41478	4.26668	NA	NA	-9.10636	-8.9495	NA	-6.0962	-5.60272	NA	NA	NA	0.00125033	NA	NA	0.0499536	2.20156e-06	NA	NA	1.38249e-11	5.2606e-11	NA	1.19924e-06	2.31498e-05	NA	NA	NA	---NA---	1139
TR405812|c5_g3_i1	-3.17648	NA	NA	NA	NA	NA	NA	NA	NA	NA	NA	NA	-5.7053	-5.7053	NA	0.0352438	NA	NA	NA	NA	NA	NA	NA	NA	NA	NA	NA	0.020049	0.0136855	NA	Transposon Ty3-G Gag-Pol poly	5137		F:GO:0003676; F:GO:0008270; P:GO:0015074	F:nucleic acid binding; F:zinc ion binding; P:DNA integration
TR536404|c3_g10_i1	-3.17615	NA	NA	3.36652	3.82457	NA	NA	NA	1.85697	4.0444	2.83112	NA	NA	2.88786	2.0091	0.000172094	NA	NA	7.34306e-05	1.81009e-06	NA	NA	NA	0.0433053	3.45581e-07	0.000824351	NA	NA	7.0805e-05	0.0222789	---NA---	269		F:GO:0005200; F:GO:0005525; C:GO:0005874; P:GO:0007017	F:structural constituent of cytoskeleton; F:GTP binding; C:microtubule; P:microtubule-based process
TR614040|c1_g3_i1	-3.14177	NA	NA	NA	NA	NA	NA	NA	NA	NA	NA	NA	NA	NA	NA	0.0455575	NA	NA	NA	NA	NA	NA	NA	NA	NA	NA	NA	NA	NA	NA	Ras GTPase-activating -binding 2	784		F:GO:0000166; F:GO:0003676; C:GO:0005622; P:GO:0006810	F:nucleotide binding; F:nucleic acid binding; C:intracellular; P:transport
TR602232|c0_g1_i6	-3.13439	NA	NA	3.71457	3.48317	NA	NA	NA	NA	NA	NA	NA	NA	NA	NA	0.000741319	NA	NA	4.68881e-05	0.000105965	NA	NA	NA	NA	NA	NA	NA	NA	NA	NA	ras GTP exchange son of	4319		F:GO:0005089; C:GO:0005694; P:GO:0035023	F:Rho guanyl-nucleotide exchange factor activity; C:chromosome; P:regulation of Rho protein signal transduction
TR401876|c7_g6_i1	-3.12357	NA	NA	NA	NA	NA	NA	NA	NA	NA	NA	NA	3.96754	3.9527	NA	0.034098	NA	NA	NA	NA	NA	NA	NA	NA	NA	NA	NA	0.00590125	0.00431283	NA	---NA---	267
TR590500|c2_g1_i4	-3.11418	NA	NA	NA	NA	NA	NA	-6.67551	-5.32498	NA	NA	NA	-3.89675	NA	NA	0.0316838	NA	NA	NA	NA	NA	NA	0.000634582	0.0257575	NA	NA	NA	0.0137947	NA	NA	sperm motility kinase X-like	1315		F:GO:0004672; F:GO:0005524; P:GO:0006468	F:protein kinase activity; F:ATP binding; P:protein phosphorylation
TR401922|c6_g2_i2	-3.10435	NA	-7.26341	4.07143	NA	-8.23049	-5.3702	NA	7.16504	NA	NA	NA	-9.56235	-9.56235	NA	0.0293061	NA	2.34217e-05	0.00165678	NA	5.43174e-07	0.0167683	NA	5.32465e-05	NA	NA	NA	2.99133e-08	1.51977e-08	NA	nose resistant to fluoxetine 6-like	2604		F:GO:0016746	F:transferase activity, transferring acyl groups
TR577249|c0_g1_i4	-3.0892	NA	NA	NA	NA	NA	-5.91263	NA	NA	NA	NA	NA	NA	NA	NA	0.0475622	NA	NA	NA	NA	NA	0.00682182	NA	NA	NA	NA	NA	NA	NA	NA	acidic ribosomal partial	1335		C:GO:0005840; P:GO:0042254	C:ribosome; P:ribosome biogenesis
TR594236|c2_g1_i3	-3.07737	NA	NA	NA	3.05991	NA	-7.545	-7.545	NA	NA	NA	NA	-7.85422	NA	9.29063	0.00232467	NA	NA	NA	0.00233597	NA	1.00588e-06	1.26511e-06	NA	NA	NA	NA	2.92765e-06	NA	1.76731e-09	---NA---	2865
TR555469|c2_g1_i7	-3.06657	-6.32079	NA	NA	NA	NA	NA	NA	NA	NA	NA	NA	NA	NA	2.69913	0.0424549	5.1983e-05	NA	NA	NA	NA	NA	NA	NA	NA	NA	NA	NA	NA	0.0202038	tetratricopeptide repeat 5-like isoform X1	2501		F:GO:0003674	F:molecular_function
TR406851|c1_g1_i5	-3.05615	-2.68267	NA	NA	1.59784	NA	2.60406	3.42541	NA	2.3848	NA	-3.4642	NA	-1.94254	NA	1.79749e-06	3.81426e-05	NA	NA	0.0481346	NA	0.00014842	1.49193e-07	NA	0.0026366	NA	6.61809e-06	NA	0.00299912	NA	FAM78B-like	2031
TR553084|c1_g1_i5	-3.0294	NA	NA	NA	2.80245	NA	NA	NA	NA	NA	NA	NA	NA	NA	NA	0.00375676	NA	NA	NA	0.0089263	NA	NA	NA	NA	NA	NA	NA	NA	NA	NA	NTF2-related export	2582		C:GO:0005622; P:GO:0006810	C:intracellular; P:transport
TR587105|c5_g2_i4	-3.0262	NA	NA	2.36716	2.32806	NA	NA	NA	-1.99604	NA	NA	NA	-6.96741	NA	5.86372	0.000494989	NA	NA	0.0171991	0.013272	NA	NA	NA	0.0488934	NA	NA	NA	2.02649e-08	NA	1.56117e-05	Eukaryotic translation initiation factor 2A	2329		F:GO:0003743; F:GO:0005515; P:GO:0006413	F:translation initiation factor activity; F:protein binding; P:translational initiation
TR602881|c1_g6_i2	-3.01561	-3.91104	-5.70912	NA	-2.69351	NA	NA	NA	NA	NA	NA	NA	-7.22151	NA	6.0114	0.00320869	6.8055e-05	2.25849e-08	NA	0.0264595	NA	NA	NA	NA	NA	NA	NA	8.90645e-05	NA	0.0109614	PREDICTED: uncharacterized protein LOC101846001 isoform X1	1010		C:GO:0016020	C:membrane
TR525023|c0_g2_i2	-2.99318	NA	NA	NA	3.17942	NA	NA	NA	NA	NA	NA	NA	NA	NA	NA	0.0134744	NA	NA	NA	0.00707602	NA	NA	NA	NA	NA	NA	NA	NA	NA	NA	UPF0547 C16orf87 homolog	1017
TR580118|c2_g4_i5	-2.9797	NA	NA	NA	NA	NA	-6.66959	NA	7.48013	NA	5.69579	NA	3.32908	NA	-3.94788	0.048588	NA	NA	NA	NA	NA	0.000424293	NA	2.19034e-05	NA	0.0273091	NA	0.00572871	NA	0.0024432	T-kininogen 1- partial	422		F:GO:0004869; P:GO:0010951	F:cysteine-type endopeptidase inhibitor activity; P:negative regulation of endopeptidase activity
TR557816|c0_g1_i2	-2.97836	NA	NA	3.66096	2.93126	NA	NA	NA	NA	NA	NA	NA	2.10307	NA	NA	0.00429197	NA	NA	0.000249273	0.00750217	NA	NA	NA	NA	NA	NA	NA	0.0144544	NA	NA	---NA---	510
TR530113|c1_g39_i2	-2.95521	-6.65566	NA	-3.70044	NA	5.13433	NA	NA	NA	NA	NA	NA	NA	NA	NA	2.00852e-05	4.46773e-21	NA	7.04001e-07	NA	2.65237e-13	NA	NA	NA	NA	NA	NA	NA	NA	NA	---NA---	355
TR602351|c2_g1_i9	-2.93686	-6.16177	-6.1989	-3.22491	-3.26204	NA	NA	3.97745	8.03216	3.32157	NA	-7.82526	NA	NA	NA	0.0110864	7.27731e-08	8.64231e-08	0.023079	0.0159556	NA	NA	0.00198675	6.94276e-07	0.0204113	NA	4.19364e-05	NA	NA	NA	---NA---	2939
TR602257|c4_g1_i2	-2.91586	NA	NA	NA	NA	NA	NA	NA	3.57619	NA	NA	NA	NA	NA	NA	0.0171809	NA	NA	NA	NA	NA	NA	NA	0.0193282	NA	NA	NA	NA	NA	NA	TTK kinase	2447	EC:2.7.11; EC:2.7.12.1	C:GO:0000776; F:GO:0004674; F:GO:0004712; F:GO:0005524; C:GO:0005814; P:GO:0007093; P:GO:0008589; P:GO:0016321; P:GO:0018105; P:GO:0018107; P:GO:0018108; P:GO:0021915; P:GO:0030900; P:GO:0033316; P:GO:0034501; C:GO:0035869; C:GO:0036064; P:GO:0042733; F:GO:0042803; P:GO:0046777; P:GO:0098768; P:GO:1902857; P:GO:1903096; P:GO:1903828; P:GO:1990403	C:kinetochore; F:protein serine/threonine kinase activity; F:protein serine/threonine/tyrosine kinase activity; F:ATP binding; C:centriole; P:mitotic cell cycle checkpoint; P:regulation of smoothened signaling pathway; P:female meiosis chromosome segregation; P:peptidyl-serine phosphorylation; P:peptidyl-threonine phosphorylation; P:peptidyl-tyrosine phosphorylation; P:neural tube development; P:…	Transferring phosphorus-containing groups; Dual-specificity kinase
TR573980|c2_g1_i3	-2.89308	NA	NA	2.69885	2.62945	NA	NA	NA	NA	8.07118	8.1447	NA	NA	NA	NA	0.0033615	NA	NA	0.0112682	0.00977321	NA	NA	NA	NA	9.44571e-07	4.45216e-07	NA	NA	NA	NA	SCO1 mitochondrial-like	2126	EC:1.9.3.1	P:GO:0002168; F:GO:0004129; C:GO:0005743; P:GO:0006825; P:GO:0006878; P:GO:0007308; P:GO:0007602; P:GO:0008535; F:GO:0016531; P:GO:0031987; P:GO:0045454; P:GO:0045494; P:GO:0060361; P:GO:2001171	P:instar larval development; F:cytochrome-c oxidase activity; C:mitochondrial inner membrane; P:copper ion transport; P:cellular copper ion homeostasis; P:oocyte construction; P:phototransduction; P:respiratory chain complex IV assembly; F:copper chaperone activity; P:locomotion involved in locomotory behavior; P:cell redox homeostasis; P:photoreceptor cell maintenance; P:flight; P:positive regul…	Cytochrome-c oxidase
TR606580|c0_g1_i1	-2.86851	NA	NA	NA	NA	NA	NA	NA	NA	NA	NA	NA	NA	NA	NA	0.0340937	NA	NA	NA	NA	NA	NA	NA	NA	NA	NA	NA	NA	NA	NA	---NA---	477
TR600783|c2_g6_i2	-2.84257	NA	NA	NA	NA	NA	NA	NA	NA	NA	NA	NA	NA	-3.48708	NA	0.045592	NA	NA	NA	NA	NA	NA	NA	NA	NA	NA	NA	NA	0.0451616	NA	---NA---	1623
TR569082|c3_g3_i7	-2.84224	NA	2.38933	3.84201	5.23157	1.38955	-1.19048	NA	NA	NA	NA	NA	1.24853	1.44334	NA	2.55627e-08	NA	3.44041e-07	1.80048e-15	6.59966e-27	0.0047819	0.0390368	NA	NA	NA	NA	NA	0.00701286	0.000852845	NA	ATP synthase subunit mitochondrial-like	795	EC:3.6.1.3; EC:3.6.1.15	F:GO:0005524; C:GO:0005634; P:GO:0006334; P:GO:0015986; P:GO:0015991; C:GO:0045261; F:GO:0046933; F:GO:0046961	F:ATP binding; C:nucleus; P:nucleosome assembly; P:ATP synthesis coupled proton transport; P:ATP hydrolysis coupled proton transport; C:proton-transporting ATP synthase complex, catalytic core F(1); F:proton-transporting ATP synthase activity, rotational mechanism; F:proton-transporting ATPase activity, rotational mechanism	Adenosinetriphosphatase; Nucleoside-triphosphate phosphatase
TR581355|c0_g1_i1	-2.83541	NA	NA	NA	NA	NA	5.80083	NA	NA	2.94091	2.70056	NA	NA	NA	NA	0.0323339	NA	NA	NA	NA	NA	0.00374682	NA	NA	0.0249295	0.0439358	NA	NA	NA	NA	---NA---	458
TR541358|c6_g1_i1	-2.82116	NA	NA	NA	NA	NA	NA	NA	NA	NA	NA	NA	NA	-1.95947	NA	0.013444	NA	NA	NA	NA	NA	NA	NA	NA	NA	NA	NA	NA	0.0378174	NA	hypothetical protein CGI_10007637	661		C:GO:0016021	C:integral component of membrane
TR568400|c3_g1_i4	-2.82077	NA	NA	NA	NA	NA	NA	NA	NA	NA	NA	NA	NA	-6.45105	-6.42766	0.0395043	NA	NA	NA	NA	NA	NA	NA	NA	NA	NA	NA	NA	0.0019081	0.00610331	digestive organ expansion factor homolog	2832		F:GO:0003723; C:GO:0005634	F:RNA binding; C:nucleus
TR595043|c1_g1_i6	-2.80173	NA	NA	3.06922	3.34994	NA	NA	NA	NA	NA	NA	NA	NA	NA	NA	0.0401354	NA	NA	0.025644	0.00658673	NA	NA	NA	NA	NA	NA	NA	NA	NA	NA	---NA---	326
TR553319|c1_g3_i6	-2.80048	NA	NA	NA	NA	NA	NA	NA	NA	NA	NA	NA	NA	NA	NA	0.0302337	NA	NA	NA	NA	NA	NA	NA	NA	NA	NA	NA	NA	NA	NA	ribosomal mitochondrial-like	459		C:GO:0005739; C:GO:0005840	C:mitochondrion; C:ribosome
TR565144|c5_g2_i1	-2.79514	-5.11815	NA	NA	NA	3.13026	NA	NA	NA	NA	NA	NA	NA	NA	NA	0.00353368	4.91058e-08	NA	NA	NA	0.00331522	NA	NA	NA	NA	NA	NA	NA	NA	NA	ribosomal RNA methyltransferase NOP2	2036		P:GO:0000470; F:GO:0003723; C:GO:0005730; F:GO:0009383; P:GO:0070475	P:maturation of LSU-rRNA; F:RNA binding; C:nucleolus; F:rRNA (cytosine-C5-)-methyltransferase activity; P:rRNA base methylation
TR385172|c2_g5_i1	-2.77453	NA	-2.47639	NA	NA	NA	NA	NA	NA	NA	NA	NA	4.04768	2.79854	NA	0.000433938	NA	0.00239905	NA	NA	NA	NA	NA	NA	NA	NA	NA	9.72873e-09	0.000123725	NA	---NA---	258
TR554482|c1_g1_i7	-2.77243	NA	NA	NA	NA	NA	NA	NA	NA	NA	NA	NA	NA	-2.93333	NA	0.0403824	NA	NA	NA	NA	NA	NA	NA	NA	NA	NA	NA	NA	0.0114009	NA	fibroin heavy chain-like	1777		F:GO:0003674	F:molecular_function
TR552766|c2_g4_i2	-2.77042	NA	-2.97755	2.28367	NA	-2.4908	NA	NA	NA	NA	NA	NA	-2.00505	NA	NA	0.0018767	NA	0.000449438	0.0243577	NA	0.00704509	NA	NA	NA	NA	NA	NA	0.00875221	NA	NA	mammalian ependymin-related 1-like	822		C:GO:0005576; P:GO:0007155; F:GO:0043167	C:extracellular region; P:cell adhesion; F:ion binding
TR522388|c1_g4_i3	-2.76433	NA	NA	NA	NA	NA	NA	NA	NA	NA	NA	NA	NA	NA	NA	0.0232742	NA	NA	NA	NA	NA	NA	NA	NA	NA	NA	NA	NA	NA	NA	ribosomal RNA methyltransferase 2	1266		P:GO:0000453; C:GO:0005739; F:GO:0008650	P:enzyme-directed rRNA 2'-O-methylation; C:mitochondrion; F:rRNA (uridine-2'-O-)-methyltransferase activity
TR387117|c4_g1_i2	-2.76256	NA	NA	NA	NA	NA	7.93907	7.24177	NA	NA	NA	NA	NA	NA	NA	0.0301471	NA	NA	NA	NA	NA	2.46187e-06	3.42849e-05	NA	NA	NA	NA	NA	NA	NA	Alpha-mannosidase 2C1	3223	EC:3.2.1.24	F:GO:0004559; P:GO:0006013; F:GO:0030246	F:alpha-mannosidase activity; P:mannose metabolic process; F:carbohydrate binding	Alpha-mannosidase
TR580421|c2_g6_i2	-2.76118	NA	NA	NA	NA	NA	NA	NA	NA	NA	NA	NA	NA	NA	NA	0.0168671	NA	NA	NA	NA	NA	NA	NA	NA	NA	NA	NA	NA	NA	NA	---NA---	390
TR526436|c3_g5_i4	-2.73941	NA	NA	NA	NA	NA	NA	NA	NA	NA	NA	NA	NA	NA	NA	0.0114339	NA	NA	NA	NA	NA	NA	NA	NA	NA	NA	NA	NA	NA	NA	PREDICTED: uncharacterized protein C7orf72 homolog	1857
TR395800|c7_g1_i3	-2.6728	NA	NA	4.33175	4.54147	NA	NA	NA	NA	NA	NA	NA	NA	NA	NA	0.0453274	NA	NA	9.18923e-05	2.17017e-05	NA	NA	NA	NA	NA	NA	NA	NA	NA	NA	D-beta-hydroxybutyrate mitochondrial-like	6454		C:GO:0016020; C:GO:0016021; F:GO:0016491; P:GO:0055114	C:membrane; C:integral component of membrane; F:oxidoreductase activity; P:oxidation-reduction process
TR576915|c3_g2_i5	-2.66627	NA	-3.49221	NA	NA	NA	NA	NA	NA	NA	NA	NA	NA	-3.11643	NA	0.038495	NA	0.0136796	NA	NA	NA	NA	NA	NA	NA	NA	NA	NA	0.0195687	NA	dual specificity kinase splB-like	1549
TR543907|c0_g1_i1	-2.64892	NA	1.99557	3.05851	4.64449	NA	-1.80877	NA	NA	NA	NA	NA	2.5057	NA	-2.07646	0.000243507	NA	0.00523456	1.50561e-05	1.95111e-12	NA	0.0321117	NA	NA	NA	NA	NA	0.000138815	NA	0.00457383	---NA---	555
TR426089|c1_g1_i1	-2.64661	NA	NA	2.84798	NA	NA	NA	NA	NA	NA	NA	NA	-4.3528	NA	3.3825	0.00216176	NA	NA	0.00101781	NA	NA	NA	NA	NA	NA	NA	NA	6.11846e-05	NA	0.00830708	MAPK MAK MRK overlapping kinase-like	4624		F:GO:0004672; F:GO:0005524; P:GO:0006468	F:protein kinase activity; F:ATP binding; P:protein phosphorylation
TR519995|c0_g2_i5	-2.64252	NA	NA	NA	NA	NA	NA	NA	NA	NA	NA	NA	NA	NA	-4.50553	0.0423153	NA	NA	NA	NA	NA	NA	NA	NA	NA	NA	NA	NA	NA	0.000513237	---NA---	729
TR601317|c2_g1_i4	-2.64092	NA	NA	NA	2.48015	NA	NA	NA	NA	NA	NA	NA	NA	NA	NA	0.00595674	NA	NA	NA	0.011639	NA	NA	NA	NA	NA	NA	NA	NA	NA	NA	---NA---	833
TR605498|c1_g2_i8	-2.61115	NA	NA	NA	3.14249	NA	NA	NA	NA	NA	NA	NA	-4.03802	NA	4.07058	0.00695149	NA	NA	NA	0.000516781	NA	NA	NA	NA	NA	NA	NA	0.000182949	NA	0.000331612	deleted in malignant brain tumors 1	385		F:GO:0003674; C:GO:0005575	F:molecular_function; C:cellular_component
TR530519|c4_g1_i1	-2.60587	NA	NA	2.26973	3.82094	NA	-1.91195	NA	NA	-7.75143	NA	5.85839	2.12571	-1.98277	-4.10848	0.00126894	NA	NA	0.0115959	2.89932e-07	NA	0.0477242	NA	NA	6.91274e-07	NA	0.00784405	0.00654251	0.0181368	1.10053e-07	acyl- -binding	1485		F:GO:0000062; C:GO:0012505; C:GO:0043231; C:GO:0044444	F:fatty-acyl-CoA binding; C:endomembrane system; C:intracellular membrane-bounded organelle; C:cytoplasmic part
TR565869|c1_g2_i3	-2.60449	NA	NA	NA	3.30524	NA	NA	NA	NA	NA	NA	NA	2.53454	3.35756	NA	0.0197079	NA	NA	NA	0.000982962	NA	NA	NA	NA	NA	NA	NA	0.0268683	0.00104292	NA	spermatozoon-associated kinase	1140	EC:2.7.11	F:GO:0004674; F:GO:0005524; P:GO:0006468	F:protein serine/threonine kinase activity; F:ATP binding; P:protein phosphorylation	Transferring phosphorus-containing groups
TR547377|c1_g2_i1	-2.59325	-2.66038	-2.24635	NA	NA	NA	NA	NA	NA	NA	NA	NA	NA	NA	NA	0.0155277	0.0127745	0.0498162	NA	NA	NA	NA	NA	NA	NA	NA	NA	NA	NA	NA	PWWP domain-containing 2A	2815
TR612209|c5_g3_i6	-2.58446	NA	-9.80277	2.26848	-7.21832	-9.4868	NA	NA	1.90126	NA	NA	NA	NA	1.45185	2.26129	0.000247435	NA	2.55435e-19	0.00291074	2.67014e-08	1.51684e-17	NA	NA	0.017198	NA	NA	NA	NA	0.0431174	0.00253788	probable ATP-dependent RNA helicase DDX27	2698	EC:3.6.1.3; EC:3.6.1.15	F:GO:0003676; F:GO:0004004; F:GO:0005524; P:GO:0010501	F:nucleic acid binding; F:ATP-dependent RNA helicase activity; F:ATP binding; P:RNA secondary structure unwinding	Adenosinetriphosphatase; Nucleoside-triphosphate phosphatase
TR573251|c2_g2_i2	-2.58236	NA	NA	2.91597	NA	NA	NA	NA	NA	NA	-2.97526	NA	2.68301	NA	NA	0.0280629	NA	NA	0.010857	NA	NA	NA	NA	NA	NA	0.00530488	NA	0.00526526	NA	NA	retinol dehydrogenase 12	1158		F:GO:0016491	F:oxidoreductase activity
TR386607|c2_g4_i5	-2.581	NA	NA	2.43797	2.67806	NA	NA	NA	NA	NA	NA	NA	NA	NA	NA	0.00977055	NA	NA	0.0266885	0.00646317	NA	NA	NA	NA	NA	NA	NA	NA	NA	NA	collagen alpha-1(XII) chain-like	863
TR552848|c1_g1_i2	-2.57245	NA	NA	NA	NA	NA	NA	NA	NA	NA	NA	NA	NA	NA	NA	0.0243525	NA	NA	NA	NA	NA	NA	NA	NA	NA	NA	NA	NA	NA	NA	---NA---	1280
TR575756|c1_g2_i2	-2.57054	NA	NA	NA	NA	NA	NA	NA	NA	NA	NA	NA	NA	NA	NA	0.0462368	NA	NA	NA	NA	NA	NA	NA	NA	NA	NA	NA	NA	NA	NA	---NA---	1000
TR614231|c1_g1_i1	-2.56784	NA	NA	2.62087	2.25105	NA	NA	NA	NA	NA	1.95652	NA	NA	NA	NA	0.00120785	NA	NA	0.0011867	0.00692728	NA	NA	NA	NA	NA	0.0250361	NA	NA	NA	NA	type I iodothyronine deiodinase	1377	EC:1.97.1.10	F:GO:0004800; C:GO:0016020; P:GO:0055114	F:thyroxine 5'-deiodinase activity; C:membrane; P:oxidation-reduction process	Other oxidoreductases
TR543277|c4_g5_i5	-2.56206	NA	-3.33288	NA	NA	NA	NA	NA	NA	NA	NA	NA	NA	1.82101	NA	0.0159984	NA	0.00470595	NA	NA	NA	NA	NA	NA	NA	NA	NA	NA	0.0463695	NA	enolase ENO4	1981	EC:4.2.1.11	C:GO:0005829; P:GO:0005975; P:GO:0006091; P:GO:0009056; F:GO:0016829; P:GO:0034641; F:GO:0043167; P:GO:0044281; P:GO:0051186	C:cytosol; P:carbohydrate metabolic process; P:generation of precursor metabolites and energy; P:catabolic process; F:lyase activity; P:cellular nitrogen compound metabolic process; F:ion binding; P:small molecule metabolic process; P:cofactor metabolic process	Phosphopyruvate hydratase
TR594510|c1_g4_i6	-2.53826	NA	NA	3.22872	2.91191	NA	NA	NA	NA	NA	NA	NA	NA	NA	NA	0.0415975	NA	NA	0.00510958	0.0110984	NA	NA	NA	NA	NA	NA	NA	NA	NA	NA	probable acyl- dehydrogenase 6	2171	EC:1.3.99.3	F:GO:0000062; F:GO:0003995; F:GO:0009055; P:GO:0033539; F:GO:0050660; F:GO:0052890; P:GO:0055088	F:fatty-acyl-CoA binding; F:acyl-CoA dehydrogenase activity; F:electron transfer activity; P:fatty acid beta-oxidation using acyl-CoA dehydrogenase; F:flavin adenine dinucleotide binding; F:oxidoreductase activity, acting on the CH-CH group of donors, with a flavin as acceptor; P:lipid homeostasis	Acting on the CH-CH group of donors
TR578704|c7_g3_i2	-2.53812	NA	NA	2.34709	2.77431	NA	NA	NA	NA	NA	NA	NA	NA	NA	NA	0.00219895	NA	NA	0.00883909	0.000521833	NA	NA	NA	NA	NA	NA	NA	NA	NA	NA	---NA---	659
TR379601|c2_g2_i1	-2.53757	-3.55728	NA	NA	NA	NA	-7.96549	NA	9.34649	7.40622	8.68155	NA	-8.00093	-8.00093	NA	0.00823221	6.71591e-05	NA	NA	NA	NA	5.28613e-08	NA	6.5547e-12	2.16886e-05	1.54399e-08	NA	7.8105e-07	4.17067e-07	NA	PRRC2C-like isoform X3	3194
TR439694|c2_g2_i5	-2.53501	NA	-2.8962	2.19845	NA	-2.55964	NA	NA	NA	NA	NA	NA	-6.93118	NA	7.07614	0.00823221	NA	0.00191774	0.0493833	NA	0.011416	NA	NA	NA	NA	NA	NA	0.000116227	NA	0.000151126	lysosomal acid phosphatase-like	5016		F:GO:0003993; C:GO:0005764; C:GO:0005765; C:GO:0016020; C:GO:0016021; P:GO:0016311; F:GO:0016787; C:GO:0043202	F:acid phosphatase activity; C:lysosome; C:lysosomal membrane; C:membrane; C:integral component of membrane; P:dephosphorylation; F:hydrolase activity; C:lysosomal lumen
TR600607|c1_g1_i3	-2.52987	NA	NA	NA	2.58864	NA	NA	NA	NA	NA	NA	NA	NA	NA	NA	0.0433794	NA	NA	NA	0.0337603	NA	NA	NA	NA	NA	NA	NA	NA	NA	NA	---NA---	2628
TR611212|c0_g1_i1	-2.52844	-2.16555	-2.26864	NA	NA	NA	NA	NA	NA	NA	NA	NA	NA	NA	NA	0.00156518	0.00675469	0.00349671	NA	NA	NA	NA	NA	NA	NA	NA	NA	NA	NA	NA	chondroitin proteoglycan-2-like	579		F:GO:0003674; C:GO:0005576; P:GO:0008150	F:molecular_function; C:extracellular region; P:biological_process
TR592296|c0_g1_i5	-2.50594	NA	NA	NA	2.45596	NA	NA	NA	NA	NA	NA	NA	NA	2.50802	NA	0.00515549	NA	NA	NA	0.00631528	NA	NA	NA	NA	NA	NA	NA	NA	0.000665044	NA	transmembrane 53-like	1489		C:GO:0016021	C:integral component of membrane
TR453804|c1_g2_i6	-2.49968	NA	NA	NA	NA	NA	NA	NA	NA	NA	NA	NA	NA	NA	NA	0.0404975	NA	NA	NA	NA	NA	NA	NA	NA	NA	NA	NA	NA	NA	NA	receptor-transporting 3-like	2380		P:GO:0006612; P:GO:0007606; F:GO:0031849; P:GO:0051205	P:protein targeting to membrane; P:sensory perception of chemical stimulus; F:olfactory receptor binding; P:protein insertion into membrane
TR401871|c0_g1_i4	-2.48158	NA	NA	NA	2.21773	NA	NA	NA	NA	NA	NA	NA	NA	NA	NA	0.00466751	NA	NA	NA	0.015672	NA	NA	NA	NA	NA	NA	NA	NA	NA	NA	Poly [ADP-ribose] polymerase 1	4714	EC:2.4.2.30	F:GO:0003677; F:GO:0003950; C:GO:0005634; P:GO:0006471; F:GO:0008270; F:GO:0051287	F:DNA binding; F:NAD+ ADP-ribosyltransferase activity; C:nucleus; P:protein ADP-ribosylation; F:zinc ion binding; F:NAD binding	NAD(+) ADP-ribosyltransferase
TR531010|c3_g1_i3	-2.45569	NA	NA	NA	NA	NA	NA	NA	NA	NA	NA	NA	NA	NA	NA	0.000100948	NA	NA	NA	NA	NA	NA	NA	NA	NA	NA	NA	NA	NA	NA	---NA---	691
TR570403|c2_g10_i1	-2.44499	NA	NA	NA	NA	NA	NA	NA	NA	NA	NA	NA	NA	NA	NA	0.0398158	NA	NA	NA	NA	NA	NA	NA	NA	NA	NA	NA	NA	NA	NA	---NA---	302
TR520992|c1_g1_i3	-2.44089	NA	NA	NA	3.24198	2.84411	3.05281	NA	NA	NA	NA	NA	NA	NA	NA	0.0488588	NA	NA	NA	0.00282679	0.0156071	0.0111365	NA	NA	NA	NA	NA	NA	NA	NA	transposon Ty3-I Gag-Pol poly	4809	EC:3.4.23	F:GO:0004190; F:GO:0005488; P:GO:0006508	F:aspartic-type endopeptidase activity; F:binding; P:proteolysis	Acting on peptide bonds (peptidases)
TR586082|c4_g1_i7	-2.43977	NA	-4.1168	NA	NA	-2.94793	NA	4.31063	4.90641	6.77912	6.74274	NA	NA	NA	NA	0.0482618	NA	0.00019336	NA	NA	0.023349	NA	0.0001609	1.9876e-05	0.000939757	0.000914932	NA	NA	NA	NA	peptidyl-prolyl cis-trans isomerase A	1386	EC:5.2.1.8	P:GO:0000413; F:GO:0003723; F:GO:0003755; C:GO:0005615; C:GO:0005634; C:GO:0005829; C:GO:0005925; P:GO:0006278; P:GO:0006457; C:GO:0016020; P:GO:0019061; P:GO:0019064; P:GO:0019068; P:GO:0019076; P:GO:0034389; F:GO:0042277; P:GO:0045070; F:GO:0046790; P:GO:0050714; P:GO:0050900; F:GO:0051082; C:GO:0070062; P:GO:0075713	P:protein peptidyl-prolyl isomerization; F:RNA binding; F:peptidyl-prolyl cis-trans isomerase activity; C:extracellular space; C:nucleus; C:cytosol; C:focal adhesion; P:RNA-dependent DNA biosynthetic process; P:protein folding; C:membrane; P:uncoating of virus; P:fusion of virus membrane with host plasma membrane; P:virion assembly; P:viral release from host cell; P:lipid droplet organization; F:…	Peptidylprolyl isomerase
TR549640|c0_g1_i1	-2.42426	NA	NA	NA	NA	NA	NA	2.51345	NA	NA	NA	NA	NA	NA	NA	0.044177	NA	NA	NA	NA	NA	NA	0.0447813	NA	NA	NA	NA	NA	NA	NA	hypothetical protein CAPTEDRAFT_216620	2854
TR558638|c0_g1_i6	-2.40126	NA	NA	1.62814	2.8309	NA	NA	NA	NA	NA	NA	NA	NA	NA	NA	0.000169098	NA	NA	0.048537	3.51026e-06	NA	NA	NA	NA	NA	NA	NA	NA	NA	NA	---NA---	883
TR577646|c3_g1_i1	-2.39054	NA	NA	NA	3.0791	NA	NA	NA	NA	NA	NA	NA	NA	NA	NA	0.0377057	NA	NA	NA	0.00190628	NA	NA	NA	NA	NA	NA	NA	NA	NA	NA	---NA---	285
TR545946|c1_g1_i1	-2.3713	-2.02086	NA	NA	2.54623	2.19579	NA	NA	NA	NA	NA	NA	2.63785	NA	-1.97536	0.00422394	0.0215208	NA	NA	0.00158817	0.011416	NA	NA	NA	NA	NA	NA	0.000479704	NA	0.0177456	---NA---	864
TR410668|c0_g2_i1	-2.36887	NA	NA	2.54476	2.70897	NA	NA	NA	NA	NA	NA	NA	2.96884	2.8806	NA	0.000280129	NA	NA	9.46814e-05	1.51645e-05	NA	NA	NA	NA	NA	NA	NA	1.22513e-06	1.78055e-06	NA	---NA---	5682
TR602472|c3_g5_i1	-2.36154	-2.66179	NA	NA	NA	NA	NA	NA	NA	NA	NA	NA	NA	NA	NA	0.038495	0.0199144	NA	NA	NA	NA	NA	NA	NA	NA	NA	NA	NA	NA	NA	---NA---	476
TR573265|c1_g1_i3	-2.36124	NA	NA	3.00001	2.27356	NA	NA	NA	NA	NA	NA	NA	NA	NA	NA	0.0233491	NA	NA	0.00167707	0.0312963	NA	NA	NA	NA	NA	NA	NA	NA	NA	NA	---NA---	261
TR537538|c0_g1_i6	-2.35973	NA	1.60229	2.27217	3.96202	1.68985	NA	NA	NA	NA	NA	NA	1.88496	2.19226	NA	1.60773e-06	NA	0.00199289	7.06014e-06	1.90994e-17	0.00110238	NA	NA	NA	NA	NA	NA	7.41665e-05	1.47764e-06	NA	---NA---	342
TR593880|c2_g4_i5	-2.35553	NA	NA	3.20939	NA	NA	NA	NA	NA	NA	NA	NA	NA	NA	NA	0.0252987	NA	NA	0.000881147	NA	NA	NA	NA	NA	NA	NA	NA	NA	NA	NA	hsc70-interacting -like isoform X1	866		F:GO:0003674	F:molecular_function
TR561769|c1_g2_i3	-2.34251	1.39998	2.19164	3.74249	4.53415	NA	NA	-1.69378	-1.41947	NA	NA	-1.39632	2.66596	3.37404	NA	0.000681409	0.0312175	4.09416e-05	3.70017e-09	1.99374e-13	NA	NA	0.00476332	0.0382503	NA	NA	0.0285072	1.39086e-07	7.46892e-12	NA	---NA---	1054
TR379347|c1_g1_i1	-2.33915	-2.38283	-2.37227	NA	NA	NA	NA	NA	NA	NA	NA	NA	NA	NA	NA	0.0027622	0.0021701	0.00224067	NA	NA	NA	NA	NA	NA	NA	NA	NA	NA	NA	NA	deleted in malignant brain tumors 1 -like	9308		F:GO:0003674; C:GO:0005575	F:molecular_function; C:cellular_component
TR550298|c2_g1_i3	-2.3389	NA	NA	2.826	1.96428	NA	NA	NA	NA	NA	NA	NA	NA	2.2468	NA	0.00912313	NA	NA	0.00101718	0.045728	NA	NA	NA	NA	NA	NA	NA	NA	0.00757185	NA	PREDICTED: uncharacterized protein LOC101859644	3071
TR390374|c1_g1_i2	-2.32599	NA	NA	NA	NA	NA	NA	NA	NA	NA	NA	NA	NA	-2.54061	NA	0.0278126	NA	NA	NA	NA	NA	NA	NA	NA	NA	NA	NA	NA	0.0356922	NA	PREDICTED: rotatin-like	7975		F:GO:0003674; C:GO:0005815; C:GO:0005929; P:GO:0008150	F:molecular_function; C:microtubule organizing center; C:cilium; P:biological_process
TR554366|c0_g2_i2	-2.32125	NA	NA	2.56551	2.70683	NA	NA	NA	NA	NA	NA	NA	NA	NA	NA	0.0101109	NA	NA	0.00451568	0.00144381	NA	NA	NA	NA	NA	NA	NA	NA	NA	NA	pericentriolar material 1 -like isoform X1	2589		C:GO:0005813; P:GO:0034454; P:GO:0060271; P:GO:0071539	C:centrosome; P:microtubule anchoring at centrosome; P:cilium assembly; P:protein localization to centrosome
TR614353|c4_g2_i1	-2.30124	NA	NA	2.39787	3.28054	NA	NA	NA	NA	NA	NA	-1.33017	2.42492	2.68327	NA	6.37461e-08	NA	NA	2.49341e-08	3.05603e-15	NA	NA	NA	NA	NA	NA	0.00135513	1.09315e-09	7.19013e-12	NA	---NA---	475
TR519322|c3_g2_i5	-2.29164	NA	NA	2.56228	2.20798	NA	NA	NA	NA	NA	NA	NA	NA	NA	NA	0.0126247	NA	NA	0.00475823	0.0179326	NA	NA	NA	NA	NA	NA	NA	NA	NA	NA	trichohyalin-like isoform X3	4298
TR525621|c2_g6_i1	-2.25983	NA	NA	NA	NA	NA	NA	NA	NA	NA	NA	NA	NA	NA	NA	0.0336308	NA	NA	NA	NA	NA	NA	NA	NA	NA	NA	NA	NA	NA	NA	---NA---	352
TR524817|c0_g1_i2	-2.24422	NA	NA	NA	NA	NA	NA	NA	NA	NA	NA	NA	NA	NA	NA	0.0122387	NA	NA	NA	NA	NA	NA	NA	NA	NA	NA	NA	NA	NA	NA	---NA---	271
TR606766|c3_g1_i9	-2.22138	-2.48085	-2.98887	NA	NA	NA	NA	NA	NA	NA	NA	NA	-1.72497	NA	NA	0.00497857	0.00116819	5.11127e-05	NA	NA	NA	NA	NA	NA	NA	NA	NA	0.043919	NA	NA	RRP5 homolog	4497		F:GO:0003674	F:molecular_function
TR542788|c1_g3_i5	-2.22104	NA	NA	2.2243	2.0078	NA	NA	NA	NA	NA	NA	NA	NA	NA	NA	0.00414813	NA	NA	0.00586238	0.0122613	NA	NA	NA	NA	NA	NA	NA	NA	NA	NA	deoxynucleotidyltransferase terminal-interacting 2	1552		F:GO:0016740	F:transferase activity
TR193883|c0_g2_i1	-2.21748	NA	-3.06119	NA	NA	NA	NA	NA	2.70914	-6.83489	NA	6.2171	NA	NA	-1.92052	0.00439151	NA	2.53593e-05	NA	NA	NA	NA	NA	0.000389193	4.42056e-10	NA	3.88577e-08	NA	NA	0.022786	cytochrome c oxidase subunit II	224	EC:1.9.3.1	F:GO:0004129; F:GO:0005507; C:GO:0005743; C:GO:0016021; P:GO:0022900; C:GO:0070469; P:GO:1902600	F:cytochrome-c oxidase activity; F:copper ion binding; C:mitochondrial inner membrane; C:integral component of membrane; P:electron transport chain; C:respiratory chain; P:proton transmembrane transport	Cytochrome-c oxidase
TR527040|c0_g3_i2	-2.20806	NA	-1.92362	NA	NA	NA	NA	NA	NA	NA	NA	NA	NA	1.82932	3.07755	0.0135431	NA	0.0444286	NA	NA	NA	NA	NA	NA	NA	NA	NA	NA	0.0248784	0.00102103	---NA---	956
TR589992|c1_g1_i4	-2.17517	NA	NA	NA	NA	NA	NA	NA	NA	NA	NA	NA	NA	NA	NA	0.000268793	NA	NA	NA	NA	NA	NA	NA	NA	NA	NA	NA	NA	NA	NA	Tubulin-specific chaperone D	3297		F:GO:0005096; P:GO:0007021; P:GO:0007023; F:GO:0048487	F:GTPase activator activity; P:tubulin complex assembly; P:post-chaperonin tubulin folding pathway; F:beta-tubulin binding
TR379864|c5_g1_i5	-2.15237	-2.59581	NA	NA	NA	NA	NA	3.61161	2.03113	NA	NA	NA	3.78706	NA	-4.22044	0.00303489	0.000159904	NA	NA	NA	NA	NA	1.53236e-07	0.00911338	NA	NA	NA	1.26023e-08	NA	1.39514e-09	PREDICTED: la-related protein 1-like isoform X4	7627
TR379805|c0_g1_i2	-2.14551	NA	NA	3.2109	2.35415	NA	-1.87307	NA	NA	-11.4184	-11.4184	NA	-1.9748	-1.3574	NA	0.000575079	NA	NA	4.21318e-08	9.07524e-05	NA	0.00547796	NA	NA	1.65686e-27	9.34456e-27	NA	0.00113778	0.0287556	NA	cathepsin L1-like isoform X1	3294		P:GO:0006508; F:GO:0008234	P:proteolysis; F:cysteine-type peptidase activity
TR387279|c2_g2_i4	-2.13852	NA	NA	2.10798	2.85826	NA	3.74113	2.83607	NA	-3.86896	NA	3.71	NA	NA	NA	0.0167906	NA	NA	0.0289938	0.000342193	NA	8.22758e-06	0.00250729	NA	4.56025e-05	NA	0.000112942	NA	NA	NA	PAX3- and PAX7-binding 1-like	4626		F:GO:0000978; F:GO:0001227; C:GO:0005634; C:GO:0005829; F:GO:0008134; P:GO:0014842; P:GO:0031062; P:GO:0040012; P:GO:0045944; P:GO:2000288	F:RNA polymerase II proximal promoter sequence-specific DNA binding; F:DNA-binding transcription repressor activity, RNA polymerase II-specific; C:nucleus; C:cytosol; F:transcription factor binding; P:regulation of skeletal muscle satellite cell proliferation; P:positive regulation of histone methylation; P:regulation of locomotion; P:positive regulation of transcription by RNA polymerase II; P:p…
TR385126|c8_g1_i10	-2.13495	NA	NA	3.25928	2.91274	NA	NA	NA	NA	NA	NA	NA	NA	NA	NA	0.0192627	NA	NA	5.18988e-05	0.000296711	NA	NA	NA	NA	NA	NA	NA	NA	NA	NA	C-type lectin domain family 11 member A-like	2615
TR571621|c2_g6_i1	-2.11465	NA	NA	NA	2.16926	NA	NA	NA	NA	NA	NA	-2.11711	2.90148	3.56023	NA	0.0213849	NA	NA	NA	0.0156101	NA	NA	NA	NA	NA	NA	0.0328832	0.00036728	4.70355e-06	NA	---NA---	282
TR542485|c1_g2_i2	-2.08888	NA	NA	NA	NA	NA	NA	NA	NA	9.2608	8.6934	NA	NA	-1.76578	-2.79005	0.00563241	NA	NA	NA	NA	NA	NA	NA	NA	6.60249e-13	7.90779e-11	NA	NA	0.0473309	0.00195046	cytochrome c	987		C:GO:0005758; P:GO:0006122; P:GO:0006123; F:GO:0009055; F:GO:0020037; P:GO:0043280; F:GO:0046872; C:GO:0070469	C:mitochondrial intermembrane space; P:mitochondrial electron transport, ubiquinol to cytochrome c; P:mitochondrial electron transport, cytochrome c to oxygen; F:electron transfer activity; F:heme binding; P:positive regulation of cysteine-type endopeptidase activity involved in apoptotic process; F:metal ion binding; C:respiratory chain
TR584889|c2_g4_i10	-2.0835	NA	NA	NA	NA	NA	NA	NA	NA	NA	NA	2.70248	NA	NA	NA	0.0180978	NA	NA	NA	NA	NA	NA	NA	NA	NA	NA	0.0189668	NA	NA	NA	---NA---	335
TR405818|c1_g2_i4	-2.0787	NA	NA	3.12858	2.50501	NA	NA	NA	NA	NA	NA	NA	NA	NA	NA	0.000723678	NA	NA	5.63084e-08	1.61012e-05	NA	NA	NA	NA	NA	NA	NA	NA	NA	NA	PREDICTED: uncharacterized protein LOC101855470 isoform X3	3292
TR599552|c0_g1_i2	-2.07865	NA	NA	NA	NA	NA	NA	NA	NA	NA	NA	NA	NA	2.35503	NA	0.00280584	NA	NA	NA	NA	NA	NA	NA	NA	NA	NA	NA	NA	0.000585813	NA	---NA---	571
TR530758|c0_g1_i1	-2.04296	NA	NA	NA	NA	NA	NA	NA	NA	NA	NA	NA	NA	1.94404	NA	0.0147266	NA	NA	NA	NA	NA	NA	NA	NA	NA	NA	NA	NA	0.0158162	NA	---NA---	1218
TR440663|c1_g1_i3	-2.03063	NA	NA	2.82968	NA	-1.76701	NA	NA	NA	-8.98817	-8.98817	NA	-2.18393	NA	2.22249	0.00619793	NA	NA	3.55599e-05	NA	0.0319044	NA	NA	NA	6.2943e-12	1.26898e-11	NA	0.00173241	NA	0.00265438	Solute carrier organic anion transporter family member 5A1	6117		F:GO:0003674; C:GO:0005575; P:GO:0055085	F:molecular_function; C:cellular_component; P:transmembrane transport
TR548963|c0_g1_i4	-2.01157	NA	NA	NA	1.75146	NA	NA	NA	NA	NA	NA	NA	1.6279	2.75223	NA	0.00137962	NA	NA	NA	0.00794364	NA	NA	NA	NA	NA	NA	NA	0.0319055	3.64714e-05	NA	zygotic DNA replication licensing factor mcm3-like	3870	EC:3.6.1.15	F:GO:0003677; F:GO:0003678; F:GO:0005524; C:GO:0005634; P:GO:0006270; P:GO:0032508; C:GO:0042555	F:DNA binding; F:DNA helicase activity; F:ATP binding; C:nucleus; P:DNA replication initiation; P:DNA duplex unwinding; C:MCM complex	Nucleoside-triphosphate phosphatase
TR590830|c1_g2_i3	-2.01021	NA	NA	NA	2.73051	1.77893	NA	NA	NA	NA	NA	NA	NA	NA	NA	0.00276548	NA	NA	NA	7.57386e-06	0.0166162	NA	NA	NA	NA	NA	NA	NA	NA	NA	---NA---	514
TR545481|c2_g2_i9	-2.00927	NA	NA	NA	NA	NA	NA	NA	NA	NA	NA	NA	NA	NA	NA	0.00823221	NA	NA	NA	NA	NA	NA	NA	NA	NA	NA	NA	NA	NA	NA	probable glutathione S-transferase 7-like	464		F:GO:0016740	F:transferase activity
TR602114|c1_g3_i7	-2.00678	NA	NA	NA	NA	NA	NA	NA	NA	NA	NA	NA	NA	2.66109	3.02986	0.0413014	NA	NA	NA	NA	NA	NA	NA	NA	NA	NA	NA	NA	0.00478142	0.00633068	double-stranded RNA-specific editase 1 isoform X2	2741	EC:3.5.4.4	F:GO:0003723; F:GO:0004000; P:GO:0006396; C:GO:0044424; P:GO:0050794	F:RNA binding; F:adenosine deaminase activity; P:RNA processing; C:intracellular part; P:regulation of cellular process	Adenosine deaminase
TR538429|c4_g2_i1	-2.00659	NA	NA	NA	NA	NA	NA	NA	NA	NA	NA	NA	NA	NA	NA	0.0242813	NA	NA	NA	NA	NA	NA	NA	NA	NA	NA	NA	NA	NA	NA	60S ribosomal L6-like	1209		F:GO:0003735; C:GO:0005840; P:GO:0006412	F:structural constituent of ribosome; C:ribosome; P:translation
TR379411|c0_g1_i4	-2.00122	NA	NA	3.5066	2.47107	NA	NA	NA	2.14123	NA	NA	NA	NA	-2.95899	-2.77937	0.0337727	NA	NA	7.42725e-06	0.00329963	NA	NA	NA	0.0434745	NA	NA	NA	NA	0.00293378	0.0166974	NADP-dependent malic enzyme-like	2212	EC:1.1.1.38; EC:1.1.1.39	F:GO:0003700; F:GO:0004471; C:GO:0005634; P:GO:0006108; P:GO:0006355; F:GO:0008270; F:GO:0043565; F:GO:0051287; P:GO:0055114	F:DNA-binding transcription factor activity; F:malate dehydrogenase (decarboxylating) (NAD+) activity; C:nucleus; P:malate metabolic process; P:regulation of transcription, DNA-templated; F:zinc ion binding; F:sequence-specific DNA binding; F:NAD binding; P:oxidation-reduction process	Malate dehydrogenase (oxaloacetate-decarboxylating); Malate dehydrogenase (decarboxylating)
TR532603|c1_g1_i5	-1.98864	NA	NA	NA	NA	NA	NA	NA	NA	NA	NA	NA	NA	NA	NA	0.000588337	NA	NA	NA	NA	NA	NA	NA	NA	NA	NA	NA	NA	NA	NA	cathepsin D	1621	EC:3.4.23	F:GO:0004190; C:GO:0005615; C:GO:0005764; P:GO:0006508; P:GO:0030163	F:aspartic-type endopeptidase activity; C:extracellular space; C:lysosome; P:proteolysis; P:protein catabolic process	Acting on peptide bonds (peptidases)
TR590268|c2_g1_i13	-1.97524	NA	NA	NA	NA	NA	NA	NA	NA	NA	NA	NA	NA	NA	NA	0.0229421	NA	NA	NA	NA	NA	NA	NA	NA	NA	NA	NA	NA	NA	NA	ER membrane complex subunit 2-like	3090		F:GO:0003674	F:molecular_function
TR526412|c2_g2_i3	-1.96408	NA	NA	NA	NA	NA	NA	NA	NA	NA	NA	NA	-2.58123	-1.62474	NA	0.00884303	NA	NA	NA	NA	NA	NA	NA	NA	NA	NA	NA	0.00143739	0.0189035	NA	PREDICTED: uncharacterized protein LOC101855125	1384
TR529756|c0_g1_i3	-1.96199	-2.78817	NA	NA	1.83403	2.66021	NA	NA	NA	NA	NA	-1.82454	NA	NA	NA	0.0134744	0.00135054	NA	NA	0.0246316	0.00324892	NA	NA	NA	NA	NA	0.0222184	NA	NA	NA	---NA---	700
TR569431|c1_g1_i5	-1.93577	NA	NA	NA	NA	NA	NA	NA	NA	NA	2.12552	1.76281	NA	NA	NA	0.00565244	NA	NA	NA	NA	NA	NA	NA	NA	NA	0.00328657	0.0239744	NA	NA	NA	Cold shock domain-containing E1	4023		F:GO:0003677; P:GO:0006355	F:DNA binding; P:regulation of transcription, DNA-templated
TR555249|c1_g1_i4	-1.92677	NA	-2.60613	1.97642	NA	-2.65578	NA	NA	NA	NA	-2.18773	NA	-1.32026	NA	NA	0.00274453	NA	0.000108562	0.0026	NA	8.65959e-05	NA	NA	NA	NA	0.000595645	NA	0.048571	NA	NA	---NA---	11513
TR545039|c2_g2_i3	-1.92144	NA	NA	NA	NA	NA	NA	NA	NA	NA	NA	NA	NA	NA	NA	0.0454255	NA	NA	NA	NA	NA	NA	NA	NA	NA	NA	NA	NA	NA	NA	PREDICTED: condensin complex subunit 1-like isoform X3	4951		C:GO:0000779; C:GO:0000799; F:GO:0003677; F:GO:0003682; P:GO:0007076; P:GO:0010032; F:GO:0042393; P:GO:0051301; P:GO:0051304	C:condensed chromosome, centromeric region; C:nuclear condensin complex; F:DNA binding; F:chromatin binding; P:mitotic chromosome condensation; P:meiotic chromosome condensation; F:histone binding; P:cell division; P:chromosome separation
TR581218|c0_g1_i5	-1.90696	NA	NA	NA	NA	NA	-2.62758	NA	3.56978	-3.75372	NA	3.02642	-2.55331	-2.78662	NA	0.0270135	NA	NA	NA	NA	NA	0.00144435	NA	2.60155e-06	3.16759e-05	NA	0.00209039	0.00268185	0.000773706	NA	116 kDa U5 small nuclear ribonucleo component-like	2197	EC:3.6.1.15	F:GO:0003924; F:GO:0005525; P:GO:0006412; C:GO:0019013; C:GO:1990904	F:GTPase activity; F:GTP binding; P:translation; C:viral nucleocapsid; C:ribonucleoprotein complex	Nucleoside-triphosphate phosphatase
TR571621|c2_g1_i4	-1.89229	-2.4582	1.68415	NA	3.57643	4.14235	NA	-4.39392	-4.65276	-1.77496	1.31572	3.09068	-1.64544	-8.66355	-7.0181	0.000651553	3.06902e-06	0.0029859	NA	6.87765e-13	2.70341e-16	NA	6.9218e-17	1.39223e-18	0.00341936	0.0457766	2.82371e-09	0.00270806	4.81988e-37	1.40173e-23	arginine N-methyltransferase 1	1812		C:GO:0005829; P:GO:0006355; F:GO:0008469; P:GO:0019919; F:GO:0035242; P:GO:0043985	C:cytosol; P:regulation of transcription, DNA-templated; F:histone-arginine N-methyltransferase activity; P:peptidyl-arginine methylation, to asymmetrical-dimethyl arginine; F:protein-arginine omega-N asymmetric methyltransferase activity; P:histone H4-R3 methylation
TR539363|c1_g7_i1	-1.8911	-2.30337	-3.14025	NA	NA	NA	NA	-3.72869	-3.93695	NA	NA	2.64092	NA	NA	-1.77589	0.0126782	0.00110144	3.29927e-06	NA	NA	NA	NA	1.53236e-07	2.01552e-08	NA	NA	0.000360544	NA	NA	0.0257142	---NA---	363
TR385528|c2_g1_i2	-1.88578	NA	NA	1.99452	NA	NA	NA	NA	NA	NA	-5.12334	-4.85937	-1.75383	NA	NA	0.00914708	NA	NA	0.00704111	NA	NA	NA	NA	NA	NA	2.16715e-08	2.93379e-07	0.0283266	NA	NA	---NA---	2262
TR570305|c2_g6_i1	-1.88414	NA	NA	1.81516	NA	NA	NA	NA	NA	NA	NA	NA	NA	NA	NA	0.0197503	NA	NA	0.0419313	NA	NA	NA	NA	NA	NA	NA	NA	NA	NA	NA	---NA---	250
TR530113|c1_g26_i1	-1.87192	NA	NA	NA	NA	NA	NA	NA	NA	NA	NA	NA	NA	NA	NA	0.0196642	NA	NA	NA	NA	NA	NA	NA	NA	NA	NA	NA	NA	NA	NA	---NA---	281
TR429487|c2_g1_i3	-1.8164	NA	NA	NA	NA	NA	NA	NA	NA	NA	NA	NA	-1.85685	NA	NA	0.0256307	NA	NA	NA	NA	NA	NA	NA	NA	NA	NA	NA	0.0386189	NA	NA	PREDICTED: uncharacterized protein LOC101847803	3008
TR603752|c0_g1_i7	-1.81198	NA	NA	NA	NA	NA	NA	NA	NA	NA	NA	NA	NA	NA	NA	0.00296754	NA	NA	NA	NA	NA	NA	NA	NA	NA	NA	NA	NA	NA	NA	5-aminolevulinate erythroid- mitochondrial-like isoform X3	4687	EC:2.3.1.37	F:GO:0003870; C:GO:0005759; P:GO:0006782; F:GO:0030170	F:5-aminolevulinate synthase activity; C:mitochondrial matrix; P:protoporphyrinogen IX biosynthetic process; F:pyridoxal phosphate binding	5-aminolevulinate synthase
TR596987|c0_g1_i14	-1.79277	NA	NA	1.60705	NA	NA	NA	NA	NA	NA	-3.19455	-1.87085	NA	NA	NA	0.0107133	NA	NA	0.0469144	NA	NA	NA	NA	NA	NA	7.30166e-06	0.030319	NA	NA	NA	high mobility group DSP1-like isoform X1	3003		F:GO:0003677; C:GO:0005634	F:DNA binding; C:nucleus
TR584900|c0_g1_i1	-1.78444	NA	NA	NA	NA	NA	NA	NA	NA	NA	NA	NA	NA	NA	NA	0.010442	NA	NA	NA	NA	NA	NA	NA	NA	NA	NA	NA	NA	NA	NA	---NA---	1731
TR590155|c5_g2_i6	-1.77912	NA	NA	NA	NA	NA	NA	NA	1.78749	NA	NA	NA	NA	NA	NA	0.0132515	NA	NA	NA	NA	NA	NA	NA	0.0475684	NA	NA	NA	NA	NA	NA	interleukin-1 receptor-associated kinase 1-binding 1-like	1051		P:GO:0002376; P:GO:0007165	P:immune system process; P:signal transduction
TR587538|c0_g1_i5	-1.7755	NA	NA	NA	1.4354	NA	NA	NA	NA	NA	NA	NA	NA	NA	NA	0.000477611	NA	NA	NA	0.00906978	NA	NA	NA	NA	NA	NA	NA	NA	NA	NA	PREDICTED: uncharacterized protein LOC101852621	604		P:GO:0001558; F:GO:0005520; C:GO:0005576	P:regulation of cell growth; F:insulin-like growth factor binding; C:extracellular region
TR419237|c11_g4_i1	-1.74865	NA	NA	NA	NA	NA	NA	NA	NA	NA	NA	NA	NA	NA	NA	0.0415975	NA	NA	NA	NA	NA	NA	NA	NA	NA	NA	NA	NA	NA	NA	---NA---	409
TR529957|c2_g1_i9	-1.74732	NA	NA	1.68693	2.05464	NA	NA	NA	NA	NA	NA	NA	NA	NA	NA	0.00900331	NA	NA	0.0193815	0.00104642	NA	NA	NA	NA	NA	NA	NA	NA	NA	NA	ATP synthase subunit mitochondrial	791	EC:3.6.1.3; EC:3.6.1.15	P:GO:0009058; F:GO:0016887; F:GO:0022857; P:GO:0034641; P:GO:0044281	P:biosynthetic process; F:ATPase activity; F:transmembrane transporter activity; P:cellular nitrogen compound metabolic process; P:small molecule metabolic process	Adenosinetriphosphatase; Nucleoside-triphosphate phosphatase
TR532621|c1_g2_i4	-1.74193	NA	NA	NA	NA	NA	NA	NA	NA	NA	NA	NA	NA	NA	NA	0.0429959	NA	NA	NA	NA	NA	NA	NA	NA	NA	NA	NA	NA	NA	NA	pachytene checkpoint 2 homolog	2305		P:GO:0001556; C:GO:0001673; F:GO:0005524; P:GO:0006302; P:GO:0007130; P:GO:0007131; P:GO:0007141; P:GO:0007144; P:GO:0007286; F:GO:0042802	P:oocyte maturation; C:male germ cell nucleus; F:ATP binding; P:double-strand break repair; P:synaptonemal complex assembly; P:reciprocal meiotic recombination; P:male meiosis I; P:female meiosis I; P:spermatid development; F:identical protein binding
TR519667|c0_g1_i1	-1.73739	NA	NA	NA	NA	NA	NA	NA	NA	NA	NA	NA	NA	1.92781	1.71212	0.0283637	NA	NA	NA	NA	NA	NA	NA	NA	NA	NA	NA	NA	0.00348252	0.0306085	---NA---	324
TR593041|c3_g3_i2	-1.73075	NA	NA	1.81151	NA	NA	NA	NA	-1.82468	NA	NA	NA	NA	NA	NA	0.0222339	NA	NA	0.0205438	NA	NA	NA	NA	0.0188286	NA	NA	NA	NA	NA	NA	---NA---	382
TR549613|c1_g2_i2	-1.72887	NA	NA	1.6756	NA	NA	NA	NA	NA	-2.01808	-2.09001	NA	NA	NA	NA	0.0165434	NA	NA	0.033714	NA	NA	NA	NA	NA	0.00418387	0.00247579	NA	NA	NA	NA	solute carrier family 41 member 1-like	3420		F:GO:0008324; C:GO:0016021; P:GO:0098655	F:cation transmembrane transporter activity; C:integral component of membrane; P:cation transmembrane transport
TR384039|c10_g3_i3	-1.68632	NA	NA	NA	1.7199	NA	NA	NA	NA	NA	NA	NA	NA	NA	NA	0.0189221	NA	NA	NA	0.0145937	NA	NA	NA	NA	NA	NA	NA	NA	NA	NA	---NA---	2552
TR412417|c1_g2_i8	-1.68613	NA	-1.66368	NA	NA	NA	NA	NA	NA	NA	NA	NA	NA	1.73413	NA	0.0121899	NA	0.0141457	NA	NA	NA	NA	NA	NA	NA	NA	NA	NA	0.00397428	NA	---NA---	2407
TR605589|c1_g2_i6	-1.67065	NA	NA	1.9993	NA	NA	NA	NA	NA	NA	NA	NA	1.63051	NA	NA	0.0442661	NA	NA	0.0113658	NA	NA	NA	NA	NA	NA	NA	NA	0.0217791	NA	NA	EF-hand domain-containing family member C2-like	1022		F:GO:0043167	F:ion binding
TR589064|c0_g1_i2	-1.58984	-1.3822	NA	NA	NA	NA	-1.59924	NA	2.16509	-11.7239	NA	12.4305	NA	-10.6507	-9.98619	0.00345673	0.0181731	NA	NA	NA	NA	0.00530912	NA	2.25643e-05	3.22321e-36	NA	2.95621e-42	NA	4.52327e-28	5.72892e-22	glucose-regulated 94	4418		P:GO:0001666; F:GO:0005524; P:GO:0006457; P:GO:0035889; F:GO:0051082	P:response to hypoxia; F:ATP binding; P:protein folding; P:otolith tethering; F:unfolded protein binding
TR579881|c2_g1_i1	-1.58762	NA	NA	1.43013	2.17418	NA	NA	NA	NA	NA	NA	NA	NA	1.02301	NA	0.00198498	NA	NA	0.0126548	3.27078e-06	NA	NA	NA	NA	NA	NA	NA	NA	0.0425504	NA	ribosome biogenesis NSA2 homolog	606		P:GO:0000460; P:GO:0000470; C:GO:0005730; C:GO:0030687	P:maturation of 5.8S rRNA; P:maturation of LSU-rRNA; C:nucleolus; C:preribosome, large subunit precursor
TR552993|c0_g1_i1	-1.58581	NA	NA	1.7456	NA	NA	NA	NA	NA	NA	NA	NA	NA	NA	NA	0.0226135	NA	NA	0.00916274	NA	NA	NA	NA	NA	NA	NA	NA	NA	NA	NA	U1 small nuclear ribonucleo 70 kDa	1833		F:GO:0000166; C:GO:0019013; F:GO:0030619; C:GO:1990904	F:nucleotide binding; C:viral nucleocapsid; F:U1 snRNA binding; C:ribonucleoprotein complex
TR560167|c0_g4_i10	-1.5677	NA	NA	NA	NA	NA	NA	NA	NA	NA	NA	NA	1.75201	1.74333	NA	0.00455519	NA	NA	NA	NA	NA	NA	NA	NA	NA	NA	NA	0.000517916	0.00039149	NA	---NA---	2491		F:GO:0003723; P:GO:0034641	F:RNA binding; P:cellular nitrogen compound metabolic process
TR555978|c3_g4_i13	-1.56705	NA	NA	NA	NA	NA	NA	NA	NA	NA	NA	1.53401	NA	1.26526	2.06127	0.0266308	NA	NA	NA	NA	NA	NA	NA	NA	NA	NA	0.0462338	NA	0.0493225	0.00971242	splicing factor 3A subunit 3	2147		P:GO:0000398; F:GO:0003723; C:GO:0005681; F:GO:0008270	P:mRNA splicing, via spliceosome; F:RNA binding; C:spliceosomal complex; F:zinc ion binding
TR569082|c3_g3_i6	-1.48896	NA	NA	1.8515	2.3566	NA	NA	NA	NA	NA	NA	NA	NA	1.19536	NA	0.00128547	NA	NA	2.78686e-05	1.51134e-08	NA	NA	NA	NA	NA	NA	NA	NA	0.00233288	NA	ATP synthase subunit mitochondrial	1766	EC:3.6.1.3; EC:3.6.1.15	F:GO:0005524; C:GO:0005634; P:GO:0006334; P:GO:0015986; P:GO:0015991; C:GO:0045261; F:GO:0046933; F:GO:0046961	F:ATP binding; C:nucleus; P:nucleosome assembly; P:ATP synthesis coupled proton transport; P:ATP hydrolysis coupled proton transport; C:proton-transporting ATP synthase complex, catalytic core F(1); F:proton-transporting ATP synthase activity, rotational mechanism; F:proton-transporting ATPase activity, rotational mechanism	Adenosinetriphosphatase; Nucleoside-triphosphate phosphatase
TR531260|c2_g4_i1	-1.48239	NA	NA	NA	NA	NA	NA	NA	NA	NA	NA	NA	NA	NA	NA	0.0258001	NA	NA	NA	NA	NA	NA	NA	NA	NA	NA	NA	NA	NA	NA	---NA---	1928
TR187665|c1_g4_i1	-1.45303	NA	-5.95607	NA	-4.50304	-4.72128	NA	-1.4923	NA	NA	NA	-1.60726	NA	-1.49185	-1.8165	0.0372545	NA	5.0953e-15	NA	3.7437e-09	8.00305e-10	NA	0.0471062	NA	NA	NA	0.032588	NA	0.0125307	0.00451666	PREDICTED: 60S ribosomal protein L7-like	254		C:GO:0005840	C:ribosome
TR562682|c0_g1_i1	-1.42384	NA	NA	NA	NA	NA	NA	NA	NA	NA	NA	NA	NA	NA	NA	0.0284315	NA	NA	NA	NA	NA	NA	NA	NA	NA	NA	NA	NA	NA	NA	---NA---	2803
TR577592|c2_g7_i1	-1.42122	NA	NA	2.0634	NA	-1.63461	NA	NA	1.58812	NA	NA	-1.65145	NA	NA	NA	0.0250986	NA	NA	0.000192044	NA	0.00715951	NA	NA	0.00604271	NA	NA	0.0109884	NA	NA	NA	---NA---	271
TR444706|c0_g3_i1	-1.40247	NA	NA	NA	NA	NA	NA	NA	NA	NA	NA	NA	1.23323	1.4331	NA	0.0357412	NA	NA	NA	NA	NA	NA	NA	NA	NA	NA	NA	0.0457807	0.0109896	NA	---NA---	531
TR530419|c3_g3_i1	-1.3802	NA	NA	NA	NA	NA	NA	NA	NA	NA	NA	NA	NA	NA	NA	0.0161348	NA	NA	NA	NA	NA	NA	NA	NA	NA	NA	NA	NA	NA	NA	interleukin enhancer binding factor 2	1427		F:GO:0003677; F:GO:0003725; F:GO:0005524; C:GO:0005730; P:GO:0006955; F:GO:0016740; P:GO:0045893	F:DNA binding; F:double-stranded RNA binding; F:ATP binding; C:nucleolus; P:immune response; F:transferase activity; P:positive regulation of transcription, DNA-templated
TR557776|c1_g4_i5	-1.34248	NA	NA	1.30446	1.53421	NA	NA	NA	NA	NA	NA	NA	NA	NA	NA	0.0044712	NA	NA	0.00938508	0.000599405	NA	NA	NA	NA	NA	NA	NA	NA	NA	NA	T-complex 1 subunit gamma-like	2420		F:GO:0005524; C:GO:0005737; P:GO:0006457; F:GO:0051082	F:ATP binding; C:cytoplasm; P:protein folding; F:unfolded protein binding
TR589035|c2_g1_i3	-1.3363	NA	NA	NA	NA	NA	NA	NA	NA	NA	-1.31298	NA	NA	NA	NA	0.0195188	NA	NA	NA	NA	NA	NA	NA	NA	NA	0.0285132	NA	NA	NA	NA	T-complex 1 subunit delta-like isoform X3	1654		F:GO:0005524; C:GO:0005737; P:GO:0006457; F:GO:0051082	F:ATP binding; C:cytoplasm; P:protein folding; F:unfolded protein binding
TR401367|c3_g4_i1	-1.3111	NA	NA	NA	1.23264	NA	NA	NA	NA	NA	NA	NA	NA	NA	NA	0.0285868	NA	NA	NA	0.0440556	NA	NA	NA	NA	NA	NA	NA	NA	NA	NA	hypothetical protein LOTGIDRAFT_234011	719
TR394945|c0_g2_i2	-1.30164	NA	NA	NA	NA	NA	NA	1.32871	NA	NA	NA	NA	NA	NA	NA	0.0416656	NA	NA	NA	NA	NA	NA	0.0460846	NA	NA	NA	NA	NA	NA	NA	ubiquitin carboxyl-terminal hydrolase 7-like isoform X1	5917	EC:3.4.19.12	F:GO:0005515; P:GO:0006511; P:GO:0016579; F:GO:0036459	F:protein binding; P:ubiquitin-dependent protein catabolic process; P:protein deubiquitination; F:thiol-dependent ubiquitinyl hydrolase activity	Ubiquitinyl hydrolase 1
TR588294|c0_g1_i2	-1.28359	NA	NA	1.39545	1.69073	NA	NA	NA	NA	NA	NA	NA	NA	1.10017	NA	0.0331883	NA	NA	0.0294074	0.00118874	NA	NA	NA	NA	NA	NA	NA	NA	0.0361496	NA	---NA---	942
TR406789|c5_g5_i1	-1.26032	NA	NA	NA	1.52574	NA	NA	NA	NA	NA	-2.184	-1.64376	1.47462	1.68562	NA	0.0375275	NA	NA	NA	0.00954979	NA	NA	NA	NA	NA	7.7026e-06	0.00220366	0.00841624	0.0013133	NA	Klebsiella pneumoniae rhinoscleromatis strain complete genome {ECO:0000313	261		C:GO:0016020	C:membrane
TR522673|c1_g2_i2	-1.2505	NA	NA	NA	NA	NA	NA	NA	NA	NA	NA	NA	NA	NA	NA	0.0316576	NA	NA	NA	NA	NA	NA	NA	NA	NA	NA	NA	NA	NA	NA	PREDICTED: uncharacterized protein LOC101846901	1018		F:GO:0003674; C:GO:0005576; P:GO:0008150	F:molecular_function; C:extracellular region; P:biological_process
TR538921|c0_g1_i5	-1.2495	NA	-1.24527	NA	NA	NA	NA	NA	NA	NA	NA	NA	1.29024	NA	NA	0.0337017	NA	0.0335423	NA	NA	NA	NA	NA	NA	NA	NA	NA	0.0158909	NA	NA	seductin	1147		C:GO:0005576; P:GO:0007155; F:GO:0043167	C:extracellular region; P:cell adhesion; F:ion binding
TR577249|c0_g1_i1	-1.22666	NA	NA	1.12903	1.74452	NA	NA	NA	NA	NA	-1.01098	NA	NA	1.20467	NA	0.00383238	NA	NA	0.0172691	3.30035e-06	NA	NA	NA	NA	NA	0.032514	NA	NA	0.001969	NA	acidic ribosomal partial	648		C:GO:0005840; P:GO:0042254	C:ribosome; P:ribosome biogenesis
TR401941|c11_g1_i7	-1.22147	-1.1509	-1.52146	NA	NA	NA	NA	NA	NA	NA	3.79278	3.5427	NA	NA	NA	0.003949	0.013218	9.97739e-05	NA	NA	NA	NA	NA	NA	NA	1.36238e-24	1.0681e-14	NA	NA	NA	senescence-associated partial	8030
TR401941|c11_g1_i8	-1.21994	NA	-8.39892	NA	-7.17899	-7.53904	2.16245	2.90194	NA	3.25829	5.5152	2.25691	NA	NA	NA	0.0124675	NA	1.06488e-40	NA	2.20337e-30	4.65627e-33	7.65549e-07	2.18783e-12	NA	6.41768e-15	5.09363e-40	1.95701e-06	NA	NA	NA	CDH1- partial	422		F:GO:0010997; P:GO:0050790; F:GO:0097027	F:anaphase-promoting complex binding; P:regulation of catalytic activity; F:ubiquitin-protein transferase activator activity
TR445235|c0_g2_i2	-1.15113	NA	NA	NA	1.51656	NA	NA	NA	NA	NA	NA	NA	1.76753	2.15196	NA	0.0084089	NA	NA	NA	9.56843e-05	NA	NA	NA	NA	NA	NA	NA	8.29282e-06	1.53218e-08	NA	40S ribosomal S12-like	588		F:GO:0003735; C:GO:0005840; P:GO:0006412	F:structural constituent of ribosome; C:ribosome; P:translation
TR611997|c1_g1_i1	-1.10992	NA	NA	NA	1.33287	NA	NA	NA	NA	-1.13468	NA	NA	NA	-4.59995	-3.90997	0.0167566	NA	NA	NA	0.00158808	NA	NA	NA	NA	0.0178469	NA	NA	NA	3.51347e-24	4.78063e-18	PREDICTED: 60S ribosomal protein L3-like	1233		F:GO:0003735; C:GO:0005840; P:GO:0006412	F:structural constituent of ribosome; C:ribosome; P:translation
TR527842|c4_g1_i3	1.00965	1.38816	1.21557	NA	NA	NA	NA	NA	NA	NA	-1.29621	NA	NA	NA	NA	0.0415975	0.000979489	0.00600996	NA	NA	NA	NA	NA	NA	NA	0.00204948	NA	NA	NA	NA	nucleoplasmin ANO39-like	1269
TR410805|c11_g5_i3	1.04467	1.1533	NA	NA	NA	NA	NA	NA	NA	NA	NA	NA	NA	NA	NA	0.0237696	0.00859522	NA	NA	NA	NA	NA	NA	NA	NA	NA	NA	NA	NA	NA	Allene oxide synthase-lipoxygenase	774	EC:1.13.11	F:GO:0016491; F:GO:0043167	F:oxidoreductase activity; F:ion binding	Acting on single donors with incorporation of molecular oxygen (oxygenases). The oxygen incorporated need not be derived from O(2)
TR395971|c3_g1_i3	1.05134	1.85925	NA	NA	-1.25294	-2.06084	NA	NA	NA	NA	-1.77374	-2.12358	NA	1.20868	NA	0.0492467	1.20996e-05	NA	NA	0.0193839	9.76767e-06	NA	NA	NA	NA	3.00402e-05	2.26872e-07	NA	0.00797496	NA	deferrochelatase peroxidase	1065	EC:1.11.1.7	F:GO:0016491	F:oxidoreductase activity	Peroxidase
TR580748|c4_g3_i4	1.07291	NA	NA	NA	-1.1206	NA	NA	NA	NA	NA	NA	NA	-1.94184	-1.07297	NA	0.0250568	NA	NA	NA	0.0149857	NA	NA	NA	NA	NA	NA	NA	3.32196e-07	0.00978432	NA	PREDICTED: SCO-spondin-like	1041
TR518182|c0_g2_i1	1.11728	NA	NA	NA	NA	NA	NA	NA	NA	NA	NA	NA	1.34333	1.21138	NA	0.0450048	NA	NA	NA	NA	NA	NA	NA	NA	NA	NA	NA	0.00431259	0.0131509	NA	speriolin isoform X2	1533		F:GO:0003674; F:GO:0005515; C:GO:0005575; C:GO:0005813; P:GO:0008150	F:molecular_function; F:protein binding; C:cellular_component; C:centrosome; P:biological_process
TR530127|c2_g7_i2	1.12167	NA	NA	NA	NA	NA	NA	NA	NA	NA	NA	NA	1.24771	1.08289	NA	0.0110441	NA	NA	NA	NA	NA	NA	NA	NA	NA	NA	NA	0.00177547	0.00843155	NA	---NA---	563
TR440618|c2_g1_i1	1.13442	NA	NA	NA	-1.40158	NA	NA	NA	NA	NA	NA	NA	NA	NA	NA	0.0453389	NA	NA	NA	0.00620685	NA	NA	NA	NA	NA	NA	NA	NA	NA	NA	multiple EGF and TSP domain-containing	2440		F:GO:0003674	F:molecular_function
TR551491|c0_g5_i1	1.14392	1.31437	1.14701	NA	NA	NA	NA	NA	NA	NA	NA	NA	NA	NA	NA	0.0393924	0.0106064	0.0367648	NA	NA	NA	NA	NA	NA	NA	NA	NA	NA	NA	NA	PREDICTED: allene oxide synthase-lipoxygenase protein-like	302	EC:1.13.11	F:GO:0016702; F:GO:0046872; P:GO:0055114	F:oxidoreductase activity, acting on single donors with incorporation of molecular oxygen, incorporation of two atoms of oxygen; F:metal ion binding; P:oxidation-reduction process	Acting on single donors with incorporation of molecular oxygen (oxygenases). The oxygen incorporated need not be derived from O(2)
TR567747|c3_g4_i1	1.16958	NA	NA	NA	-1.70013	-1.05097	NA	NA	NA	NA	NA	NA	-2.13446	-1.04706	1.0874	0.006816	NA	NA	NA	6.40014e-06	0.0290044	NA	NA	NA	NA	NA	NA	3.9801e-09	0.00913062	0.0179886	---NA---	1805
TR530433|c1_g1_i1	1.17467	1.30454	NA	NA	NA	NA	NA	NA	NA	NA	NA	NA	1.32318	NA	NA	0.0403331	0.0158622	NA	NA	NA	NA	NA	NA	NA	NA	NA	NA	0.00824852	NA	NA	disulfide-isomerase A5-like	418		P:GO:0042592	P:homeostatic process
TR527879|c2_g1_i6	1.19317	1.82222	1.1744	NA	NA	NA	NA	NA	NA	NA	NA	NA	NA	1.24896	NA	0.0118964	8.07469e-06	0.0139936	NA	NA	NA	NA	NA	NA	NA	NA	NA	NA	0.00312414	NA	---NA---	1813
TR539903|c2_g3_i9	1.2102	1.39168	1.2774	NA	NA	NA	NA	NA	NA	NA	NA	NA	-2.07953	NA	NA	0.0462333	0.00762237	0.0178936	NA	NA	NA	NA	NA	NA	NA	NA	NA	1.10841e-05	NA	NA	translationally controlled tumor	717
TR584495|c1_g1_i1	1.21257	NA	1.35849	NA	NA	NA	NA	NA	NA	NA	NA	NA	NA	1.4812	NA	0.0453274	NA	0.0154761	NA	NA	NA	NA	NA	NA	NA	NA	NA	NA	0.00254061	NA	---NA---	360
TR600378|c2_g2_i1	1.24459	1.74502	1.69746	NA	NA	NA	NA	NA	NA	NA	NA	-1.42688	NA	NA	NA	0.0483504	0.000979489	0.00144481	NA	NA	NA	NA	NA	NA	NA	NA	0.0216574	NA	NA	NA	allene oxide synthase-lipoxygenase -like	287	EC:1.13.11	F:GO:0016702; F:GO:0046872; P:GO:0055114	F:oxidoreductase activity, acting on single donors with incorporation of molecular oxygen, incorporation of two atoms of oxygen; F:metal ion binding; P:oxidation-reduction process	Acting on single donors with incorporation of molecular oxygen (oxygenases). The oxygen incorporated need not be derived from O(2)
TR582457|c3_g2_i3	1.24466	NA	1.34085	NA	NA	NA	NA	-1.69908	-1.88014	NA	NA	NA	NA	NA	NA	0.030895	NA	0.0116249	NA	NA	NA	NA	0.00430392	0.00104044	NA	NA	NA	NA	NA	NA	Heme-binding 2	967		F:GO:0003674; P:GO:0008150	F:molecular_function; P:biological_process
TR592798|c0_g1_i2	1.26864	NA	NA	NA	-1.13666	NA	NA	NA	NA	NA	NA	NA	NA	-1.41849	-1.39555	0.00579138	NA	NA	NA	0.0184031	NA	NA	NA	NA	NA	NA	NA	NA	0.000713113	0.00317093	---NA---	2455
TR566285|c0_g1_i3	1.27812	1.32529	1.32689	NA	NA	NA	NA	NA	NA	NA	NA	NA	NA	NA	NA	0.0320129	0.0238741	0.0222092	NA	NA	NA	NA	NA	NA	NA	NA	NA	NA	NA	NA	---NA---	930
TR551491|c0_g4_i2	1.29837	1.69515	1.42302	NA	NA	NA	NA	NA	NA	NA	NA	NA	NA	NA	NA	0.0361659	0.00174423	0.0148629	NA	NA	NA	NA	NA	NA	NA	NA	NA	NA	NA	NA	allene oxide synthase-lipoxygenase -like	302	EC:1.13.11	F:GO:0016702; F:GO:0046872; P:GO:0055114	F:oxidoreductase activity, acting on single donors with incorporation of molecular oxygen, incorporation of two atoms of oxygen; F:metal ion binding; P:oxidation-reduction process	Acting on single donors with incorporation of molecular oxygen (oxygenases). The oxygen incorporated need not be derived from O(2)
TR606263|c1_g2_i4	1.3065	NA	NA	NA	-2.09905	-1.66757	NA	NA	NA	NA	NA	NA	-2.34583	-1.13442	NA	0.0241172	NA	NA	NA	1.21142e-05	0.0015372	NA	NA	NA	NA	NA	NA	9.29722e-07	0.0303701	NA	PREDICTED: SCO-spondin-like	1363
TR601592|c2_g1_i1	1.31354	NA	NA	NA	NA	NA	NA	NA	NA	NA	NA	NA	NA	NA	NA	0.0484543	NA	NA	NA	NA	NA	NA	NA	NA	NA	NA	NA	NA	NA	NA	small integral membrane 14-like	1653		C:GO:0016020	C:membrane
TR542716|c1_g3_i1	1.32171	1.21187	1.6962	NA	NA	NA	NA	NA	NA	NA	NA	NA	NA	NA	NA	0.00403624	0.0122083	5.7087e-05	NA	NA	NA	NA	NA	NA	NA	NA	NA	NA	NA	NA	allene oxide synthase-lipoxygenase -like	416	EC:1.13.11	F:GO:0016702; F:GO:0046872; P:GO:0055114	F:oxidoreductase activity, acting on single donors with incorporation of molecular oxygen, incorporation of two atoms of oxygen; F:metal ion binding; P:oxidation-reduction process	Acting on single donors with incorporation of molecular oxygen (oxygenases). The oxygen incorporated need not be derived from O(2)
TR547520|c2_g4_i1	1.32574	1.38382	NA	NA	NA	NA	NA	NA	NA	NA	NA	-1.42602	NA	NA	NA	0.0499086	0.0367304	NA	NA	NA	NA	NA	NA	NA	NA	NA	0.0232991	NA	NA	NA	allene oxide synthase-lipoxygenase	423	EC:1.13.11	F:GO:0016491; F:GO:0043167	F:oxidoreductase activity; F:ion binding	Acting on single donors with incorporation of molecular oxygen (oxygenases). The oxygen incorporated need not be derived from O(2)
TR401863|c2_g1_i1	1.32956	1.50914	1.83249	NA	NA	NA	NA	NA	NA	NA	-1.04964	NA	1.32688	1.60116	NA	0.00418348	0.000649432	1.23359e-05	NA	NA	NA	NA	NA	NA	NA	0.0339612	NA	0.00492591	0.000278464	NA	---NA---	3231
TR547520|c2_g4_i3	1.3348	1.61133	1.19678	NA	NA	NA	NA	NA	NA	NA	NA	NA	NA	NA	NA	0.0167566	0.00166532	0.0432514	NA	NA	NA	NA	NA	NA	NA	NA	NA	NA	NA	NA	allene oxide synthase-lipoxygenase	423	EC:1.13.11	F:GO:0016491; F:GO:0043167	F:oxidoreductase activity; F:ion binding	Acting on single donors with incorporation of molecular oxygen (oxygenases). The oxygen incorporated need not be derived from O(2)
TR550351|c2_g10_i4	1.33865	1.58737	1.71866	NA	NA	NA	NA	NA	NA	NA	NA	NA	NA	NA	NA	0.0296757	0.00339411	0.00108494	NA	NA	NA	NA	NA	NA	NA	NA	NA	NA	NA	NA	mitogen-activated kinase-binding 1	2811		F:GO:0003674	F:molecular_function
TR614431|c2_g5_i2	1.34545	1.67023	1.29916	NA	NA	NA	NA	NA	NA	NA	NA	NA	NA	NA	NA	0.025374	0.00210129	0.0332796	NA	NA	NA	NA	NA	NA	NA	NA	NA	NA	NA	NA	---NA---	362
TR611997|c1_g1_i4	1.34739	NA	NA	NA	-1.41214	NA	NA	NA	NA	1.82921	1.26686	NA	NA	NA	NA	0.00358925	NA	NA	NA	0.00262171	NA	NA	NA	NA	0.000232605	0.022121	NA	NA	NA	NA	60S ribosomal L3	816		F:GO:0003735; C:GO:0005840; P:GO:0006412	F:structural constituent of ribosome; C:ribosome; P:translation
TR557158|c2_g2_i1	1.35078	NA	NA	NA	-2.4367	-1.55316	NA	NA	NA	NA	NA	NA	-2.49672	-4.71521	-2.21849	0.0107319	NA	NA	NA	4.13964e-08	0.00232358	NA	NA	NA	NA	NA	NA	1.76076e-08	1.28644e-25	3.44772e-06	PREDICTED: uncharacterized protein LOC101848113	3219		F:GO:0005319; P:GO:0006869	F:lipid transporter activity; P:lipid transport
TR595481|c2_g1_i3	1.35904	NA	NA	NA	NA	NA	NA	NA	NA	NA	NA	NA	NA	NA	NA	0.00584635	NA	NA	NA	NA	NA	NA	NA	NA	NA	NA	NA	NA	NA	NA	quinone oxidoreductase isoform X2	2986		F:GO:0016491	F:oxidoreductase activity
TR575783|c1_g3_i4	1.36701	1.16594	1.19661	NA	NA	NA	NA	1.04753	NA	-1.00015	NA	NA	1.26027	NA	NA	0.000773591	0.00772951	0.00507326	NA	NA	NA	NA	0.0457623	NA	0.0475289	NA	NA	0.00158749	NA	NA	---NA---	2052
TR523955|c1_g9_i5	1.38497	NA	NA	NA	NA	NA	NA	NA	NA	NA	NA	NA	NA	NA	NA	0.00695149	NA	NA	NA	NA	NA	NA	NA	NA	NA	NA	NA	NA	NA	NA	---NA---	821
TR422556|c1_g2_i1	1.38817	NA	NA	NA	-1.36286	NA	NA	NA	NA	NA	NA	NA	-1.69153	-1.23335	NA	0.0194828	NA	NA	NA	0.021406	NA	NA	NA	NA	NA	NA	NA	0.0014049	0.0225253	NA	phosphoenolpyruvate carboxykinase [GTP] mitochondrial-like	4679	EC:4.1.1.32	F:GO:0004613; F:GO:0005525; C:GO:0005739; P:GO:0006094; F:GO:0016301; P:GO:0016310; C:GO:0070062	F:phosphoenolpyruvate carboxykinase (GTP) activity; F:GTP binding; C:mitochondrion; P:gluconeogenesis; F:kinase activity; P:phosphorylation; C:extracellular exosome	Phosphoenolpyruvate carboxykinase (GTP)
TR614431|c2_g4_i3	1.40563	2.01923	1.44453	NA	NA	NA	NA	NA	NA	NA	NA	NA	NA	NA	NA	0.0192007	9.90895e-05	0.0142115	NA	NA	NA	NA	NA	NA	NA	NA	NA	NA	NA	NA	---NA---	593
TR596987|c0_g1_i13	1.40579	2.53097	1.76242	NA	NA	NA	NA	NA	NA	NA	NA	NA	NA	1.51944	1.3629	0.0450902	3.41222e-06	0.00462479	NA	NA	NA	NA	NA	NA	NA	NA	NA	NA	0.00435875	0.0331969	high mobility group DSP1-like isoform X1	2923		F:GO:0003677; C:GO:0005634	F:DNA binding; C:nucleus
TR390320|c4_g2_i1	1.41279	NA	NA	NA	-1.50883	NA	NA	NA	NA	NA	NA	NA	-1.74668	-2.5183	NA	0.0146771	NA	NA	NA	0.00679772	NA	NA	NA	NA	NA	NA	NA	0.000760823	1.66409e-07	NA	CD63 antigen	1312		C:GO:0016021	C:integral component of membrane
TR387112|c1_g1_i1	1.4142	1.12019	NA	NA	NA	NA	NA	NA	NA	NA	NA	NA	NA	NA	NA	0.00205262	0.0317925	NA	NA	NA	NA	NA	NA	NA	NA	NA	NA	NA	NA	NA	solute carrier family 25 member 38-like isoform X1	3212		C:GO:0005743; F:GO:0015187; P:GO:1904983	C:mitochondrial inner membrane; F:glycine transmembrane transporter activity; P:glycine import into mitochondrion
TR522115|c1_g2_i2	1.42524	1.51855	1.51864	NA	NA	NA	NA	NA	NA	NA	NA	NA	NA	NA	NA	0.027276	0.0113549	0.0104551	NA	NA	NA	NA	NA	NA	NA	NA	NA	NA	NA	NA	parkin coregulated gene homolog	2352		F:GO:0001664; F:GO:0003779; C:GO:0005634; C:GO:0005739; C:GO:0005829; P:GO:0007286; F:GO:0030544; F:GO:0031625; C:GO:0031982; C:GO:0043005; F:GO:0043014; C:GO:0044297; F:GO:0048487; F:GO:0051087; F:GO:0051879; P:GO:0060548; C:GO:0097225	F:G protein-coupled receptor binding; F:actin binding; C:nucleus; C:mitochondrion; C:cytosol; P:spermatid development; F:Hsp70 protein binding; F:ubiquitin protein ligase binding; C:vesicle; C:neuron projection; F:alpha-tubulin binding; C:cell body; F:beta-tubulin binding; F:chaperone binding; F:Hsp90 protein binding; P:negative regulation of cell death; C:sperm midpiece
TR601613|c0_g4_i6	1.43576	1.86679	1.49976	NA	NA	NA	NA	NA	NA	NA	NA	NA	NA	NA	NA	0.0170011	0.000516324	0.010499	NA	NA	NA	NA	NA	NA	NA	NA	NA	NA	NA	NA	---NA---	841
TR401922|c6_g2_i1	1.44625	NA	NA	NA	NA	NA	NA	NA	NA	NA	NA	NA	NA	NA	NA	0.0444672	NA	NA	NA	NA	NA	NA	NA	NA	NA	NA	NA	NA	NA	NA	nose resistant to fluoxetine 6-like	2645		F:GO:0016746	F:transferase activity, transferring acyl groups
TR568433|c2_g1_i1	1.44628	NA	NA	NA	NA	NA	NA	NA	NA	NA	NA	NA	NA	NA	NA	0.0359788	NA	NA	NA	NA	NA	NA	NA	NA	NA	NA	NA	NA	NA	NA	---NA---	234
TR449362|c2_g4_i2	1.44836	1.77859	1.81714	NA	NA	NA	NA	NA	NA	NA	NA	NA	NA	NA	NA	0.0181282	0.00146818	0.00101515	NA	NA	NA	NA	NA	NA	NA	NA	NA	NA	NA	NA	---NA---	615
TR387274|c4_g1_i2	1.45039	NA	NA	NA	-1.67967	NA	NA	NA	NA	NA	NA	NA	-1.56314	NA	NA	0.0267206	NA	NA	NA	0.00541645	NA	NA	NA	NA	NA	NA	NA	0.0090575	NA	NA	complement C1q 3	1149		F:GO:0003674	F:molecular_function
TR547520|c2_g3_i1	1.45216	1.72037	NA	NA	NA	NA	NA	NA	NA	NA	NA	NA	-1.3184	-1.65115	NA	0.035229	0.00657845	NA	NA	NA	NA	NA	NA	NA	NA	NA	NA	0.0366335	0.00333791	NA	---NA---	224
TR605064|c0_g1_i2	1.45618	NA	NA	NA	NA	NA	NA	NA	NA	NA	-3.83555	-3.9703	NA	NA	NA	0.00927755	NA	NA	NA	NA	NA	NA	NA	NA	NA	1.84064e-10	4.27446e-11	NA	NA	NA	tektin A1	2847		C:GO:0005634; C:GO:0005929; P:GO:0022607; P:GO:0048870	C:nucleus; C:cilium; P:cellular component assembly; P:cell motility
TR558638|c0_g1_i8	1.46426	NA	NA	-3.10211	NA	2.02628	-1.60838	NA	2.11679	NA	-2.99084	-2.25768	NA	NA	-1.74297	0.0443148	NA	NA	5.1266e-06	NA	0.00805517	0.0264343	NA	0.000699653	NA	3.62441e-06	0.00111011	NA	NA	0.0129077	---NA---	1143
TR547520|c2_g1_i1	1.46736	1.41605	NA	NA	NA	NA	NA	NA	NA	NA	NA	-1.64191	-1.30583	-1.25708	NA	0.0268439	0.038414	NA	NA	NA	NA	NA	NA	NA	NA	NA	0.0388945	0.0463221	0.0385441	NA	allene oxide synthase-lipoxygenase -like	242
TR568433|c2_g7_i1	1.47984	NA	NA	NA	NA	NA	NA	NA	NA	NA	NA	NA	NA	NA	NA	0.00963044	NA	NA	NA	NA	NA	NA	NA	NA	NA	NA	NA	NA	NA	NA	---NA---	248
TR576105|c4_g1_i17	1.48717	1.60112	NA	NA	NA	NA	NA	NA	NA	NA	NA	NA	NA	NA	NA	0.030213	0.0158084	NA	NA	NA	NA	NA	NA	NA	NA	NA	NA	NA	NA	NA	la-related 6-like	3224		F:GO:0003723; F:GO:0004672; F:GO:0005524; C:GO:0005634; P:GO:0006396; P:GO:0006468; C:GO:1990904	F:RNA binding; F:protein kinase activity; F:ATP binding; C:nucleus; P:RNA processing; P:protein phosphorylation; C:ribonucleoprotein complex
TR598476|c1_g1_i3	1.48719	NA	NA	NA	-2.01808	-1.49824	NA	NA	NA	1.25843	NA	NA	-1.45907	NA	1.35456	0.000472009	NA	NA	NA	2.64449e-07	0.000496801	NA	NA	NA	0.0105371	NA	NA	0.000465115	NA	0.00271947	---NA---	1080
TR573725|c2_g1_i1	1.4884	NA	NA	NA	NA	NA	NA	NA	NA	NA	NA	NA	NA	NA	NA	0.0413383	NA	NA	NA	NA	NA	NA	NA	NA	NA	NA	NA	NA	NA	NA	---NA---	846
TR517698|c1_g3_i1	1.50059	1.8088	1.80883	NA	NA	NA	NA	NA	NA	NA	NA	NA	1.15047	NA	NA	0.00334241	0.000150227	0.000149402	NA	NA	NA	NA	NA	NA	NA	NA	NA	0.0257464	NA	NA	---NA---	437
TR612299|c1_g6_i3	1.51177	NA	1.85301	NA	NA	1.44476	NA	NA	NA	NA	NA	NA	NA	NA	NA	0.00737083	NA	0.000388065	NA	NA	0.0197993	NA	NA	NA	NA	NA	NA	NA	NA	NA	60S ribosomal L29	699		P:GO:0002181; F:GO:0003735; C:GO:0022625	P:cytoplasmic translation; F:structural constituent of ribosome; C:cytosolic large ribosomal subunit
TR568433|c2_g5_i1	1.51632	NA	NA	NA	NA	NA	NA	NA	NA	NA	NA	NA	NA	-1.13923	NA	0.00962424	NA	NA	NA	NA	NA	NA	NA	NA	NA	NA	NA	NA	0.0442879	NA	---NA---	245
TR410691|c5_g3_i1	1.54223	NA	NA	NA	NA	NA	NA	NA	NA	NA	NA	NA	NA	-1.54876	NA	0.0401354	NA	NA	NA	NA	NA	NA	NA	NA	NA	NA	NA	NA	0.0155748	NA	circularly permutated Ras 1-like isoform X1	2081		P:GO:0016192; C:GO:0031410; C:GO:0032991; F:GO:0043167	P:vesicle-mediated transport; C:cytoplasmic vesicle; C:protein-containing complex; F:ion binding
TR529034|c4_g2_i1	1.57243	NA	NA	NA	-2.00142	NA	NA	NA	NA	NA	NA	NA	NA	-2.12273	-3.23094	0.0149198	NA	NA	NA	0.000610131	NA	NA	NA	NA	NA	NA	NA	NA	0.000199907	6.83689e-09	---NA---	348
TR546310|c1_g1_i10	1.57783	NA	NA	NA	NA	NA	NA	NA	NA	NA	NA	NA	NA	NA	NA	0.0416656	NA	NA	NA	NA	NA	NA	NA	NA	NA	NA	NA	NA	NA	NA	tudor domain-containing 7-like	6212
TR547520|c2_g3_i5	1.59224	2.00353	1.82769	NA	NA	NA	NA	NA	NA	NA	NA	NA	NA	-1.56047	NA	0.0106345	0.000561451	0.00181763	NA	NA	NA	NA	NA	NA	NA	NA	NA	NA	0.0106054	NA	---NA---	400	EC:1.13.11	F:GO:0016491; F:GO:0043167	F:oxidoreductase activity; F:ion binding	Acting on single donors with incorporation of molecular oxygen (oxygenases). The oxygen incorporated need not be derived from O(2)
TR539363|c1_g12_i1	1.60552	2.26645	2.07429	NA	NA	NA	NA	-3.67473	-3.80512	1.39821	NA	-2.04605	NA	NA	NA	0.00449425	8.38878e-06	6.41755e-05	NA	NA	NA	NA	3.77437e-09	8.53779e-10	0.0277793	NA	0.000157304	NA	NA	NA	---NA---	363
TR450693|c3_g1_i2	1.61332	NA	NA	NA	NA	NA	NA	NA	NA	NA	NA	NA	NA	NA	NA	0.023209	NA	NA	NA	NA	NA	NA	NA	NA	NA	NA	NA	NA	NA	NA	---NA---	305
TR594025|c7_g2_i8	1.61666	NA	NA	NA	NA	NA	NA	NA	NA	NA	NA	NA	NA	-1.38141	NA	0.0234712	NA	NA	NA	NA	NA	NA	NA	NA	NA	NA	NA	NA	0.0386323	NA	transforming acidic coiled-coil-containing 1-like isoform X3	1820
TR532414|c1_g2_i1	1.62631	NA	1.69972	NA	NA	NA	NA	NA	NA	NA	NA	NA	NA	NA	NA	0.045491	NA	0.0305736	NA	NA	NA	NA	NA	NA	NA	NA	NA	NA	NA	NA	A disintegrin and metallo ase with thrombospondin motifs 20-like	1257		F:GO:0004222; P:GO:0006508; F:GO:0008237	F:metalloendopeptidase activity; P:proteolysis; F:metallopeptidase activity
TR577335|c0_g2_i4	1.62788	1.61868	1.93779	NA	NA	NA	NA	NA	NA	NA	NA	NA	1.71733	1.25578	NA	0.000146864	0.000159904	2.37805e-06	NA	NA	NA	NA	NA	NA	NA	NA	NA	6.76682e-05	0.00475026	NA	---NA---	1403
TR518247|c2_g2_i1	1.63869	NA	NA	NA	NA	NA	NA	NA	NA	NA	NA	NA	NA	NA	NA	0.0154372	NA	NA	NA	NA	NA	NA	NA	NA	NA	NA	NA	NA	NA	NA	---NA---	1349
TR580197|c2_g9_i5	1.64024	2.34409	2.25944	NA	NA	NA	NA	NA	NA	NA	NA	NA	3.77516	3.78373	NA	0.0076623	1.75935e-05	4.07206e-05	NA	NA	NA	NA	NA	NA	NA	NA	NA	8.97831e-10	4.76698e-10	NA	FACT complex subunit SSRP1-like	1114
TR555988|c0_g1_i2	1.64436	2.24387	2.19308	NA	NA	NA	NA	NA	NA	NA	NA	NA	NA	NA	NA	0.00634811	3.35425e-05	5.74567e-05	NA	NA	NA	NA	NA	NA	NA	NA	NA	NA	NA	NA	---NA---	447
TR608515|c1_g5_i1	1.65171	1.17374	NA	NA	-1.96705	-1.48908	-1.44591	NA	NA	NA	NA	NA	-2.71817	-1.4855	1.23267	6.48365e-05	0.0132335	NA	NA	5.91936e-07	0.00053319	0.0125306	NA	NA	NA	NA	NA	9.88967e-13	0.000211701	0.00907026	PREDICTED: SCO-spondin-like	2400
TR540944|c2_g1_i2	1.66071	1.91827	1.8088	NA	NA	NA	NA	NA	NA	NA	NA	NA	NA	NA	NA	0.0111958	0.00187643	0.00452517	NA	NA	NA	NA	NA	NA	NA	NA	NA	NA	NA	NA	kinase domain	1583		F:GO:0004672; F:GO:0005524; P:GO:0006468	F:protein kinase activity; F:ATP binding; P:protein phosphorylation
TR444749|c2_g1_i3	1.6699	NA	NA	NA	NA	NA	NA	NA	NA	NA	NA	NA	NA	NA	NA	0.00144648	NA	NA	NA	NA	NA	NA	NA	NA	NA	NA	NA	NA	NA	NA	X-box-binding 1-like	4398		F:GO:0003700; P:GO:0006355; F:GO:0043565	F:DNA-binding transcription factor activity; P:regulation of transcription, DNA-templated; F:sequence-specific DNA binding
TR520996|c2_g2_i6	1.6758	1.48217	1.91775	NA	NA	NA	NA	NA	NA	NA	NA	NA	NA	NA	NA	0.00157755	0.00826797	0.000148487	NA	NA	NA	NA	NA	NA	NA	NA	NA	NA	NA	NA	PREDICTED: uncharacterized protein LOC101863667	1481
TR390379|c0_g3_i1	1.679	NA	NA	NA	-2.62082	-1.88358	NA	NA	NA	1.44753	NA	NA	-3.28723	NA	2.79341	2.16716e-05	NA	NA	NA	9.3768e-13	1.25477e-06	NA	NA	NA	0.00171762	NA	NA	1.1275e-18	NA	1.13125e-13	multiple EGF and TSP domain-containing	1520		F:GO:0003674	F:molecular_function
TR521241|c3_g1_i4	1.68502	NA	NA	NA	NA	NA	NA	NA	NA	NA	NA	NA	NA	NA	NA	0.0438888	NA	NA	NA	NA	NA	NA	NA	NA	NA	NA	NA	NA	NA	NA	---NA---	420
TR601505|c0_g1_i5	1.6867	NA	NA	NA	NA	NA	NA	NA	NA	5.62745	7.14547	NA	NA	5.33767	NA	0.0400334	NA	NA	NA	NA	NA	NA	NA	NA	6.47262e-07	1.69915e-11	NA	NA	0.00290487	NA	growth arrest-specific 8-like	1311		C:GO:0031514; P:GO:0048870	C:motile cilium; P:cell motility
TR412417|c1_g2_i4	1.70258	1.90361	1.48828	NA	NA	NA	NA	NA	NA	NA	NA	NA	NA	NA	NA	0.00191665	0.000301385	0.0103246	NA	NA	NA	NA	NA	NA	NA	NA	NA	NA	NA	NA	---NA---	2419
TR390007|c20_g1_i3	1.70591	NA	NA	NA	-1.63996	NA	NA	NA	NA	NA	NA	NA	-1.83595	NA	NA	0.0137146	NA	NA	NA	0.0380805	NA	NA	NA	NA	NA	NA	NA	0.00457977	NA	NA	cysteine ase inhibitor precursor	2788	EC:3.4.22	F:GO:0004197; F:GO:0004869; C:GO:0005615; C:GO:0005764; P:GO:0010951; P:GO:0051603	F:cysteine-type endopeptidase activity; F:cysteine-type endopeptidase inhibitor activity; C:extracellular space; C:lysosome; P:negative regulation of endopeptidase activity; P:proteolysis involved in cellular protein catabolic process	Acting on peptide bonds (peptidases)
TR526913|c2_g2_i4	1.72906	2.09499	2.28563	NA	NA	NA	NA	NA	NA	NA	NA	NA	NA	1.65083	NA	0.00766414	0.000501202	9.88916e-05	NA	NA	NA	NA	NA	NA	NA	NA	NA	NA	0.00675559	NA	PREDICTED: uncharacterized protein LOC101850119	1411		P:GO:0042592	P:homeostatic process
TR526417|c2_g1_i3	1.73681	NA	NA	NA	NA	NA	NA	NA	NA	NA	NA	NA	NA	NA	NA	0.0122387	NA	NA	NA	NA	NA	NA	NA	NA	NA	NA	NA	NA	NA	NA	4-aminobutyrate mitochondrial-like	1760		F:GO:0003867; P:GO:0009448; F:GO:0030170	F:4-aminobutyrate transaminase activity; P:gamma-aminobutyric acid metabolic process; F:pyridoxal phosphate binding
TR546322|c2_g3_i2	1.7376	NA	NA	NA	NA	NA	NA	NA	NA	NA	NA	NA	NA	NA	NA	0.0375402	NA	NA	NA	NA	NA	NA	NA	NA	NA	NA	NA	NA	NA	NA	PREDICTED: uncharacterized protein LOC101862794	2004		F:GO:0003674	F:molecular_function
TR566829|c1_g1_i4	1.73789	NA	-1.31957	NA	-3.05747	-2.47561	-1.58508	-2.39961	NA	NA	2.34374	2.33021	-4.32738	-1.61198	2.71539	0.000335662	NA	0.0153676	NA	3.50573e-12	4.50219e-08	0.0159305	1.86822e-05	NA	NA	5.18023e-05	0.000280206	1.12099e-17	0.000909046	1.0334e-06	PREDICTED: uncharacterized protein LOC101848876	1267		F:GO:0003674	F:molecular_function
TR527842|c4_g1_i4	1.73885	NA	NA	NA	NA	NA	NA	NA	NA	NA	-2.17432	-2.02757	NA	NA	2.05467	0.0315702	NA	NA	NA	NA	NA	NA	NA	NA	NA	0.00509164	0.0177075	NA	NA	0.0119048	nucleoplasmin ANO39-like	356
TR577592|c2_g4_i2	1.74196	NA	NA	NA	-1.72349	NA	NA	NA	NA	NA	NA	NA	NA	1.60268	1.69783	0.0102509	NA	NA	NA	0.011627	NA	NA	NA	NA	NA	NA	NA	NA	0.0111502	0.0187805	---NA---	270
TR437281|c0_g1_i3	1.75695	NA	NA	NA	-1.87336	NA	3.20738	1.97851	NA	NA	NA	NA	NA	3.08377	NA	0.0463496	NA	NA	NA	0.0260832	NA	2.76997e-05	0.0366973	NA	NA	NA	NA	NA	0.000341125	NA	glycogen phosphorylase	4448	EC:2.4.1.1	P:GO:0005975; F:GO:0008184; F:GO:0030170	P:carbohydrate metabolic process; F:glycogen phosphorylase activity; F:pyridoxal phosphate binding	Glycogen phosphorylase
TR442241|c2_g1_i2	1.76202	NA	NA	NA	NA	NA	NA	-2.02423	-2.2134	NA	NA	NA	NA	1.93017	1.60325	0.00958027	NA	NA	NA	NA	NA	NA	0.00402105	0.00110098	NA	NA	NA	NA	0.0012371	0.0253245	malate mitochondrial	2321	EC:1.1.1.37	P:GO:0005975; P:GO:0006099; P:GO:0006108; F:GO:0030060	P:carbohydrate metabolic process; P:tricarboxylic acid cycle; P:malate metabolic process; F:L-malate dehydrogenase activity	Malate dehydrogenase
TR532357|c1_g7_i2	1.77276	2.72143	2.42434	NA	NA	NA	NA	NA	NA	NA	NA	NA	NA	1.42873	NA	0.0227854	3.26084e-05	0.000502595	NA	NA	NA	NA	NA	NA	NA	NA	NA	NA	0.0462438	NA	---NA---	824
TR587489|c1_g2_i3	1.7739	NA	NA	NA	-2.50858	-1.81563	NA	NA	NA	NA	NA	NA	-2.33838	-1.96796	NA	0.00147831	NA	NA	NA	8.10831e-07	0.00131175	NA	NA	NA	NA	NA	NA	1.61449e-05	0.000239158	NA	PREDICTED: SCO-spondin-like	2220
TR389979|c7_g1_i7	1.78074	-9.61899	NA	-11.3997	-1.62905	9.77068	1.47916	1.41194	NA	NA	NA	NA	12.2256	11.497	NA	0.00275583	6.16589e-25	NA	4.975e-37	0.00762334	1.34537e-25	0.0305385	0.0447813	NA	NA	NA	NA	1.42132e-40	3.35106e-35	NA	adenylate kinase 7	4461	EC:2.7.4.3; EC:2.7.4.14	F:GO:0004017; F:GO:0004127; F:GO:0005524; P:GO:0006139; C:GO:0016021; P:GO:0016310	F:adenylate kinase activity; F:cytidylate kinase activity; F:ATP binding; P:nucleobase-containing compound metabolic process; C:integral component of membrane; P:phosphorylation	Adenylate kinase; UMP/CMP kinase
TR595710|c6_g2_i4	1.78832	1.96516	NA	NA	NA	NA	NA	NA	NA	NA	NA	NA	2.62421	2.10378	NA	0.0416904	0.0185298	NA	NA	NA	NA	NA	NA	NA	NA	NA	NA	0.00280334	0.0160062	NA	PREDICTED: WD repeat-containing protein 82-like	1335	EC:2.7.11; EC:2.7.11.17; EC:2.7.11.7	F:GO:0005515; P:GO:0006468; F:GO:0016905	F:protein binding; P:protein phosphorylation; F:myosin heavy chain kinase activity	Transferring phosphorus-containing groups; Calcium/calmodulin-dependent protein kinase; [Myosin heavy-chain] kinase
TR564534|c7_g3_i2	1.79117	2.02254	1.76449	NA	NA	NA	NA	NA	NA	NA	NA	NA	NA	NA	NA	0.000449632	6.23568e-05	0.000553076	NA	NA	NA	NA	NA	NA	NA	NA	NA	NA	NA	NA	JC7958galaxin precursor - reef coral	609
TR570347|c6_g1_i2	1.79582	NA	NA	NA	NA	NA	NA	NA	NA	NA	NA	NA	NA	NA	NA	0.0396811	NA	NA	NA	NA	NA	NA	NA	NA	NA	NA	NA	NA	NA	NA	---NA---	1133
TR539954|c2_g3_i4	1.81678	NA	NA	NA	NA	NA	NA	NA	NA	NA	1.95778	NA	NA	NA	NA	0.0242362	NA	NA	NA	NA	NA	NA	NA	NA	NA	0.0143458	NA	NA	NA	NA	---NA---	3257
TR525624|c1_g2_i1	1.82158	NA	NA	NA	-3.50986	-2.46779	NA	NA	NA	NA	NA	NA	-4.28281	-3.1014	NA	0.0261344	NA	NA	NA	3.29267e-07	0.00103723	NA	NA	NA	NA	NA	NA	5.33694e-05	0.00039149	NA	collagen alpha-6(VI) chain-like	2056		C:GO:0005581; P:GO:0007165	C:collagen trimer; P:signal transduction
TR585405|c6_g5_i1	1.83921	2.34673	2.76702	NA	NA	NA	1.80922	NA	NA	NA	NA	-2.77651	1.53241	-2.90597	-4.43839	0.0151481	0.000617818	2.56746e-05	NA	NA	NA	0.0305076	NA	NA	NA	NA	0.000722861	0.0320422	8.97224e-05	2.2608e-09	---NA---	257
TR547520|c2_g3_i4	1.84293	1.99534	1.45991	NA	NA	NA	NA	NA	NA	NA	NA	NA	NA	-1.45619	NA	0.000237746	6.23568e-05	0.00744136	NA	NA	NA	NA	NA	NA	NA	NA	NA	NA	0.00528535	NA	---NA---	488		F:GO:0003674	F:molecular_function
TR595490|c2_g7_i2	1.85581	NA	NA	NA	-2.41409	NA	NA	NA	NA	NA	-2.64496	-2.177	NA	-1.50263	NA	0.00531356	NA	NA	NA	7.8564e-05	NA	NA	NA	NA	NA	0.00137077	0.021848	NA	0.0182145	NA	major vault -like	3267		C:GO:0005634; C:GO:0005737; C:GO:1990904	C:nucleus; C:cytoplasm; C:ribonucleoprotein complex
TR536970|c1_g1_i4	1.86326	1.86784	2.06207	NA	NA	NA	NA	NA	NA	NA	NA	NA	NA	NA	NA	0.0310513	0.0317255	0.0111727	NA	NA	NA	NA	NA	NA	NA	NA	NA	NA	NA	NA	---NA---	729
TR576901|c3_g2_i2	1.86878	NA	NA	NA	-1.64794	NA	NA	NA	NA	NA	NA	NA	-2.48857	-2.5253	NA	0.00280129	NA	NA	NA	0.0116433	NA	NA	NA	NA	NA	NA	NA	2.31365e-05	1.0296e-05	NA	maternal -like	2967		P:GO:0007399; P:GO:0030154; P:GO:0048523	P:nervous system development; P:cell differentiation; P:negative regulation of cellular process
TR387113|c0_g1_i1	1.86956	1.72322	NA	NA	NA	NA	NA	NA	NA	NA	1.76576	NA	NA	-2.2304	NA	0.00740495	0.0189068	NA	NA	NA	NA	NA	NA	NA	NA	0.0250482	NA	NA	0.00128185	NA	PREDICTED: uncharacterized protein LOC101854594	12562		F:GO:0003674; P:GO:0006810	F:molecular_function; P:transport
TR567702|c1_g2_i2	1.87231	1.90059	NA	NA	NA	NA	NA	NA	NA	NA	NA	NA	NA	NA	NA	0.00159207	0.00117174	NA	NA	NA	NA	NA	NA	NA	NA	NA	NA	NA	NA	NA	---NA---	405
TR609295|c1_g1_i7	1.87488	2.21166	2.57558	NA	NA	NA	NA	NA	NA	NA	NA	NA	NA	NA	NA	0.00255111	9.3344e-05	2.63952e-06	NA	NA	NA	NA	NA	NA	NA	NA	NA	NA	NA	NA	CREBRF homolog isoform X2	4242		F:GO:0003700; P:GO:0006355; F:GO:0043565	F:DNA-binding transcription factor activity; P:regulation of transcription, DNA-templated; F:sequence-specific DNA binding
TR553039|c3_g3_i2	1.88403	NA	NA	NA	NA	NA	NA	NA	NA	NA	NA	NA	NA	NA	NA	0.0192627	NA	NA	NA	NA	NA	NA	NA	NA	NA	NA	NA	NA	NA	NA	---NA---	785
TR568433|c2_g6_i3	1.88454	1.02069	NA	NA	-1.51028	NA	NA	NA	NA	NA	NA	NA	NA	NA	NA	3.82248e-07	0.0306874	NA	NA	0.000166708	NA	NA	NA	NA	NA	NA	NA	NA	NA	NA	---NA---	660
TR533002|c1_g2_i1	1.88944	1.97145	2.1447	NA	NA	NA	NA	NA	NA	NA	NA	NA	NA	NA	NA	0.0130382	0.00903441	0.00291927	NA	NA	NA	NA	NA	NA	NA	NA	NA	NA	NA	NA	serine arginine-rich splicing factor 1- partial	1382		F:GO:0003674	F:molecular_function
TR530766|c1_g1_i1	1.89321	NA	NA	NA	NA	NA	NA	NA	NA	NA	-2.64246	-2.91765	NA	-3.01107	-2.58817	0.000235917	NA	NA	NA	NA	NA	NA	NA	NA	NA	2.67572e-05	3.15199e-06	NA	1.88793e-10	1.51038e-07	PREDICTED: uncharacterized protein LOC101861985	2520
TR584905|c0_g2_i4	1.89953	1.98936	1.90967	NA	NA	NA	NA	NA	NA	NA	NA	NA	NA	NA	NA	0.0280261	0.0186703	0.0261095	NA	NA	NA	NA	NA	NA	NA	NA	NA	NA	NA	NA	complement component 1 Q subcomponent-binding mitochondrial-like	2533		C:GO:0005739	C:mitochondrion
TR389959|c27_g2_i2	1.92001	-6.82243	NA	-8.74245	NA	7.51195	-4.28977	NA	4.00752	NA	NA	NA	NA	NA	NA	0.0464283	4.72031e-07	NA	4.46166e-13	NA	6.93878e-09	2.06284e-05	NA	8.22542e-05	NA	NA	NA	NA	NA	NA	---NA---	1703
TR417580|c1_g2_i4	1.92845	NA	-2.78245	NA	-4.71091	-3.24756	NA	NA	NA	NA	NA	NA	NA	-3.91285	-4.78205	0.0416981	NA	0.00805529	NA	4.39856e-07	0.00138497	NA	NA	NA	NA	NA	NA	NA	8.30688e-05	2.05111e-06	tyrosine- phosphatase non-receptor type 13-like	7863		C:GO:0005856; P:GO:0022607; P:GO:0034330	C:cytoskeleton; P:cellular component assembly; P:cell junction organization
TR597047|c4_g6_i1	1.92939	NA	NA	NA	NA	NA	NA	NA	NA	NA	NA	NA	NA	-1.93001	NA	0.00845569	NA	NA	NA	NA	NA	NA	NA	NA	NA	NA	NA	NA	0.00815494	NA	---NA---	250
TR520092|c4_g1_i5	1.93808	2.20528	2.30271	NA	NA	NA	NA	NA	NA	NA	NA	NA	NA	NA	NA	0.0242813	0.00626977	0.00343245	NA	NA	NA	NA	NA	NA	NA	NA	NA	NA	NA	NA	---NA---	1877
TR582563|c5_g2_i16	1.9416	1.99325	NA	NA	NA	NA	NA	NA	NA	NA	8.41691	8.41691	NA	-10.6776	-9.16255	0.0263407	0.0212937	NA	NA	NA	NA	NA	NA	NA	NA	3.94322e-09	6.17649e-09	NA	1.46188e-17	2.09402e-11	collagen alpha type	7854		F:GO:0005198; C:GO:0005576; P:GO:0007155	F:structural molecule activity; C:extracellular region; P:cell adhesion
TR518247|c2_g2_i3	1.94185	NA	NA	NA	NA	NA	NA	NA	NA	NA	NA	NA	NA	-1.77616	NA	0.00517468	NA	NA	NA	NA	NA	NA	NA	NA	NA	NA	NA	NA	0.00833382	NA	UBA-like domain-containing 2-A-like isoform X1	1987		F:GO:0003674	F:molecular_function
TR602939|c2_g4_i1	1.94718	2.20791	1.84122	NA	NA	NA	NA	NA	NA	NA	NA	NA	1.10975	NA	NA	0.000360372	3.06867e-05	0.000879265	NA	NA	NA	NA	NA	NA	NA	NA	NA	0.0488922	NA	NA	PREDICTED: uncharacterized protein C4orf22-like isoform X1	1496
TR555249|c1_g1_i5	1.94852	NA	NA	-1.5626	NA	NA	NA	NA	NA	NA	1.82581	NA	NA	NA	NA	0.00231998	NA	NA	0.0407972	NA	NA	NA	NA	NA	NA	0.00767928	NA	NA	NA	NA	split ends isoform X2	11513		P:GO:0000398; F:GO:0003676; C:GO:0005634	P:mRNA splicing, via spliceosome; F:nucleic acid binding; C:nucleus
TR570326|c0_g1_i1	1.95229	NA	NA	-1.60663	-1.84876	NA	NA	1.77882	NA	NA	NA	NA	NA	NA	NA	0.0016406	NA	NA	0.0250649	0.0033126	NA	NA	0.0100153	NA	NA	NA	NA	NA	NA	NA	Cop c 2	1793		C:GO:0005623; P:GO:0006662; F:GO:0015035; P:GO:0045454	C:cell; P:glycerol ether metabolic process; F:protein disulfide oxidoreductase activity; P:cell redox homeostasis
TR379296|c2_g2_i4	1.96466	1.93538	1.68474	NA	NA	NA	NA	NA	NA	NA	NA	NA	NA	NA	NA	0.00506486	0.00787739	0.0292772	NA	NA	NA	NA	NA	NA	NA	NA	NA	NA	NA	NA	PREDICTED: uncharacterized protein LOC101848687	2394
TR410948|c4_g1_i1	1.96797	NA	NA	NA	NA	NA	NA	NA	NA	NA	NA	NA	-1.78184	-1.66289	NA	0.0252293	NA	NA	NA	NA	NA	NA	NA	NA	NA	NA	NA	0.0338803	0.0377732	NA	---NA---	1250
TR563234|c2_g1_i1	1.97487	NA	NA	NA	-3.21307	NA	NA	NA	NA	NA	NA	3.45893	-3.93808	-1.80528	NA	0.0444672	NA	NA	NA	0.000109601	NA	NA	NA	NA	NA	NA	0.000791231	3.44453e-06	0.03366	NA	PREDICTED: uncharacterized protein LOC101860578	1382
TR401863|c2_g1_i2	1.9769	3.23287	2.47592	NA	NA	NA	NA	NA	NA	NA	NA	NA	NA	NA	NA	0.0267206	1.1256e-05	0.00241156	NA	NA	NA	NA	NA	NA	NA	NA	NA	NA	NA	NA	---NA---	1652
TR570135|c1_g1_i8	1.98251	2.0789	NA	NA	NA	NA	NA	NA	NA	1.89823	-3.37332	-5.27155	NA	-1.81189	NA	0.0213849	0.0140753	NA	NA	NA	NA	NA	NA	NA	0.0476533	0.00843785	1.47355e-06	NA	0.0246887	NA	ADP-ribosylation factor 8A	2117	EC:3.6.1.15	P:GO:0000278; F:GO:0003924; F:GO:0005525; C:GO:0005765; P:GO:0007059; P:GO:0007264; C:GO:0030496; C:GO:0031902; F:GO:0043014; F:GO:0048487; C:GO:0051233; P:GO:0051301; C:GO:0070062	P:mitotic cell cycle; F:GTPase activity; F:GTP binding; C:lysosomal membrane; P:chromosome segregation; P:small GTPase mediated signal transduction; C:midbody; C:late endosome membrane; F:alpha-tubulin binding; F:beta-tubulin binding; C:spindle midzone; P:cell division; C:extracellular exosome	Nucleoside-triphosphate phosphatase
TR549898|c5_g2_i4	1.98822	NA	2.50261	NA	NA	1.7482	NA	NA	NA	NA	NA	NA	2.17872	NA	-2.13824	0.0241046	NA	0.00169057	NA	NA	0.0266378	NA	NA	NA	NA	NA	NA	0.000715833	NA	0.00830132	---NA---	411
TR539959|c3_g1_i2	1.99035	NA	NA	NA	-2.91812	NA	NA	NA	NA	NA	NA	NA	NA	NA	NA	0.044177	NA	NA	NA	0.000650041	NA	NA	NA	NA	NA	NA	NA	NA	NA	NA	transaldolase-like isoform X1	1537	EC:2.2.1.2	F:GO:0004801; C:GO:0005737; P:GO:0005975; P:GO:0006098	F:sedoheptulose-7-phosphate:D-glyceraldehyde-3-phosphate glyceronetransferase activity; C:cytoplasm; P:carbohydrate metabolic process; P:pentose-phosphate shunt	Transaldolase
TR602889|c1_g1_i2	1.99648	2.06937	2.42322	NA	NA	NA	NA	NA	NA	NA	NA	NA	NA	NA	NA	4.58964e-05	2.07804e-05	2.79816e-07	NA	NA	NA	NA	NA	NA	NA	NA	NA	NA	NA	NA	GTP-binding nuclear Ran	1301	EC:3.6.1.15	F:GO:0003924; F:GO:0005525; C:GO:0005634; P:GO:0006886; P:GO:0006913; P:GO:0007264	F:GTPase activity; F:GTP binding; C:nucleus; P:intracellular protein transport; P:nucleocytoplasmic transport; P:small GTPase mediated signal transduction	Nucleoside-triphosphate phosphatase
TR426016|c1_g2_i1	1.99769	NA	NA	NA	NA	NA	NA	NA	NA	NA	NA	NA	NA	-2.34103	NA	0.0464826	NA	NA	NA	NA	NA	NA	NA	NA	NA	NA	NA	NA	0.00822689	NA	PDZ and LIM domain Zasp-like	3036		F:GO:0005515; F:GO:0008270; C:GO:0044424	F:protein binding; F:zinc ion binding; C:intracellular part
TR444749|c2_g1_i1	2.0004	NA	NA	-1.89166	-2.57247	NA	NA	NA	NA	NA	NA	1.70449	NA	-2.24655	-2.32641	0.00260848	NA	NA	0.0077364	3.01419e-05	NA	NA	NA	NA	NA	NA	0.0474195	NA	0.00286762	0.00550085	X-box-binding 1-like	3154		F:GO:0003700; P:GO:0006355; F:GO:0043565	F:DNA-binding transcription factor activity; P:regulation of transcription, DNA-templated; F:sequence-specific DNA binding
TR587489|c1_g2_i4	2.00198	NA	-1.3237	NA	-3.32568	-2.13319	NA	NA	NA	NA	NA	NA	-2.37067	-2.29119	NA	0.000172094	NA	0.0308528	NA	1.06826e-11	5.02535e-05	NA	NA	NA	NA	NA	NA	2.83587e-06	4.20136e-06	NA	PREDICTED: SCO-spondin-like	2244
TR591467|c3_g1_i2	2.00626	NA	NA	NA	NA	NA	NA	NA	NA	NA	NA	NA	NA	NA	NA	0.0126946	NA	NA	NA	NA	NA	NA	NA	NA	NA	NA	NA	NA	NA	NA	mab-21-like 2	1394		P:GO:0048513	P:animal organ development
TR598806|c1_g4_i1	2.0091	2.34221	2.80435	NA	NA	NA	NA	NA	NA	NA	NA	NA	NA	NA	NA	0.00197043	0.000219567	2.29536e-06	NA	NA	NA	NA	NA	NA	NA	NA	NA	NA	NA	NA	---NA---	787
TR549274|c2_g5_i1	2.01524	2.21947	2.40663	NA	NA	NA	NA	NA	NA	NA	-2.21384	NA	2.56722	NA	-2.5431	0.0429247	0.0180002	0.00702246	NA	NA	NA	NA	NA	NA	NA	0.01164	NA	0.00109491	NA	0.00294798	---NA---	418
TR602632|c1_g1_i5	2.01682	1.77685	1.469	NA	NA	NA	NA	NA	NA	NA	NA	NA	NA	NA	NA	0.00117117	0.00681183	0.0412975	NA	NA	NA	NA	NA	NA	NA	NA	NA	NA	NA	NA	NF-kappa-B inhibitor cactus-like	1379		F:GO:0003674	F:molecular_function
TR611698|c1_g2_i1	2.01873	NA	NA	NA	-1.98061	NA	NA	NA	NA	NA	NA	NA	NA	NA	NA	0.00758194	NA	NA	NA	0.0280467	NA	NA	NA	NA	NA	NA	NA	NA	NA	NA	PREDICTED: uncharacterized protein LOC101860951	1332
TR422530|c4_g2_i2	2.04301	NA	NA	NA	NA	NA	NA	NA	NA	NA	NA	2.09722	-2.11575	NA	NA	0.0152645	NA	NA	NA	NA	NA	NA	NA	NA	NA	NA	0.0366324	0.0165692	NA	NA	---NA---	2443
TR525369|c3_g1_i1	2.04669	NA	NA	NA	NA	NA	NA	NA	NA	NA	NA	NA	NA	NA	NA	0.0353429	NA	NA	NA	NA	NA	NA	NA	NA	NA	NA	NA	NA	NA	NA	---NA---	862
TR432581|c2_g1_i4	2.07435	1.75829	1.59871	NA	NA	NA	NA	NA	NA	NA	NA	NA	NA	NA	NA	0.00229677	0.0167992	0.0369209	NA	NA	NA	NA	NA	NA	NA	NA	NA	NA	NA	NA	---NA---	936
TR566285|c0_g1_i2	2.07485	2.20429	2.32575	NA	NA	NA	NA	NA	NA	NA	NA	NA	NA	NA	2.36695	0.009007	0.00456315	0.00214667	NA	NA	NA	NA	NA	NA	NA	NA	NA	NA	NA	0.00234923	---NA---	311
TR379589|c0_g2_i7	2.07652	NA	NA	NA	-2.2383	NA	NA	NA	NA	NA	NA	NA	NA	-2.47172	NA	0.00292461	NA	NA	NA	0.000965982	NA	NA	NA	NA	NA	NA	NA	NA	0.000312068	NA	Long-chain specific acyl- mitochondrial	1942	EC:1.3.99.13; EC:1.3.99.3; EC:1.3.3.6	F:GO:0000062; P:GO:0001659; F:GO:0004466; C:GO:0005759; F:GO:0009055; P:GO:0009409; F:GO:0016401; P:GO:0019254; C:GO:0031966; P:GO:0033539; P:GO:0042413; P:GO:0042758; P:GO:0045717; P:GO:0046322; F:GO:0050660; P:GO:0051289; F:GO:0052890; P:GO:0055088; P:GO:0090181	F:fatty-acyl-CoA binding; P:temperature homeostasis; F:long-chain-acyl-CoA dehydrogenase activity; C:mitochondrial matrix; F:electron transfer activity; P:response to cold; F:palmitoyl-CoA oxidase activity; P:carnitine metabolic process, CoA-linked; C:mitochondrial membrane; P:fatty acid beta-oxidation using acyl-CoA dehydrogenase; P:carnitine catabolic process; P:long-chain fatty acid catabolic …	Acting on the CH-CH group of donors; Acting on the CH-CH group of donors; Acyl-CoA oxidase
TR570169|c3_g3_i1	2.07766	NA	NA	NA	NA	NA	NA	NA	NA	NA	NA	NA	NA	NA	NA	0.0499554	NA	NA	NA	NA	NA	NA	NA	NA	NA	NA	NA	NA	NA	NA	---NA---	335
TR527286|c1_g1_i1	2.078	NA	NA	NA	NA	NA	NA	NA	NA	NA	NA	NA	-1.97384	-2.61137	NA	0.0423153	NA	NA	NA	NA	NA	NA	NA	NA	NA	NA	NA	0.0421529	0.00370402	NA	PREDICTED: protein DD3-3-like	2247		C:GO:0016020	C:membrane
TR575851|c1_g3_i1	2.08011	NA	NA	NA	-2.97315	-2.07931	NA	NA	NA	NA	NA	NA	-3.07985	-3.0895	NA	0.00511628	NA	NA	NA	1.11153e-05	0.00744207	NA	NA	NA	NA	NA	NA	7.44464e-05	3.94971e-05	NA	---NA---	1136
TR598626|c0_g1_i1	2.08332	NA	NA	NA	-2.09777	NA	NA	NA	NA	NA	NA	NA	-2.65191	-2.03726	NA	0.0119694	NA	NA	NA	0.0108656	NA	NA	NA	NA	NA	NA	NA	0.000677846	0.0084811	NA	---NA---	749
TR529034|c5_g2_i2	2.08716	NA	NA	NA	NA	NA	NA	-3.00302	-3.23909	NA	-9.16391	-7.50116	3.76777	4.15645	NA	0.0369394	NA	NA	NA	NA	NA	NA	0.00286323	0.000917532	NA	5.80454e-10	1.43711e-05	1.60643e-05	8.87058e-07	NA	---NA---	240
TR545866|c1_g1_i3	2.09702	NA	NA	NA	-3.10724	-2.38284	NA	NA	NA	NA	NA	NA	-2.55894	-2.1166	NA	0.000267772	NA	NA	NA	7.67487e-09	2.58627e-05	NA	NA	NA	NA	NA	NA	1.18882e-05	0.000461118	NA	---NA---	1119
TR384008|c4_g2_i1	2.09894	2.16743	2.57974	NA	NA	NA	NA	NA	NA	NA	NA	NA	NA	NA	NA	0.00247621	0.00112747	4.40653e-05	NA	NA	NA	NA	NA	NA	NA	NA	NA	NA	NA	NA	---NA---	968
TR560238|c1_g1_i7	2.10661	2.32941	1.94175	NA	NA	NA	-1.71993	NA	NA	NA	NA	NA	NA	NA	NA	0.000429252	6.27761e-05	0.0015545	NA	NA	NA	0.0112372	NA	NA	NA	NA	NA	NA	NA	NA	cAMP-responsive element binding 2	1463		F:GO:0003700; C:GO:0005634; C:GO:0005737; P:GO:0006357; F:GO:0043565	F:DNA-binding transcription factor activity; C:nucleus; C:cytoplasm; P:regulation of transcription by RNA polymerase II; F:sequence-specific DNA binding
TR582236|c0_g1_i1	2.10743	NA	NA	NA	NA	NA	NA	NA	NA	NA	NA	NA	NA	-2.12195	NA	0.0222308	NA	NA	NA	NA	NA	NA	NA	NA	NA	NA	NA	NA	0.0147564	NA	uncharacterized protein LOC101863323	1496		F:GO:0003700; P:GO:0006355; F:GO:0043565	F:DNA-binding transcription factor activity; P:regulation of transcription, DNA-templated; F:sequence-specific DNA binding
TR429501|c2_g2_i1	2.10972	2.27807	NA	NA	NA	NA	NA	NA	NA	-6.09629	NA	5.44056	NA	-4.25991	-3.48604	0.0330209	0.0174151	NA	NA	NA	NA	NA	NA	NA	1.56166e-07	NA	4.60798e-06	NA	8.23191e-07	0.000477047	RING finger 157	3094		F:GO:0046872	F:metal ion binding
TR609525|c1_g2_i1	2.11634	1.6111	NA	NA	-1.99949	NA	NA	NA	NA	NA	NA	NA	-2.64803	NA	1.93997	0.000800362	0.0245198	NA	NA	0.00176769	NA	NA	NA	NA	NA	NA	NA	4.64037e-05	NA	0.0122274	---NA---	1043
TR533493|c2_g1_i2	2.12033	NA	NA	NA	NA	NA	NA	NA	NA	NA	NA	NA	NA	NA	NA	0.0135117	NA	NA	NA	NA	NA	NA	NA	NA	NA	NA	NA	NA	NA	NA	nuclear autoantigenic sperm -like	259
TR578704|c7_g3_i5	2.12179	2.01592	NA	NA	NA	NA	NA	NA	NA	NA	NA	NA	-1.71924	-2.14473	NA	0.00616176	0.011797	NA	NA	NA	NA	NA	NA	NA	NA	NA	NA	0.0279513	0.00291717	NA	---NA---	2403
TR593747|c0_g1_i1	2.12479	NA	-2.11439	-2.03964	-4.23918	-2.19954	NA	NA	NA	NA	4.25813	2.81667	-4.24802	-4.71491	NA	0.000783532	NA	0.00110423	0.00199605	5.21915e-13	0.000737388	NA	NA	NA	NA	3.97208e-08	0.00171322	1.37183e-11	1.04456e-13	NA	PREDICTED: uncharacterized protein LOC101854471	7959		F:GO:0003674; P:GO:0006810	F:molecular_function; P:transport
TR562745|c1_g1_i2	2.12615	NA	2.04348	NA	NA	NA	NA	NA	NA	NA	NA	NA	NA	NA	NA	0.00822066	NA	0.0124284	NA	NA	NA	NA	NA	NA	NA	NA	NA	NA	NA	NA	---NA---	5288
TR559666|c1_g3_i9	2.12735	NA	2.20997	NA	NA	NA	NA	NA	NA	NA	NA	NA	2.44434	1.91952	NA	0.00972294	NA	0.00634108	NA	NA	NA	NA	NA	NA	NA	NA	NA	0.000665858	0.00788446	NA	---NA---	915
TR533149|c1_g1_i6	2.12742	NA	NA	NA	NA	NA	NA	NA	NA	NA	NA	NA	NA	NA	NA	0.0411715	NA	NA	NA	NA	NA	NA	NA	NA	NA	NA	NA	NA	NA	NA	ras-related Rab-8A isoform X2	2269	EC:3.6.1.15	F:GO:0003924; F:GO:0005525; C:GO:0005768; C:GO:0005886; P:GO:0006904; P:GO:0007264; C:GO:0008021; P:GO:0009306; C:GO:0030140; P:GO:0032869; P:GO:0048210; P:GO:0072659	F:GTPase activity; F:GTP binding; C:endosome; C:plasma membrane; P:vesicle docking involved in exocytosis; P:small GTPase mediated signal transduction; C:synaptic vesicle; P:protein secretion; C:trans-Golgi network transport vesicle; P:cellular response to insulin stimulus; P:Golgi vesicle fusion to target membrane; P:protein localization to plasma membrane	Nucleoside-triphosphate phosphatase
TR412452|c2_g1_i1	2.13157	NA	NA	NA	NA	NA	NA	NA	NA	NA	NA	NA	NA	NA	NA	0.0181282	NA	NA	NA	NA	NA	NA	NA	NA	NA	NA	NA	NA	NA	NA	lipophorin receptor	6236		F:GO:0043167	F:ion binding
TR539903|c2_g3_i7	2.13476	2.43592	2.6413	NA	NA	NA	NA	-2.76298	-1.90752	-1.53661	NA	NA	-2.84148	-1.59349	NA	8.68153e-05	8.68266e-07	6.83627e-08	NA	NA	NA	NA	1.55887e-06	0.00248198	0.0168494	NA	NA	9.41063e-09	0.00211694	NA	PREDICTED: translationally-controlled tumor protein homolog isoform X1	1085
TR547305|c4_g1_i4	2.14153	1.89434	2.47447	NA	NA	NA	NA	NA	NA	NA	NA	NA	NA	NA	NA	0.00904688	0.0330856	0.00152142	NA	NA	NA	NA	NA	NA	NA	NA	NA	NA	NA	NA	PREDICTED: deoxyuridine 5'-triphosphate nucleotidohydrolase, mitochondrial-like	1012	EC:3.6.1.23; EC:3.6.1.19	F:GO:0003674; P:GO:0034641; P:GO:0044281	F:molecular_function; P:cellular nitrogen compound metabolic process; P:small molecule metabolic process	dUTP diphosphatase; Acting on acid anhydrides
TR608453|c2_g1_i3	2.14332	NA	NA	NA	NA	NA	NA	NA	NA	NA	NA	NA	NA	NA	NA	0.0192627	NA	NA	NA	NA	NA	NA	NA	NA	NA	NA	NA	NA	NA	NA	PREDICTED: rho-related protein racA-like	3222	EC:3.6.1.15	P:GO:0001764; P:GO:0002119; F:GO:0003924; F:GO:0005515; F:GO:0005525; P:GO:0006915; P:GO:0007264; P:GO:0007369; P:GO:0008045; C:GO:0009898; P:GO:0010172; C:GO:0016021; P:GO:0030334; P:GO:0031103; C:GO:0031410; P:GO:0032228; P:GO:0033563; P:GO:0040035; P:GO:0040039; C:GO:0043025; P:GO:0043652; P:GO:0045138; P:GO:0048846; P:GO:0050764; P:GO:0097628	P:neuron migration; P:nematode larval development; F:GTPase activity; F:protein binding; F:GTP binding; P:apoptotic process; P:small GTPase mediated signal transduction; P:gastrulation; P:motor neuron axon guidance; C:cytoplasmic side of plasma membrane; P:embryonic body morphogenesis; C:integral component of membrane; P:regulation of cell migration; P:axon regeneration; C:cytoplasmic vesicle; P:…	Nucleoside-triphosphate phosphatase
TR440031|c1_g2_i1	2.15523	NA	NA	NA	NA	NA	NA	NA	NA	NA	NA	NA	-2.59185	-2.8509	NA	0.00155899	NA	NA	NA	NA	NA	NA	NA	NA	NA	NA	NA	7.02189e-05	6.81795e-06	NA	galectin 2	2086		F:GO:0003674	F:molecular_function
TR615407|c2_g2_i1	2.15979	2.3036	2.45904	NA	NA	NA	NA	NA	NA	NA	NA	NA	NA	2.54719	NA	0.015757	0.00811158	0.00559616	NA	NA	NA	NA	NA	NA	NA	NA	NA	NA	0.00134377	NA	---NA---	1377
TR426086|c1_g1_i3	2.16026	NA	NA	NA	NA	NA	NA	NA	NA	NA	NA	NA	NA	NA	NA	0.0237776	NA	NA	NA	NA	NA	NA	NA	NA	NA	NA	NA	NA	NA	NA	DNA-binding D-ETS-4 isoform X3	3299		F:GO:0003700; C:GO:0005634; P:GO:0006355; F:GO:0043565	F:DNA-binding transcription factor activity; C:nucleus; P:regulation of transcription, DNA-templated; F:sequence-specific DNA binding
TR610027|c15_g3_i2	2.16195	2.6306	NA	NA	NA	NA	NA	NA	NA	NA	NA	NA	NA	NA	NA	0.0155601	0.00135054	NA	NA	NA	NA	NA	NA	NA	NA	NA	NA	NA	NA	NA	---NA---	363
TR555429|c0_g4_i1	2.1653	NA	NA	-2.7553	NA	NA	NA	NA	NA	NA	NA	NA	NA	NA	NA	0.0210718	NA	NA	0.0081837	NA	NA	NA	NA	NA	NA	NA	NA	NA	NA	NA	---NA---	1614
TR523478|c2_g5_i1	2.17373	NA	2.57546	NA	NA	NA	NA	NA	NA	NA	NA	NA	NA	NA	NA	0.0240852	NA	0.00357877	NA	NA	NA	NA	NA	NA	NA	NA	NA	NA	NA	NA	---NA---	632
TR419260|c12_g1_i2	2.18408	NA	NA	NA	-2.18999	NA	NA	NA	NA	NA	NA	NA	NA	NA	NA	0.0361603	NA	NA	NA	0.0341505	NA	NA	NA	NA	NA	NA	NA	NA	NA	NA	---NA---	1433
TR527258|c1_g1_i4	2.19948	1.60735	NA	NA	-1.56681	NA	NA	NA	NA	NA	NA	NA	NA	NA	NA	7.47605e-06	0.00295354	NA	NA	0.00378965	NA	NA	NA	NA	NA	NA	NA	NA	NA	NA	---NA---	1038
TR559580|c1_g1_i1	2.20771	NA	NA	NA	NA	NA	NA	NA	NA	NA	NA	NA	4.3606	5.30937	NA	0.0453951	NA	NA	NA	NA	NA	NA	NA	NA	NA	NA	NA	0.000313403	4.27059e-06	NA	---NA---	1772		C:GO:0005575; P:GO:0006629; F:GO:0016810; P:GO:0034641	C:cellular_component; P:lipid metabolic process; F:hydrolase activity, acting on carbon-nitrogen (but not peptide) bonds; P:cellular nitrogen compound metabolic process
TR543078|c1_g6_i1	2.21472	NA	NA	NA	NA	NA	NA	NA	NA	NA	NA	NA	-1.70766	-1.51255	NA	0.000742744	NA	NA	NA	NA	NA	NA	NA	NA	NA	NA	NA	0.00927864	0.0183676	NA	---NA---	822
TR590624|c1_g1_i3	2.21529	NA	NA	NA	NA	NA	NA	NA	NA	NA	NA	-3.27327	NA	NA	NA	0.0196204	NA	NA	NA	NA	NA	NA	NA	NA	NA	NA	0.0293645	NA	NA	NA	septin-2 isoform X2	3803		F:GO:0005525	F:GTP binding
TR401904|c2_g1_i6	2.21656	NA	NA	NA	NA	NA	NA	NA	NA	NA	NA	NA	NA	-3.64823	NA	0.0301471	NA	NA	NA	NA	NA	NA	NA	NA	NA	NA	NA	NA	0.00010207	NA	leucine-rich repeat-containing 29 isoform X2	2276		F:GO:0003674	F:molecular_function
TR583697|c0_g1_i1	2.21786	NA	NA	NA	-2.02058	NA	NA	NA	NA	NA	NA	NA	-3.41784	-4.26296	NA	0.00115755	NA	NA	NA	0.00392834	NA	NA	NA	NA	NA	NA	NA	1.37915e-05	1.26343e-07	NA	---NA---	5457		F:GO:0003677; F:GO:0003700; C:GO:0005634; P:GO:0009058; P:GO:0034641	F:DNA binding; F:DNA-binding transcription factor activity; C:nucleus; P:biosynthetic process; P:cellular nitrogen compound metabolic process
TR383985|c11_g1_i3	2.21985	2.12197	NA	NA	-1.28017	NA	NA	NA	NA	NA	NA	NA	1.67198	1.32167	NA	5.02186e-06	1.65995e-05	NA	NA	0.0297078	NA	NA	NA	NA	NA	NA	NA	0.00399526	0.0292182	NA	---NA---	439
TR549410|c0_g3_i2	2.22198	2.20065	2.27082	NA	NA	NA	NA	NA	NA	NA	NA	NA	NA	NA	NA	0.037781	0.0426504	0.0308535	NA	NA	NA	NA	NA	NA	NA	NA	NA	NA	NA	NA	---NA---	315
TR558599|c0_g2_i3	2.23471	NA	NA	NA	NA	NA	NA	NA	NA	NA	NA	NA	NA	NA	NA	0.00892608	NA	NA	NA	NA	NA	NA	NA	NA	NA	NA	NA	NA	NA	NA	coiled-coil domain-containing 92-like	1249
TR544117|c1_g2_i1	2.23502	2.35431	NA	NA	NA	NA	NA	NA	NA	NA	NA	NA	2.82408	2.95919	NA	0.00474086	0.00249292	NA	NA	NA	NA	NA	NA	NA	NA	NA	NA	0.000728035	0.000229202	NA	PREDICTED: uncharacterized protein FLJ46082 homolog isoform X2	1343
TR583848|c1_g1_i2	2.23596	2.2057	2.72456	NA	NA	NA	NA	NA	NA	NA	NA	NA	NA	NA	NA	0.0260662	0.0305329	0.00283162	NA	NA	NA	NA	NA	NA	NA	NA	NA	NA	NA	NA	---NA---	296
TR561387|c1_g1_i2	2.24164	NA	NA	NA	-2.7391	NA	NA	NA	NA	NA	NA	NA	-2.68989	-2.05329	NA	0.00177431	NA	NA	NA	5.32797e-05	NA	NA	NA	NA	NA	NA	NA	0.00018215	0.00369177	NA	PREDICTED: SCO-spondin-like	394
TR608184|c0_g1_i1	2.24343	NA	NA	NA	NA	NA	NA	NA	NA	NA	NA	NA	NA	NA	NA	0.0300017	NA	NA	NA	NA	NA	NA	NA	NA	NA	NA	NA	NA	NA	NA	---NA---	307
TR558390|c0_g4_i1	2.25347	2.69483	2.3521	NA	NA	NA	NA	NA	NA	NA	NA	NA	NA	1.09087	1.40302	1.73912e-05	1.30755e-07	1.46207e-05	NA	NA	NA	NA	NA	NA	NA	NA	NA	NA	0.0311337	0.0135004	---NA---	2290
TR608515|c1_g5_i4	2.26015	NA	NA	NA	-2.63726	-1.57306	NA	NA	NA	NA	NA	NA	-2.46431	-2.20331	NA	0.000237746	NA	NA	NA	8.04906e-06	0.0411178	NA	NA	NA	NA	NA	NA	0.000109183	0.000306525	NA	PREDICTED: SCO-spondin-like	407
TR523478|c2_g12_i2	2.2608	2.62321	2.715	NA	NA	NA	NA	NA	NA	NA	NA	NA	NA	NA	NA	0.00408122	0.000288695	0.000152633	NA	NA	NA	NA	NA	NA	NA	NA	NA	NA	NA	NA	---NA---	913
TR450663|c1_g1_i2	2.27926	NA	NA	NA	NA	NA	NA	NA	NA	NA	NA	NA	NA	-2.25032	NA	0.014015	NA	NA	NA	NA	NA	NA	NA	NA	NA	NA	NA	NA	0.00923878	NA	vacuolar H[+] ATPase 44kD isoform A	2537	EC:3.6.1.3; EC:3.6.1.15	C:GO:0000221; P:GO:0007557; P:GO:0015991; P:GO:0019233; C:GO:0033181; F:GO:0046961	C:vacuolar proton-transporting V-type ATPase, V1 domain; P:regulation of juvenile hormone biosynthetic process; P:ATP hydrolysis coupled proton transport; P:sensory perception of pain; C:plasma membrane proton-transporting V-type ATPase complex; F:proton-transporting ATPase activity, rotational mechanism	Adenosinetriphosphatase; Nucleoside-triphosphate phosphatase
TR523668|c2_g1_i1	2.28205	NA	NA	NA	-1.85194	NA	NA	NA	NA	NA	NA	NA	NA	NA	NA	0.00236515	NA	NA	NA	0.0224045	NA	NA	NA	NA	NA	NA	NA	NA	NA	NA	---NA---	2258
TR540321|c1_g1_i1	2.28573	NA	NA	NA	-2.04489	NA	NA	NA	NA	NA	2.22212	NA	-1.77206	-2.91724	NA	0.00864361	NA	NA	NA	0.024579	NA	NA	NA	NA	NA	0.0272341	NA	0.0377048	0.000158654	NA	---NA---	253
TR405644|c1_g4_i1	2.28875	NA	NA	NA	NA	NA	NA	NA	NA	NA	NA	NA	NA	NA	NA	0.025531	NA	NA	NA	NA	NA	NA	NA	NA	NA	NA	NA	NA	NA	NA	calcium uptake 1 mitochondrial-like isoform X1	2275		F:GO:0005509	F:calcium ion binding
TR450693|c3_g1_i3	2.28976	NA	NA	NA	NA	NA	NA	-3.42682	NA	NA	NA	NA	NA	NA	NA	0.0336308	NA	NA	NA	NA	NA	NA	0.00145117	NA	NA	NA	NA	NA	NA	NA	---NA---	241
TR523478|c2_g12_i1	2.29339	1.92668	2.46969	NA	NA	NA	NA	NA	NA	NA	NA	NA	NA	NA	NA	0.00777495	0.0452877	0.00313811	NA	NA	NA	NA	NA	NA	NA	NA	NA	NA	NA	NA	---NA---	1383
TR613622|c1_g1_i1	2.29729	NA	NA	NA	NA	NA	NA	NA	NA	NA	NA	NA	NA	NA	NA	0.0447284	NA	NA	NA	NA	NA	NA	NA	NA	NA	NA	NA	NA	NA	NA	ankyrin SAM and basic leucine zipper domain-containing 1-like	2203		F:GO:0003674	F:molecular_function
TR543267|c3_g11_i1	2.3194	1.87798	1.14967	NA	-1.16973	NA	NA	NA	1.68571	NA	NA	-1.29001	1.46025	2.50908	NA	1.14663e-07	3.85866e-05	0.0408921	NA	0.0309777	NA	NA	NA	0.00308464	NA	NA	0.0353052	0.00170867	1.85439e-09	NA	---NA---	239
TR577103|c5_g2_i6	2.32149	NA	NA	NA	NA	NA	NA	NA	NA	NA	NA	NA	NA	NA	NA	0.026696	NA	NA	NA	NA	NA	NA	NA	NA	NA	NA	NA	NA	NA	NA	max isoform X3	1110		F:GO:0003700; C:GO:0005634; P:GO:0009058; P:GO:0034641	F:DNA-binding transcription factor activity; C:nucleus; P:biosynthetic process; P:cellular nitrogen compound metabolic process
TR387274|c4_g1_i3	2.32497	NA	NA	NA	-3.28911	-2.51456	NA	-2.47105	NA	NA	NA	NA	NA	-3.70277	NA	0.0282852	NA	NA	NA	0.000542414	0.0224716	NA	0.0279856	NA	NA	NA	NA	NA	0.00128319	NA	---NA---	1292		F:GO:0003674	F:molecular_function
TR450693|c3_g1_i1	2.32709	NA	NA	NA	-1.96157	NA	NA	NA	NA	NA	NA	NA	NA	NA	NA	0.00581984	NA	NA	NA	0.0300218	NA	NA	NA	NA	NA	NA	NA	NA	NA	NA	---NA---	241
TR571100|c4_g2_i1	2.32735	NA	NA	NA	-3.84301	-2.99469	-2.02145	NA	2.05721	NA	1.95803	NA	-4.08424	-2.50271	NA	0.000451779	NA	NA	NA	4.56858e-10	2.11061e-06	0.0394344	NA	0.0197441	NA	0.0208331	NA	1.69902e-09	9.94375e-05	NA	---NA---	754
TR534549|c2_g1_i1	2.33106	NA	NA	NA	NA	NA	NA	NA	NA	NA	NA	NA	NA	NA	NA	0.0219862	NA	NA	NA	NA	NA	NA	NA	NA	NA	NA	NA	NA	NA	NA	arginine serine-rich coiled-coil 2-like isoform X1	2888
TR597047|c4_g4_i1	2.33381	NA	NA	NA	-2.75106	NA	NA	NA	NA	NA	NA	NA	NA	-2.99749	NA	0.00546674	NA	NA	NA	0.000588259	NA	NA	NA	NA	NA	NA	NA	NA	0.00156006	NA	---NA---	554
TR419230|c32_g3_i4	2.33605	NA	2.66148	NA	NA	NA	NA	NA	NA	NA	-4.00659	-4.63666	-2.28691	-3.74355	NA	0.0237246	NA	0.00576788	NA	NA	NA	NA	NA	NA	NA	0.00402251	0.000445341	0.0208654	0.000678659	NA	serine threonine- kinase MARK1-like	2937	EC:2.7.11	P:GO:0000226; F:GO:0004674; F:GO:0005524; P:GO:0006468; P:GO:0030010	P:microtubule cytoskeleton organization; F:protein serine/threonine kinase activity; F:ATP binding; P:protein phosphorylation; P:establishment of cell polarity	Transferring phosphorus-containing groups
TR560771|c0_g1_i6	2.33652	NA	NA	NA	NA	NA	NA	NA	NA	NA	NA	NA	NA	NA	NA	0.0305831	NA	NA	NA	NA	NA	NA	NA	NA	NA	NA	NA	NA	NA	NA	CD59 glyco	1804		C:GO:0016021	C:integral component of membrane
TR582457|c3_g2_i1	2.33683	2.36482	3.21169	NA	NA	NA	NA	NA	NA	NA	NA	1.26458	NA	NA	NA	1.45065e-07	9.71475e-08	7.95709e-14	NA	NA	NA	NA	NA	NA	NA	NA	0.0251633	NA	NA	NA	Heme-binding 2	1018		F:GO:0003674; P:GO:0008150	F:molecular_function; P:biological_process
TR595007|c0_g1_i2	2.34965	3.13916	3.58526	NA	NA	NA	NA	-3.91594	NA	NA	NA	NA	2.85373	3.61338	NA	0.049319	0.00187156	0.00019671	NA	NA	NA	NA	0.000634582	NA	NA	NA	NA	0.00755325	0.000121918	NA	---NA---	408
TR603447|c0_g1_i2	2.34983	NA	3.25451	-2.67972	NA	3.58441	NA	NA	NA	NA	NA	NA	NA	NA	NA	0.0349844	NA	0.000757021	0.0080822	NA	5.17793e-05	NA	NA	NA	NA	NA	NA	NA	NA	NA	---NA---	755
TR405787|c2_g1_i5	2.352	NA	NA	NA	-2.0501	NA	NA	NA	NA	6.9974	10.2254	3.22802	-6.56721	-9.80093	NA	0.00336965	NA	NA	NA	0.014777	NA	NA	NA	NA	4.66146e-05	1.00436e-15	6.55531e-05	3.50795e-11	5.17383e-14	NA	multiple epidermal growth factor-like domains 6- partial	2961		F:GO:0043167	F:ion binding
TR385147|c10_g1_i1	2.35271	1.88273	1.82119	NA	NA	NA	NA	NA	NA	NA	NA	NA	NA	NA	NA	0.00055831	0.0120539	0.0157998	NA	NA	NA	NA	NA	NA	NA	NA	NA	NA	NA	NA	---NA---	1972
TR528491|c2_g1_i2	2.3559	2.13624	2.16287	NA	NA	NA	NA	NA	NA	NA	NA	NA	NA	NA	NA	0.00027679	0.00139846	0.00112787	NA	NA	NA	NA	NA	NA	NA	NA	NA	NA	NA	NA	---NA---	620
TR410914|c0_g1_i3	2.35772	NA	-1.96356	-2.04773	-4.32128	-2.27355	NA	NA	NA	NA	NA	NA	-2.4389	-4.9723	-2.5334	0.00112545	NA	0.0150699	0.010229	1.94753e-10	0.00346518	NA	NA	NA	NA	NA	NA	0.000646523	1.40261e-11	0.00558547	PREDICTED: uncharacterized protein LOC101858200	2188
TR531100|c1_g3_i15	2.36316	NA	2.16425	NA	NA	NA	NA	NA	NA	NA	NA	NA	NA	NA	NA	0.00135804	NA	0.0049161	NA	NA	NA	NA	NA	NA	NA	NA	NA	NA	NA	NA	---NA---	1222
TR401276|c1_g5_i2	2.37128	NA	2.19326	NA	NA	NA	NA	NA	NA	NA	NA	NA	NA	NA	NA	0.00263225	NA	0.00836206	NA	NA	NA	NA	NA	NA	NA	NA	NA	NA	NA	NA	---NA---	944
TR390320|c4_g2_i3	2.37292	NA	NA	NA	-3.244	NA	NA	NA	NA	NA	4.34846	NA	-4.05673	-3.78848	NA	0.0118964	NA	NA	NA	0.000188021	NA	NA	NA	NA	NA	0.000865464	NA	5.38694e-06	1.29453e-05	NA	CD63 antigen-like	650		C:GO:0005887; P:GO:0007166	C:integral component of plasma membrane; P:cell surface receptor signaling pathway
TR528670|c0_g1_i1	2.37632	NA	NA	NA	NA	NA	NA	NA	NA	NA	-4.59657	NA	NA	NA	NA	0.0423153	NA	NA	NA	NA	NA	NA	NA	NA	NA	0.00620752	NA	NA	NA	NA	hepatic leukemia factor-like isoform X1	1124		F:GO:0003677; F:GO:0003700; C:GO:0005634; P:GO:0009058; P:GO:0034641	F:DNA binding; F:DNA-binding transcription factor activity; C:nucleus; P:biosynthetic process; P:cellular nitrogen compound metabolic process
TR545866|c1_g1_i2	2.37717	NA	NA	NA	-3.05971	-2.18802	NA	NA	NA	NA	2.42714	NA	-4.57195	NA	3.4711	0.000183505	NA	NA	NA	4.57638e-07	0.000999325	NA	NA	NA	NA	0.00579767	NA	5.08366e-09	NA	0.000106651	---NA---	1559
TR533550|c0_g2_i2	2.38064	NA	NA	NA	NA	NA	NA	NA	NA	NA	NA	NA	NA	NA	NA	0.00864361	NA	NA	NA	NA	NA	NA	NA	NA	NA	NA	NA	NA	NA	NA	RING-box 1-like	282		F:GO:0008270; F:GO:0016874	F:zinc ion binding; F:ligase activity
TR613525|c2_g4_i1	2.3818	2.68868	2.21974	NA	NA	NA	NA	NA	NA	NA	NA	NA	NA	NA	NA	0.0145676	0.00380485	0.0284078	NA	NA	NA	NA	NA	NA	NA	NA	NA	NA	NA	NA	---NA---	280
TR603671|c1_g1_i5	2.38189	NA	NA	NA	NA	NA	NA	NA	NA	NA	NA	NA	NA	-2.61097	NA	0.0316576	NA	NA	NA	NA	NA	NA	NA	NA	NA	NA	NA	NA	0.0251603	NA	trafficking particle complex subunit 11	4383		C:GO:0016020	C:membrane
TR520659|c3_g1_i3	2.38385	NA	NA	-2.66907	-2.42783	NA	NA	NA	NA	NA	NA	NA	NA	NA	-1.91804	6.73742e-06	NA	NA	4.58485e-07	3.95129e-05	NA	NA	NA	NA	NA	NA	NA	NA	NA	0.00847528	tubulin alpha-1B chain- partial	1102	EC:3.6.1.15	P:GO:0000226; F:GO:0003725; F:GO:0003924; F:GO:0005200; F:GO:0005525; C:GO:0005881; F:GO:0031625; C:GO:0043209; C:GO:0070062; P:GO:0071353	P:microtubule cytoskeleton organization; F:double-stranded RNA binding; F:GTPase activity; F:structural constituent of cytoskeleton; F:GTP binding; C:cytoplasmic microtubule; F:ubiquitin protein ligase binding; C:myelin sheath; C:extracellular exosome; P:cellular response to interleukin-4	Nucleoside-triphosphate phosphatase
TR540090|c1_g1_i2	2.38859	NA	NA	NA	NA	NA	NA	NA	NA	NA	NA	NA	NA	NA	NA	0.0280572	NA	NA	NA	NA	NA	NA	NA	NA	NA	NA	NA	NA	NA	NA	Neuralized 1A	447		F:GO:0008270	F:zinc ion binding
TR606209|c3_g1_i5	2.39381	NA	NA	NA	NA	NA	NA	NA	NA	NA	NA	NA	NA	NA	NA	0.0342002	NA	NA	NA	NA	NA	NA	NA	NA	NA	NA	NA	NA	NA	NA	proline-rich transmembrane 1-like isoform X1	723		C:GO:0005575; P:GO:0008150	C:cellular_component; P:biological_process
TR585113|c2_g1_i1	2.4054	NA	NA	NA	-3.74342	-2.58372	NA	NA	NA	NA	NA	1.93146	-2.79173	NA	NA	0.000427504	NA	NA	NA	7.60454e-09	0.000190959	NA	NA	NA	NA	NA	0.0267011	3.54695e-05	NA	NA	C-type lectin domain family 11 member A-like	1497
TR415569|c0_g1_i1	2.40693	1.98485	2.36026	NA	NA	NA	NA	NA	NA	NA	NA	NA	NA	NA	NA	8.68153e-05	0.00234413	0.000126805	NA	NA	NA	NA	NA	NA	NA	NA	NA	NA	NA	NA	---NA---	559
TR539685|c2_g4_i9	2.41378	2.33032	NA	NA	NA	NA	NA	NA	NA	NA	NA	NA	NA	NA	NA	0.0167594	0.0248441	NA	NA	NA	NA	NA	NA	NA	NA	NA	NA	NA	NA	NA	FUN14 domain-containing 2 isoform X3	1371
TR425114|c3_g2_i2	2.41448	1.88169	NA	NA	NA	NA	NA	NA	NA	NA	NA	NA	3.33637	NA	-2.50178	0.000251361	0.00970273	NA	NA	NA	NA	NA	NA	NA	NA	NA	NA	1.15382e-05	NA	0.00280274	---NA---	8047
TR518966|c2_g2_i13	2.44324	1.96595	NA	NA	NA	NA	NA	NA	NA	NA	NA	NA	NA	-2.6386	NA	0.000339178	0.00797379	NA	NA	NA	NA	NA	NA	NA	NA	NA	NA	NA	0.000147006	NA	---NA---	1196
TR539363|c1_g11_i1	2.45098	2.97272	2.61393	NA	NA	NA	NA	NA	NA	NA	NA	NA	NA	-1.12887	-1.37409	1.07326e-05	4.76257e-08	2.33233e-06	NA	NA	NA	NA	NA	NA	NA	NA	NA	NA	0.0370862	0.0225439	beta actin 2, partial	362		F:GO:0005524	F:ATP binding
TR577187|c0_g1_i9	2.46657	NA	NA	NA	NA	NA	NA	NA	NA	NA	NA	NA	NA	NA	NA	0.0488588	NA	NA	NA	NA	NA	NA	NA	NA	NA	NA	NA	NA	NA	NA	F-box only 7 isoform X1	2191		F:GO:0003674	F:molecular_function
TR574826|c1_g4_i8	2.47693	2.56349	2.559	NA	NA	NA	NA	NA	NA	NA	NA	NA	NA	NA	NA	0.017563	0.0130262	0.012537	NA	NA	NA	NA	NA	NA	NA	NA	NA	NA	NA	NA	---NA---	434
TR570698|c1_g1_i1	2.4785	NA	-2.93492	-2.53424	-5.41342	-2.87918	NA	NA	NA	NA	NA	NA	NA	-3.33433	NA	0.0382874	NA	0.021351	0.0482178	5.31633e-07	0.0345164	NA	NA	NA	NA	NA	NA	NA	0.00831701	NA	troponin I	2796		F:GO:0003779; C:GO:0005861; F:GO:0046872	F:actin binding; C:troponin complex; F:metal ion binding
TR582596|c1_g13_i1	2.48076	2.89321	2.49297	NA	NA	NA	NA	2.58148	NA	NA	NA	NA	NA	NA	NA	0.0176419	0.00295354	0.0164731	NA	NA	NA	NA	0.0105651	NA	NA	NA	NA	NA	NA	NA	---NA---	394
TR569394|c0_g1_i6	2.4856	NA	NA	NA	NA	NA	NA	NA	NA	NA	NA	NA	NA	NA	NA	0.0440431	NA	NA	NA	NA	NA	NA	NA	NA	NA	NA	NA	NA	NA	NA	---NA---	1431
TR573180|c0_g2_i2	2.49946	NA	NA	NA	-2.88623	NA	NA	NA	NA	NA	NA	NA	-1.97587	-3.59135	NA	0.000388892	NA	NA	NA	2.82287e-05	NA	NA	NA	NA	NA	NA	NA	0.00907859	3.41896e-06	NA	pyruvate dehydrogenase phosphatase regulatory mitochondrial	2265		F:GO:0016491	F:oxidoreductase activity
TR567912|c1_g16_i2	2.50785	NA	NA	NA	NA	NA	NA	NA	NA	NA	NA	NA	-1.81944	NA	NA	0.00224424	NA	NA	NA	NA	NA	NA	NA	NA	NA	NA	NA	0.0361094	NA	NA	---NA---	1109
TR555429|c0_g4_i3	2.50932	NA	NA	NA	NA	NA	NA	NA	NA	NA	NA	NA	NA	NA	NA	0.0331946	NA	NA	NA	NA	NA	NA	NA	NA	NA	NA	NA	NA	NA	NA	PREDICTED: uncharacterized protein LOC101859634	1548
TR571664|c2_g1_i1	2.51496	NA	NA	NA	NA	NA	NA	NA	NA	NA	NA	NA	NA	-2.34196	NA	0.038036	NA	NA	NA	NA	NA	NA	NA	NA	NA	NA	NA	NA	0.0487032	NA	toll-like receptor 3-like isoform X1	3168		F:GO:0003674; P:GO:0007165	F:molecular_function; P:signal transduction
TR595651|c3_g1_i7	2.51833	NA	NA	NA	NA	NA	3.50734	NA	NA	NA	NA	3.30643	NA	NA	NA	0.00570054	NA	NA	NA	NA	NA	0.00150182	NA	NA	NA	NA	0.00637043	NA	NA	NA	next to BRCA1 gene 1 -like isoform X2	3574		P:GO:0006914; F:GO:0032182; F:GO:0043167	P:autophagy; F:ubiquitin-like protein binding; F:ion binding
TR577449|c1_g6_i1	2.52119	NA	NA	NA	NA	NA	NA	NA	NA	NA	NA	NA	NA	-2.5016	NA	0.0471299	NA	NA	NA	NA	NA	NA	NA	NA	NA	NA	NA	NA	0.0409704	NA	cytochrome P450 10-like	1251		F:GO:0016491; F:GO:0043167	F:oxidoreductase activity; F:ion binding
TR563461|c1_g1_i6	2.52205	NA	NA	NA	-2.71281	NA	NA	-3.23622	NA	NA	NA	NA	-3.60219	NA	NA	0.0219666	NA	NA	NA	0.0104342	NA	NA	0.0420493	NA	NA	NA	NA	0.00331193	NA	NA	---NA---	398
TR549785|c1_g6_i1	2.52242	NA	NA	NA	NA	NA	NA	2.56407	4.12265	NA	NA	NA	NA	2.22329	NA	0.0248766	NA	NA	NA	NA	NA	NA	0.0127003	0.000303288	NA	NA	NA	NA	0.0194307	NA	---NA---	369
TR519873|c3_g1_i5	2.52491	2.19293	NA	NA	NA	NA	NA	NA	NA	NA	NA	NA	NA	NA	NA	0.00229805	0.0131463	NA	NA	NA	NA	NA	NA	NA	NA	NA	NA	NA	NA	NA	D-aspartate oxidase-like	1609	EC:1.4.3.3	P:GO:0006520; F:GO:0016491; F:GO:0043167	P:cellular amino acid metabolic process; F:oxidoreductase activity; F:ion binding	D-amino-acid oxidase
TR553785|c1_g1_i1	2.52745	2.41113	2.32484	NA	NA	NA	NA	NA	NA	NA	NA	NA	-5.3107	-1.61073	3.69997	0.00050157	0.00106999	0.0017752	NA	NA	NA	NA	NA	NA	NA	NA	NA	6.00089e-08	0.0203959	0.00194994	---NA---	2598		F:GO:0003674	F:molecular_function
TR564534|c7_g3_i6	2.52943	3.08358	2.69714	NA	NA	NA	NA	NA	NA	NA	NA	NA	NA	NA	NA	4.66796e-07	5.79629e-10	6.23456e-08	NA	NA	NA	NA	NA	NA	NA	NA	NA	NA	NA	NA	JC7958galaxin precursor - reef coral	483
TR564859|c3_g2_i3	2.5326	2.1697	2.31747	NA	NA	NA	NA	NA	NA	NA	NA	NA	NA	NA	NA	0.000968456	0.00783194	0.00331163	NA	NA	NA	NA	NA	NA	NA	NA	NA	NA	NA	NA	---NA---	2750
TR543103|c3_g1_i7	2.53448	NA	NA	NA	-3.44214	NA	NA	2.52926	NA	NA	NA	2.50394	NA	NA	NA	0.0054503	NA	NA	NA	0.000385388	NA	NA	0.00734359	NA	NA	NA	0.0214774	NA	NA	NA	PREDICTED: uncharacterized protein LOC101863238 isoform X1	800
TR521697|c2_g2_i3	2.54015	NA	NA	NA	NA	NA	NA	NA	NA	NA	NA	NA	NA	NA	NA	0.0266644	NA	NA	NA	NA	NA	NA	NA	NA	NA	NA	NA	NA	NA	NA	---NA---	767
TR390770|c2_g3_i4	2.5426	NA	2.59268	NA	NA	NA	NA	NA	NA	NA	NA	NA	NA	NA	NA	0.0391011	NA	0.0333268	NA	NA	NA	NA	NA	NA	NA	NA	NA	NA	NA	NA	---NA---	709
TR582992|c0_g1_i1	2.54906	NA	NA	NA	NA	NA	NA	NA	NA	-7.00635	-7.00635	NA	NA	-7.90667	-7.57819	0.0491059	NA	NA	NA	NA	NA	NA	NA	NA	0.000707162	0.000812374	NA	NA	7.63376e-06	8.86901e-05	---NA---	2404		P:GO:0008150; F:GO:0016746	P:biological_process; F:transferase activity, transferring acyl groups
TR401270|c3_g1_i1	2.5522	2.84606	2.08753	NA	NA	NA	NA	NA	NA	NA	NA	NA	NA	NA	-2.13591	0.000651188	8.72734e-05	0.0102551	NA	NA	NA	NA	NA	NA	NA	NA	NA	NA	NA	0.0459433	ankyrin repeat	1438		F:GO:0003674	F:molecular_function
TR539432|c1_g3_i5	2.55357	NA	NA	NA	-2.51221	NA	NA	NA	NA	3.64789	4.30813	NA	NA	NA	NA	0.021813	NA	NA	NA	0.0179587	NA	NA	NA	NA	0.027766	0.00279353	NA	NA	NA	NA	---NA---	1098
TR523953|c3_g1_i12	2.55388	3.76965	3.03597	NA	NA	NA	NA	NA	NA	NA	NA	NA	NA	3.96187	NA	0.0185351	7.13948e-05	0.00251343	NA	NA	NA	NA	NA	NA	NA	NA	NA	NA	3.06287e-05	NA	tRNA-specific adenosine deaminase 1 isoform X1	2177	EC:3.5.4.4	F:GO:0003723; F:GO:0016810; P:GO:0034641	F:RNA binding; F:hydrolase activity, acting on carbon-nitrogen (but not peptide) bonds; P:cellular nitrogen compound metabolic process	Adenosine deaminase
TR525138|c2_g1_i13	2.55581	2.19675	NA	NA	-1.76046	NA	NA	NA	NA	NA	NA	NA	NA	NA	NA	0.000923941	0.00743918	NA	NA	0.048601	NA	NA	NA	NA	NA	NA	NA	NA	NA	NA	armadillo repeat-containing 8-like isoform X2	2791		F:GO:0003674	F:molecular_function
TR571317|c6_g2_i1	2.56034	2.16875	2.78348	NA	NA	NA	NA	NA	NA	NA	NA	NA	NA	NA	NA	0.00119689	0.0105131	0.00026889	NA	NA	NA	NA	NA	NA	NA	NA	NA	NA	NA	NA	---NA---	507
TR548229|c2_g3_i3	2.56327	2.94394	2.2248	NA	NA	NA	NA	NA	NA	NA	-10.318	-9.54471	-8.96473	-8.96473	NA	0.000723678	5.68992e-05	0.00521634	NA	NA	NA	NA	NA	NA	NA	3.0288e-16	6.03081e-13	2.69116e-11	1.09398e-11	NA	eukaryotic translation initiation factor 3 subunit J-A-like	1875		F:GO:0003743; C:GO:0005852	F:translation initiation factor activity; C:eukaryotic translation initiation factor 3 complex
TR602232|c0_g1_i3	2.56563	NA	2.12768	NA	NA	NA	NA	NA	NA	NA	NA	NA	-1.96815	NA	NA	0.0071256	NA	0.0421507	NA	NA	NA	NA	NA	NA	NA	NA	NA	0.0455554	NA	NA	ras GTP exchange son of	4469		F:GO:0005089; C:GO:0005694; P:GO:0035023	F:Rho guanyl-nucleotide exchange factor activity; C:chromosome; P:regulation of Rho protein signal transduction
TR542227|c1_g1_i5	2.56794	2.42381	NA	NA	NA	NA	NA	NA	NA	NA	NA	NA	NA	NA	NA	0.0149914	0.0275285	NA	NA	NA	NA	NA	NA	NA	NA	NA	NA	NA	NA	NA	PREDICTED: periaxin-like	717
TR425998|c1_g2_i1	2.56798	2.44259	2.86831	NA	NA	NA	NA	NA	NA	NA	NA	NA	NA	NA	NA	0.000257334	0.000608636	2.70617e-05	NA	NA	NA	NA	NA	NA	NA	NA	NA	NA	NA	NA	---NA---	824
TR566763|c3_g1_i2	2.56926	2.59694	NA	NA	NA	NA	NA	NA	NA	NA	NA	NA	NA	NA	NA	0.0390136	0.037147	NA	NA	NA	NA	NA	NA	NA	NA	NA	NA	NA	NA	NA	---NA---	437
TR607199|c0_g1_i3	2.57012	NA	2.67043	NA	NA	NA	NA	NA	NA	NA	NA	NA	NA	NA	NA	0.0117362	NA	0.0076195	NA	NA	NA	NA	NA	NA	NA	NA	NA	NA	NA	NA	ADAM family mig-17-like	3089	EC:3.4.24	F:GO:0008233	F:peptidase activity	Acting on peptide bonds (peptidases)
TR564890|c3_g1_i1	2.57343	NA	NA	NA	-2.73654	NA	NA	NA	NA	NA	NA	NA	NA	NA	NA	0.00455257	NA	NA	NA	0.00219697	NA	NA	NA	NA	NA	NA	NA	NA	NA	NA	---NA---	2093
TR406875|c0_g1_i7	2.57859	NA	3.00078	NA	NA	NA	NA	NA	NA	NA	NA	NA	1.86958	2.07101	NA	0.00270468	NA	0.000247867	NA	NA	NA	NA	NA	NA	NA	NA	NA	0.0364926	0.0119187	NA	thyrotroph embryonic factor-like isoform X2	1613		F:GO:0003700; P:GO:0009058; P:GO:0034641	F:DNA-binding transcription factor activity; P:biosynthetic process; P:cellular nitrogen compound metabolic process
TR587024|c4_g3_i5	2.58027	2.03886	2.37301	NA	NA	NA	NA	NA	NA	NA	NA	NA	NA	NA	NA	0.00233802	0.0333337	0.00653794	NA	NA	NA	NA	NA	NA	NA	NA	NA	NA	NA	NA	---NA---	943
TR597937|c1_g2_i7	2.58327	NA	NA	NA	NA	NA	NA	-6.63279	-6.27847	NA	NA	NA	2.25534	3.90328	NA	0.00390766	NA	NA	NA	NA	NA	NA	1.94982e-10	2.65493e-09	NA	NA	NA	0.0131692	1.08146e-06	NA	---NA---	1271
TR420269|c3_g1_i4	2.59329	NA	NA	NA	NA	NA	NA	8.5493	8.5493	NA	NA	NA	NA	NA	NA	0.049403	NA	NA	NA	NA	NA	NA	1.54905e-07	8.54154e-08	NA	NA	NA	NA	NA	NA	---NA---	1294
TR602686|c1_g1_i4	2.59452	2.88678	NA	NA	NA	NA	NA	NA	NA	NA	NA	NA	NA	-5.08136	-4.15376	0.0436217	0.0178023	NA	NA	NA	NA	NA	NA	NA	NA	NA	NA	NA	2.3291e-05	0.00270331	---NA---	3382
TR401285|c9_g2_i2	2.59904	2.89064	NA	NA	NA	NA	NA	NA	NA	NA	NA	NA	NA	NA	NA	0.041072	0.0167992	NA	NA	NA	NA	NA	NA	NA	NA	NA	NA	NA	NA	NA	---NA---	310
TR562408|c0_g1_i2	2.60146	2.06314	NA	NA	-2.49638	-1.95806	NA	NA	NA	2.51404	NA	-2.81567	-2.04098	-1.05624	NA	7.12348e-09	1.03376e-05	NA	NA	2.82023e-08	3.98846e-05	NA	NA	NA	7.46927e-06	NA	1.61775e-07	5.85134e-05	0.0396674	NA	---NA---	758
TR381235|c0_g1_i1	2.61233	NA	NA	NA	NA	NA	NA	NA	NA	NA	NA	NA	NA	NA	NA	0.0126782	NA	NA	NA	NA	NA	NA	NA	NA	NA	NA	NA	NA	NA	NA	PREDICTED: uncharacterized protein LOC101857839 isoform X1	3442
TR521793|c2_g1_i7	2.61766	2.14561	1.92095	NA	NA	NA	NA	NA	NA	NA	NA	NA	NA	-2.03085	NA	0.000949739	0.0128026	0.0338931	NA	NA	NA	NA	NA	NA	NA	NA	NA	NA	0.00903761	NA	cyclic AMP-responsive element-binding 3 3-B isoform X2	4771		F:GO:0003700; P:GO:0030968; F:GO:0035497; P:GO:0045944	F:DNA-binding transcription factor activity; P:endoplasmic reticulum unfolded protein response; F:cAMP response element binding; P:positive regulation of transcription by RNA polymerase II
TR574315|c1_g3_i3	2.62131	2.53342	NA	NA	-2.17608	-2.08818	NA	-4.50078	NA	NA	NA	NA	NA	-5.98847	NA	0.00288887	0.00453216	NA	NA	0.0204517	0.0423048	NA	2.32485e-05	NA	NA	NA	NA	NA	0.00199135	NA	---NA---	640
TR410949|c2_g1_i12	2.62179	NA	NA	NA	NA	NA	NA	NA	NA	NA	NA	NA	-2.50804	-3.46137	NA	0.0337107	NA	NA	NA	NA	NA	NA	NA	NA	NA	NA	NA	0.0367738	0.00610295	NA	---NA---	2200
TR554379|c4_g1_i1	2.62391	1.59085	2.4515	NA	NA	NA	NA	NA	NA	NA	NA	NA	NA	NA	NA	4.61894e-05	0.0485145	0.000238077	NA	NA	NA	NA	NA	NA	NA	NA	NA	NA	NA	NA	PREDICTED: uncharacterized protein LOC101862255	257
TR560096|c6_g7_i3	2.62747	NA	NA	NA	NA	NA	NA	NA	NA	NA	NA	NA	NA	NA	NA	0.0263369	NA	NA	NA	NA	NA	NA	NA	NA	NA	NA	NA	NA	NA	NA	transmembrane 53-B-like	1103		C:GO:0016021	C:integral component of membrane
TR542788|c1_g3_i2	2.63148	NA	3.6042	NA	NA	1.97029	NA	NA	NA	NA	NA	NA	NA	NA	NA	0.00350478	NA	1.21292e-05	NA	NA	0.0256215	NA	NA	NA	NA	NA	NA	NA	NA	NA	PREDICTED: rRNA-processing protein fcf2-like	1416
TR568433|c2_g6_i1	2.63408	1.79285	NA	NA	-1.70972	NA	NA	NA	NA	NA	NA	NA	NA	NA	NA	1.20471e-07	0.00102158	NA	NA	0.00176769	NA	NA	NA	NA	NA	NA	NA	NA	NA	NA	---NA---	637
TR613525|c2_g2_i2	2.63671	2.4079	2.24619	NA	NA	NA	NA	NA	NA	NA	NA	NA	NA	NA	NA	0.00107422	0.00292407	0.00668755	NA	NA	NA	NA	NA	NA	NA	NA	NA	NA	NA	NA	---NA---	1015
TR529672|c1_g5_i1	2.63753	NA	NA	NA	-2.86463	NA	NA	NA	NA	NA	NA	NA	-2.49363	-3.32835	NA	0.0181615	NA	NA	NA	0.0080469	NA	NA	NA	NA	NA	NA	NA	0.029474	0.0025725	NA	---NA---	364
TR547242|c4_g4_i3	2.64008	NA	NA	NA	NA	NA	NA	NA	NA	NA	NA	NA	-4.02999	NA	NA	0.00546674	NA	NA	NA	NA	NA	NA	NA	NA	NA	NA	NA	0.000710222	NA	NA	cAMP responsive element binding	1597		F:GO:0003700; F:GO:0005515; C:GO:0005634; P:GO:0006355; F:GO:0043565	F:DNA-binding transcription factor activity; F:protein binding; C:nucleus; P:regulation of transcription, DNA-templated; F:sequence-specific DNA binding
TR608515|c1_g5_i7	2.65043	NA	NA	NA	-3.36052	-2.11279	NA	NA	NA	NA	NA	1.81397	-3.54859	-2.83885	NA	1.05348e-05	NA	NA	NA	9.47244e-09	0.00150597	NA	NA	NA	NA	NA	0.0176272	1.1698e-08	2.56779e-06	NA	PREDICTED: SCO-spondin-like	1426
TR608767|c2_g1_i3	2.65501	2.54972	NA	NA	NA	NA	NA	NA	NA	NA	NA	NA	5.09399	5.47209	NA	0.02099	0.0321475	NA	NA	NA	NA	NA	NA	NA	NA	NA	NA	0.00130553	0.000257449	NA	---NA---	1198
TR613525|c2_g2_i1	2.66163	1.91938	1.99561	NA	NA	NA	NA	NA	NA	NA	NA	NA	NA	NA	NA	0.00100608	0.0429954	0.0287647	NA	NA	NA	NA	NA	NA	NA	NA	NA	NA	NA	NA	---NA---	1030
TR534551|c3_g1_i2	2.6635	NA	NA	NA	NA	NA	NA	NA	NA	NA	NA	NA	NA	NA	NA	0.00913339	NA	NA	NA	NA	NA	NA	NA	NA	NA	NA	NA	NA	NA	NA	---NA---	930		C:GO:0016021	C:integral component of membrane
TR555988|c0_g2_i2	2.66498	NA	2.52393	-1.84305	NA	1.702	NA	NA	NA	NA	NA	NA	NA	NA	NA	5.13833e-05	NA	0.000162216	0.0166325	NA	0.0349153	NA	NA	NA	NA	NA	NA	NA	NA	NA	---NA---	936
TR518203|c2_g3_i2	2.66941	NA	3.24746	NA	NA	NA	NA	NA	NA	NA	NA	-2.60363	NA	3.74224	NA	0.0110144	NA	0.000757873	NA	NA	NA	NA	NA	NA	NA	NA	0.0288266	NA	5.21929e-05	NA	---NA---	407
TR576140|c2_g1_i1	2.67128	NA	NA	NA	NA	NA	NA	NA	NA	NA	-5.10989	NA	NA	2.46905	NA	0.015681	NA	NA	NA	NA	NA	NA	NA	NA	NA	7.3702e-06	NA	NA	0.0233892	NA	---NA---	241
TR460338|c0_g1_i1	2.67326	-2.93981	5.60997	-5.61307	2.93671	8.54978	NA	2.24261	NA	NA	NA	-6.31115	-7.314	-4.98864	NA	0.00160784	0.0120532	4.92885e-13	6.4228e-10	0.000113736	4.01039e-21	NA	0.0130507	NA	NA	NA	0.00206227	7.86836e-06	6.87061e-05	NA	---NA---	251
TR600968|c2_g1_i1	2.69192	NA	2.57925	NA	NA	NA	NA	NA	NA	NA	NA	NA	NA	3.98131	3.26718	0.00112545	NA	0.00203305	NA	NA	NA	NA	NA	NA	NA	NA	NA	NA	0.000163106	0.00562767	Rac GTPase-activating 1	2182		P:GO:0007165	P:signal transduction
TR586663|c0_g1_i2	2.69206	NA	NA	NA	NA	NA	NA	NA	NA	NA	NA	NA	NA	NA	NA	0.0438888	NA	NA	NA	NA	NA	NA	NA	NA	NA	NA	NA	NA	NA	NA	---NA---	2450
TR595651|c3_g1_i1	2.69262	NA	NA	-3.01357	-4.23601	NA	NA	NA	NA	6.43848	6.60938	NA	-7.73288	-7.73288	NA	0.0101256	NA	NA	0.0044532	1.43952e-05	NA	NA	NA	NA	0.00220868	0.00109681	NA	8.55283e-06	4.99897e-06	NA	next to BRCA1 gene 1 -like isoform X2	3622		P:GO:0006914; F:GO:0032182; F:GO:0043167	P:autophagy; F:ubiquitin-like protein binding; F:ion binding
TR604059|c1_g4_i2	2.70129	2.80946	2.70873	NA	NA	NA	NA	NA	NA	NA	NA	NA	NA	NA	NA	0.00702208	0.00446142	0.00688166	NA	NA	NA	NA	NA	NA	NA	NA	NA	NA	NA	NA	---NA---	283
TR546204|c1_g6_i1	2.70345	1.83297	NA	NA	-2.04783	NA	NA	NA	NA	NA	NA	NA	NA	NA	NA	3.4266e-05	0.0148067	NA	NA	0.00336369	NA	NA	NA	NA	NA	NA	NA	NA	NA	NA	Ubiquitin carboxyl-terminal hydrolase 15	2099	EC:3.4.19.12	F:GO:0004843; F:GO:0005515; P:GO:0006508; P:GO:0051260	F:thiol-dependent ubiquitin-specific protease activity; F:protein binding; P:proteolysis; P:protein homooligomerization	Ubiquitinyl hydrolase 1
TR428075|c2_g6_i1	2.7093	NA	2.35982	NA	NA	NA	NA	NA	NA	NA	NA	NA	NA	-2.37302	NA	0.0110441	NA	0.0400543	NA	NA	NA	NA	NA	NA	NA	NA	NA	NA	0.0114743	NA	arylsulfatase B-like	770		F:GO:0003674; P:GO:0008150	F:molecular_function; P:biological_process
TR420263|c2_g1_i1	2.71009	NA	NA	NA	NA	NA	NA	NA	NA	NA	NA	NA	NA	NA	NA	0.0405115	NA	NA	NA	NA	NA	NA	NA	NA	NA	NA	NA	NA	NA	NA	---NA---	1226
TR517157|c0_g1_i2	2.7138	NA	NA	NA	NA	NA	NA	NA	NA	NA	NA	NA	NA	NA	NA	0.0205384	NA	NA	NA	NA	NA	NA	NA	NA	NA	NA	NA	NA	NA	NA	---NA---	992
TR540624|c0_g1_i1	2.71455	1.78437	NA	NA	-2.89023	-1.96005	-1.61263	NA	NA	NA	2.54444	NA	-6.13674	-2.19619	3.94056	4.49774e-07	0.00295199	NA	NA	6.05224e-08	0.000908235	0.0303037	NA	NA	NA	0.00032493	NA	3.05192e-11	0.00056934	0.00164242	---NA---	1260
TR530250|c0_g1_i6	2.71468	NA	NA	NA	NA	NA	NA	NA	NA	NA	NA	NA	NA	-3.0218	NA	0.0357379	NA	NA	NA	NA	NA	NA	NA	NA	NA	NA	NA	NA	0.0420172	NA	---NA---	1397
TR539935|c3_g1_i4	2.71608	NA	NA	NA	NA	NA	NA	NA	NA	NA	NA	NA	NA	NA	NA	0.0340937	NA	NA	NA	NA	NA	NA	NA	NA	NA	NA	NA	NA	NA	NA	PREDICTED: uncharacterized protein LOC101854131	1975		P:GO:0006633; F:GO:0016790	P:fatty acid biosynthetic process; F:thiolester hydrolase activity
TR601613|c0_g4_i3	2.71957	NA	NA	NA	NA	NA	-2.39959	NA	NA	NA	NA	NA	3.00667	2.718	NA	0.00954827	NA	NA	NA	NA	NA	0.0308051	NA	NA	NA	NA	NA	0.00117654	0.0028519	NA	---NA---	790
TR440630|c2_g1_i3	2.72188	NA	4.25191	NA	NA	4.25207	NA	NA	NA	NA	-4.63233	-5.16483	2.66631	NA	NA	0.0424901	NA	0.000148149	NA	NA	0.00145591	NA	NA	NA	NA	0.000422278	4.93249e-05	0.0217649	NA	NA	---NA---	471
TR569767|c2_g1_i9	2.72508	2.89443	NA	NA	NA	NA	NA	NA	NA	NA	NA	NA	NA	NA	NA	0.0464283	0.0298348	NA	NA	NA	NA	NA	NA	NA	NA	NA	NA	NA	NA	NA	ankyrin repeat domain-containing SOWAHA- partial	3007		F:GO:0003674	F:molecular_function
TR578892|c1_g1_i1	2.72832	NA	3.21554	NA	NA	NA	NA	NA	NA	NA	2.12772	NA	NA	NA	NA	0.00594629	NA	0.000623492	NA	NA	NA	NA	NA	NA	NA	0.0483219	NA	NA	NA	NA	myb X-like isoform X3	2034
TR612586|c1_g1_i11	2.73124	NA	2.42553	NA	NA	NA	NA	NA	NA	NA	NA	-2.42961	NA	-4.00054	NA	0.00902565	NA	0.0291698	NA	NA	NA	NA	NA	NA	NA	NA	0.0444314	NA	0.000232138	NA	NEDD4 family-interacting 1	1777		P:GO:0007034; C:GO:0016020; P:GO:0030001	P:vacuolar transport; C:membrane; P:metal ion transport
TR590624|c1_g1_i1	2.74677	NA	NA	NA	NA	NA	NA	NA	NA	NA	NA	NA	NA	NA	NA	0.0222632	NA	NA	NA	NA	NA	NA	NA	NA	NA	NA	NA	NA	NA	NA	septin-2 isoform X2	3586		F:GO:0005525	F:GTP binding
TR561685|c1_g2_i3	2.75003	NA	NA	NA	-3.78705	NA	NA	NA	NA	NA	NA	NA	NA	-3.19832	-4.42927	0.0138511	NA	NA	NA	0.000355067	NA	NA	NA	NA	NA	NA	NA	NA	0.0384661	0.00433881	---NA---	3377		F:GO:0008236; P:GO:0043170	F:serine-type peptidase activity; P:macromolecule metabolic process
TR603142|c1_g4_i1	2.75019	4.29097	5.29168	NA	2.54149	NA	NA	NA	NA	-4.25073	-3.4948	NA	NA	7.37842	9.95822	0.00360068	2.88251e-07	1.29993e-10	NA	0.00210313	NA	NA	NA	NA	3.66649e-07	2.26149e-05	NA	NA	9.0454e-14	2.05122e-13	Prefoldin subunit 6	1342		P:GO:0006457; C:GO:0016272; F:GO:0051082; F:GO:0051087; P:GO:0051131	P:protein folding; C:prefoldin complex; F:unfolded protein binding; F:chaperone binding; P:chaperone-mediated protein complex assembly
TR454940|c1_g4_i1	2.76159	2.95449	3.29796	NA	NA	NA	NA	NA	NA	NA	NA	NA	NA	NA	NA	0.00100195	0.000312179	3.72306e-05	NA	NA	NA	NA	NA	NA	NA	NA	NA	NA	NA	NA	---NA---	314
TR379651|c0_g1_i2	2.76423	NA	NA	NA	NA	NA	NA	NA	NA	NA	NA	NA	NA	NA	NA	0.0475622	NA	NA	NA	NA	NA	NA	NA	NA	NA	NA	NA	NA	NA	NA	thioester-containing	4087		C:GO:0005615; F:GO:0030234	C:extracellular space; F:enzyme regulator activity
TR557902|c2_g1_i1	2.7677	3.50073	3.43148	NA	NA	NA	NA	NA	NA	NA	NA	NA	NA	NA	NA	0.0421495	0.0033933	0.0043748	NA	NA	NA	NA	NA	NA	NA	NA	NA	NA	NA	NA	---NA---	695
TR590040|c2_g4_i2	2.77472	NA	NA	NA	-4.70216	-3.27372	NA	NA	NA	NA	3.53233	NA	NA	NA	NA	0.010427	NA	NA	NA	2.75424e-05	0.010342	NA	NA	NA	NA	0.00808027	NA	NA	NA	NA	---NA---	292
TR405766|c2_g3_i5	2.77572	NA	NA	NA	NA	NA	NA	NA	NA	NA	NA	NA	NA	NA	NA	0.0117273	NA	NA	NA	NA	NA	NA	NA	NA	NA	NA	NA	NA	NA	NA	---NA---	2537
TR604108|c1_g4_i1	2.77608	3.43132	3.42479	NA	NA	NA	NA	NA	NA	NA	NA	NA	NA	NA	NA	0.0122387	0.000639586	0.000653968	NA	NA	NA	NA	NA	NA	NA	NA	NA	NA	NA	NA	---NA---	239
TR556029|c2_g1_i3	2.77621	NA	NA	NA	-6.79145	NA	8.21137	NA	-8.21137	NA	NA	NA	3.03407	2.49433	NA	0.0267206	NA	NA	NA	2.17017e-05	NA	7.50455e-08	NA	4.44662e-08	NA	NA	NA	0.00156572	0.00892277	NA	PREDICTED: uncharacterized protein LOC101864286 isoform X1	1538
TR386624|c0_g1_i6	2.78302	3.11522	NA	NA	NA	NA	NA	NA	NA	NA	NA	NA	5.34377	5.07159	NA	0.0248766	0.00792685	NA	NA	NA	NA	NA	NA	NA	NA	NA	NA	0.000121358	0.000236363	NA	---NA---	960
TR577125|c0_g1_i5	2.78683	NA	NA	NA	-2.78188	NA	NA	NA	2.71476	NA	NA	NA	NA	-2.8825	NA	0.00537982	NA	NA	NA	0.00556076	NA	NA	NA	0.0429026	NA	NA	NA	NA	0.00596977	NA	Isocitrate dehydrogenase [NADP] cytoplasmic	1696	EC:1.1.1.42	F:GO:0000287; F:GO:0004450; F:GO:0005102; C:GO:0005739; C:GO:0005777; C:GO:0005829; P:GO:0006099; P:GO:0006102; P:GO:0006103; P:GO:0006749; P:GO:0006979; P:GO:0030097; F:GO:0042803; F:GO:0051287; P:GO:0060696; C:GO:0070062; P:GO:0071071	F:magnesium ion binding; F:isocitrate dehydrogenase (NADP+) activity; F:signaling receptor binding; C:mitochondrion; C:peroxisome; C:cytosol; P:tricarboxylic acid cycle; P:isocitrate metabolic process; P:2-oxoglutarate metabolic process; P:glutathione metabolic process; P:response to oxidative stress; P:hemopoiesis; F:protein homodimerization activity; F:NAD binding; P:regulation of phospholipid …	Isocitrate dehydrogenase (NADP(+))
TR542250|c2_g3_i5	2.79874	2.53314	NA	NA	NA	NA	NA	NA	NA	NA	NA	NA	NA	NA	NA	0.00255111	0.00869667	NA	NA	NA	NA	NA	NA	NA	NA	NA	NA	NA	NA	NA	leucine carboxyl methyltransferase 1	1290		C:GO:0005829; P:GO:0006481; F:GO:0018423; P:GO:0050794	C:cytosol; P:C-terminal protein methylation; F:protein C-terminal leucine carboxyl O-methyltransferase activity; P:regulation of cellular process
TR420270|c0_g1_i2	2.80561	-6.47383	3.29597	-9.27944	NA	9.7698	NA	NA	NA	-9.05944	NA	8.13291	NA	NA	NA	0.00152228	9.3905e-06	9.95346e-05	3.71891e-14	NA	5.7954e-16	NA	NA	NA	4.42056e-10	NA	1.86173e-07	NA	NA	NA	thyroid receptor-interacting 11-like isoform X6	8151		C:GO:0005622; P:GO:0034067	C:intracellular; P:protein localization to Golgi apparatus
TR543078|c1_g4_i1	2.80688	NA	2.79648	NA	NA	NA	NA	NA	NA	NA	NA	NA	NA	NA	NA	0.0264361	NA	0.0278086	NA	NA	NA	NA	NA	NA	NA	NA	NA	NA	NA	NA	---NA---	247
TR590155|c5_g2_i5	2.80944	2.64358	2.05134	NA	NA	NA	NA	NA	NA	NA	NA	NA	NA	-1.38388	-2.0602	5.12118e-09	4.76257e-08	7.20526e-05	NA	NA	NA	NA	NA	NA	NA	NA	NA	NA	0.0153899	0.000325768	interleukin-1 receptor-associated kinase 1-binding 1-like	1309		P:GO:0002376; P:GO:0007165	P:immune system process; P:signal transduction
TR453491|c0_g1_i5	2.81094	NA	NA	NA	-2.86426	NA	NA	NA	NA	NA	NA	NA	NA	NA	NA	0.026237	NA	NA	NA	0.0227741	NA	NA	NA	NA	NA	NA	NA	NA	NA	NA	interleukin-1 receptor-associated kinase 4	3242		P:GO:0006464; F:GO:0016301; F:GO:0043167	P:cellular protein modification process; F:kinase activity; F:ion binding
TR592114|c3_g3_i8	2.8123	NA	NA	NA	NA	NA	NA	NA	NA	3.24519	3.45104	NA	NA	NA	NA	0.013166	NA	NA	NA	NA	NA	NA	NA	NA	0.0143927	0.00584718	NA	NA	NA	NA	myotubularin-related partial	6245	EC:3.1.3.16; EC:3.1.3.48; EC:3.1.3.41	F:GO:0016791; F:GO:0043167	F:phosphatase activity; F:ion binding	Protein-serine/threonine phosphatase; Protein-tyrosine-phosphatase; 4-nitrophenylphosphatase
TR596710|c4_g2_i3	2.81268	NA	NA	NA	NA	NA	NA	-3.55517	-4.53835	NA	-3.73582	NA	NA	NA	NA	0.00491309	NA	NA	NA	NA	NA	NA	0.0115436	0.000338341	NA	0.0116674	NA	NA	NA	NA	---NA---	2365
TR557274|c2_g1_i11	2.81312	NA	-5.98948	NA	-8.8026	-7.82594	NA	NA	NA	NA	NA	NA	NA	-6.95908	NA	0.0446355	NA	0.00236553	NA	1.18255e-07	6.70506e-06	NA	NA	NA	NA	NA	NA	NA	0.00051867	NA	glucose dehydrogenase [ quinone]	2621		F:GO:0016491; F:GO:0043167	F:oxidoreductase activity; F:ion binding
TR611050|c1_g1_i1	2.81822	2.66336	NA	NA	NA	NA	NA	NA	NA	NA	NA	NA	NA	NA	NA	0.0174748	0.0312175	NA	NA	NA	NA	NA	NA	NA	NA	NA	NA	NA	NA	NA	---NA---	1993
TR384041|c9_g2_i1	2.82055	3.71848	4.51453	NA	NA	NA	NA	NA	NA	2.37948	NA	NA	NA	-8.37288	-7.60875	0.00360068	3.12573e-05	2.12536e-07	NA	NA	NA	NA	NA	NA	0.0200013	NA	NA	NA	2.12189e-08	8.1233e-06	sterile alpha motif domain-containing 15-like	882		F:GO:0003674	F:molecular_function
TR581912|c1_g2_i3	2.82636	NA	NA	NA	NA	NA	NA	NA	NA	NA	NA	NA	NA	NA	NA	0.0273818	NA	NA	NA	NA	NA	NA	NA	NA	NA	NA	NA	NA	NA	NA	growth arrest and DNA damage-inducible GADD45 gamma-like	653		C:GO:0005634; P:GO:0006950; P:GO:0007049	C:nucleus; P:response to stress; P:cell cycle
TR569414|c1_g1_i20	2.82674	NA	3.66964	-1.74516	NA	2.58805	NA	NA	NA	NA	-2.00809	-1.50994	2.74906	2.11097	NA	4.00192e-12	NA	1.13063e-19	0.00044286	NA	1.08127e-08	NA	NA	NA	NA	2.41223e-06	0.00189365	9.96863e-12	1.09892e-06	NA	---NA---	850
TR528050|c1_g5_i1	2.83111	3.30712	3.22564	NA	NA	NA	NA	NA	NA	NA	NA	NA	NA	NA	NA	0.0302042	0.00600522	0.00765182	NA	NA	NA	NA	NA	NA	NA	NA	NA	NA	NA	NA	---NA---	232
TR527065|c1_g1_i2	2.8328	NA	NA	NA	NA	NA	NA	NA	NA	NA	NA	NA	NA	NA	NA	0.0302337	NA	NA	NA	NA	NA	NA	NA	NA	NA	NA	NA	NA	NA	NA	---NA---	367
TR581162|c1_g1_i8	2.84272	NA	NA	NA	NA	NA	NA	NA	NA	8.75693	NA	-8.75693	-6.35518	NA	8.23266	0.0161427	NA	NA	NA	NA	NA	NA	NA	NA	3.3899e-07	NA	6.12551e-07	0.00245314	NA	4.9229e-06	thioredoxin domain-containing 3 homolog	2068	EC:2.7.4.6	F:GO:0004550; P:GO:0006165; P:GO:0006183; P:GO:0006228; P:GO:0006241; P:GO:0045454	F:nucleoside diphosphate kinase activity; P:nucleoside diphosphate phosphorylation; P:GTP biosynthetic process; P:UTP biosynthetic process; P:CTP biosynthetic process; P:cell redox homeostasis	Nucleoside-diphosphate kinase
TR607996|c2_g1_i2	2.84373	3.24828	2.55892	NA	NA	NA	-3.6938	NA	4.77645	NA	NA	NA	-4.53633	-4.01516	NA	0.00219561	0.000262272	0.00828697	NA	NA	NA	0.00206287	NA	1.20357e-05	NA	NA	NA	4.25403e-05	0.000247625	NA	---NA---	1144
TR589726|c1_g3_i5	2.84402	NA	NA	NA	NA	NA	NA	3.71635	NA	NA	NA	NA	NA	NA	NA	0.0496445	NA	NA	NA	NA	NA	NA	0.011596	NA	NA	NA	NA	NA	NA	NA	---NA---	1079
TR412417|c1_g2_i1	2.85447	1.87516	2.34165	NA	NA	NA	2.64335	NA	-4.33042	NA	NA	NA	3.29843	NA	-2.89271	0.000222874	0.0461887	0.00441468	NA	NA	NA	0.000847202	NA	1.06541e-08	NA	NA	NA	0.000172841	NA	0.00438171	---NA---	2422
TR606503|c2_g1_i14	2.85967	NA	NA	-5.10945	-4.69269	NA	NA	4.87118	NA	-4.12281	NA	3.97306	NA	-5.46665	-3.87895	0.00535647	NA	NA	1.52931e-05	1.81195e-06	NA	NA	3.11802e-05	NA	0.005648	NA	0.00858245	NA	5.44204e-05	0.0437675	ADP-ribosylation factor 1	1214		F:GO:0005525; C:GO:0005622; P:GO:0007264	F:GTP binding; C:intracellular; P:small GTPase mediated signal transduction
TR445245|c0_g1_i1	2.86705	NA	NA	NA	NA	NA	NA	NA	NA	NA	NA	NA	NA	NA	NA	0.0455575	NA	NA	NA	NA	NA	NA	NA	NA	NA	NA	NA	NA	NA	NA	PREDICTED: putative uncharacterized protein At4g01020, chloroplastic-like	616		F:GO:0000166; F:GO:0004386; F:GO:0046872	F:nucleotide binding; F:helicase activity; F:metal ion binding
TR609295|c1_g1_i3	2.87232	2.11172	1.67226	NA	NA	NA	NA	NA	NA	NA	NA	NA	-2.09903	-1.74212	NA	5.79957e-07	0.000611301	0.0162331	NA	NA	NA	NA	NA	NA	NA	NA	NA	0.00074754	0.00380823	NA	CREBRF homolog isoform X2	3074		F:GO:0003700; P:GO:0009058; P:GO:0034641	F:DNA-binding transcription factor activity; P:biosynthetic process; P:cellular nitrogen compound metabolic process
TR602092|c1_g2_i1	2.87242	NA	NA	NA	NA	NA	NA	NA	NA	NA	NA	NA	NA	2.39575	NA	0.0323389	NA	NA	NA	NA	NA	NA	NA	NA	NA	NA	NA	NA	0.0468427	NA	---NA---	904
TR544507|c1_g3_i1	2.87496	NA	NA	NA	-2.27011	NA	NA	NA	NA	NA	NA	NA	-3.51469	-3.23285	NA	0.00389683	NA	NA	NA	0.0367451	NA	NA	NA	NA	NA	NA	NA	0.025517	0.011096	NA	---NA---	1277
TR552263|c3_g3_i1	2.88567	NA	NA	-3.56505	-3.29593	NA	3.34387	-5.08346	-8.42733	NA	NA	4.23015	NA	NA	NA	0.000307757	NA	NA	7.42725e-06	2.82287e-05	NA	2.89234e-05	5.12142e-06	1.81648e-17	NA	NA	0.00772148	NA	NA	NA	---NA---	386
TR522750|c0_g1_i3	2.8868	2.13797	NA	NA	NA	NA	NA	NA	NA	5.50518	3.49343	NA	NA	NA	NA	0.00105077	0.0349704	NA	NA	NA	NA	NA	NA	NA	2.18736e-05	0.0326131	NA	NA	NA	NA	---NA---	2225
TR540090|c1_g1_i1	2.88932	2.58009	2.30207	NA	NA	NA	NA	NA	NA	NA	NA	NA	NA	NA	NA	0.00219895	0.00916462	0.0273636	NA	NA	NA	NA	NA	NA	NA	NA	NA	NA	NA	NA	Neuralized 1A	465		F:GO:0008270	F:zinc ion binding
TR400723|c0_g1_i1	2.89282	3.9653	4.0783	NA	NA	NA	NA	NA	NA	NA	NA	NA	NA	NA	NA	0.0262903	0.00030594	0.000185571	NA	NA	NA	NA	NA	NA	NA	NA	NA	NA	NA	NA	---NA---	587
TR448977|c4_g6_i4	2.89577	NA	NA	NA	NA	NA	NA	NA	NA	NA	NA	NA	-3.15164	-3.79165	NA	0.0405057	NA	NA	NA	NA	NA	NA	NA	NA	NA	NA	NA	0.0298451	0.0064355	NA	PREDICTED: sequestosome-1-like	553
TR571317|c6_g2_i2	2.90035	2.00317	3.14026	NA	NA	NA	NA	NA	NA	2.05581	NA	NA	NA	NA	NA	0.000117155	0.0249471	2.23855e-05	NA	NA	NA	NA	NA	NA	0.0267622	NA	NA	NA	NA	NA	---NA---	655
TR423527|c0_g1_i15	2.9109	3.00505	NA	NA	NA	NA	NA	NA	NA	NA	NA	NA	NA	NA	NA	0.0301471	0.0233674	NA	NA	NA	NA	NA	NA	NA	NA	NA	NA	NA	NA	NA	---NA---	3698
TR527216|c5_g1_i2	2.91107	3.80947	3.54541	NA	NA	NA	NA	NA	NA	NA	NA	NA	NA	1.67249	NA	0.0033615	3.26084e-05	0.000137706	NA	NA	NA	NA	NA	NA	NA	NA	NA	NA	0.0384394	NA	---NA---	479
TR530157|c1_g2_i8	2.92733	NA	2.61894	NA	NA	NA	NA	NA	NA	NA	NA	NA	NA	-2.37678	NA	0.00635022	NA	0.0208318	NA	NA	NA	NA	NA	NA	NA	NA	NA	NA	0.0291662	NA	Neuralized 1A	959		F:GO:0008270; F:GO:0046872	F:zinc ion binding; F:metal ion binding
TR448910|c0_g1_i10	2.92818	NA	NA	NA	NA	NA	NA	NA	NA	NA	NA	NA	NA	NA	NA	0.0364472	NA	NA	NA	NA	NA	NA	NA	NA	NA	NA	NA	NA	NA	NA	acetyl- carboxylase 1 isoform X4	7398	EC:6.4.1.2; EC:6.3.4.14	F:GO:0003989; F:GO:0004075; F:GO:0005524; P:GO:0006633; F:GO:0046872	F:acetyl-CoA carboxylase activity; F:biotin carboxylase activity; F:ATP binding; P:fatty acid biosynthetic process; F:metal ion binding	Acetyl-CoA carboxylase; Biotin carboxylase
TR595490|c2_g7_i1	2.92913	NA	NA	-2.82142	-3.04853	NA	NA	NA	NA	NA	NA	NA	NA	-2.04667	NA	0.00192386	NA	NA	0.0044532	0.0010969	NA	NA	NA	NA	NA	NA	NA	NA	0.0376741	NA	major vault -like	2875		C:GO:0005634; C:GO:0005737; C:GO:1990904	C:nucleus; C:cytoplasm; C:ribonucleoprotein complex
TR586535|c3_g1_i3	2.93097	NA	-3.96615	NA	-6.89712	-6.04375	NA	NA	NA	NA	NA	NA	NA	NA	3.71228	0.00973063	NA	0.0211777	NA	1.31029e-07	1.05523e-05	NA	NA	NA	NA	NA	NA	NA	NA	0.0115499	short-chain specific acyl- mitochondrial-like	1005	EC:1.3.99.3; EC:1.3.8.1	F:GO:0000062; F:GO:0003995; F:GO:0004085; C:GO:0005739; F:GO:0009055; P:GO:0033539; P:GO:0046359; F:GO:0050660; P:GO:0055088	F:fatty-acyl-CoA binding; F:acyl-CoA dehydrogenase activity; F:butyryl-CoA dehydrogenase activity; C:mitochondrion; F:electron transfer activity; P:fatty acid beta-oxidation using acyl-CoA dehydrogenase; P:butyrate catabolic process; F:flavin adenine dinucleotide binding; P:lipid homeostasis	Acting on the CH-CH group of donors; Short-chain acyl-CoA dehydrogenase
TR585929|c1_g1_i1	2.93678	NA	NA	NA	NA	NA	NA	NA	NA	NA	NA	NA	NA	-5.50851	-6.11238	0.0222075	NA	NA	NA	NA	NA	NA	NA	NA	NA	NA	NA	NA	0.0136558	0.0114248	hypothetical protein CGI_10017518	2206		C:GO:0016020; C:GO:0016021	C:membrane; C:integral component of membrane
TR555974|c1_g3_i6	2.94124	NA	NA	NA	NA	NA	NA	NA	NA	NA	NA	NA	4.17732	3.23657	NA	0.0337013	NA	NA	NA	NA	NA	NA	NA	NA	NA	NA	NA	0.00466088	0.0389416	NA	---NA---	420
TR542397|c0_g1_i2	2.94356	NA	NA	NA	NA	NA	NA	NA	NA	NA	NA	NA	NA	NA	NA	0.033312	NA	NA	NA	NA	NA	NA	NA	NA	NA	NA	NA	NA	NA	NA	---NA---	1307
TR540090|c1_g7_i3	2.94596	2.47565	1.98706	NA	NA	NA	NA	NA	NA	NA	NA	NA	NA	-1.88483	NA	6.66689e-05	0.00139123	0.0194421	NA	NA	NA	NA	NA	NA	NA	NA	NA	NA	0.0135139	NA	Neuralized 1A	626		F:GO:0046872	F:metal ion binding
TR567912|c1_g16_i1	2.94675	2.41071	2.69459	NA	NA	NA	NA	NA	NA	NA	NA	NA	NA	-1.7537	NA	0.000103204	0.00279059	0.000504095	NA	NA	NA	NA	NA	NA	NA	NA	NA	NA	0.0258164	NA	---NA---	581
TR573404|c0_g1_i1	2.94722	NA	NA	NA	NA	NA	NA	NA	NA	NA	NA	NA	NA	NA	NA	0.0231004	NA	NA	NA	NA	NA	NA	NA	NA	NA	NA	NA	NA	NA	NA	---NA---	671
TR523661|c4_g1_i3	2.94752	NA	NA	NA	NA	NA	NA	NA	NA	NA	NA	NA	NA	NA	NA	0.0422781	NA	NA	NA	NA	NA	NA	NA	NA	NA	NA	NA	NA	NA	NA	---NA---	1902
TR577800|c1_g1_i1	2.95541	NA	NA	NA	NA	NA	NA	NA	NA	NA	NA	NA	-5.06913	-5.06913	NA	0.00600828	NA	NA	NA	NA	NA	NA	NA	NA	NA	NA	NA	0.0415465	0.0290733	NA	---NA---	1763
TR590040|c2_g1_i1	2.95889	NA	NA	NA	-4.97455	-3.4717	NA	NA	NA	NA	NA	NA	NA	-5.10687	NA	0.0416656	NA	NA	NA	0.00029467	0.0379341	NA	NA	NA	NA	NA	NA	NA	0.0359306	NA	---NA---	227
TR600968|c2_g1_i12	2.96932	2.25476	2.77827	NA	NA	NA	NA	NA	NA	NA	NA	NA	NA	NA	NA	7.35461e-05	0.00612198	0.000253961	NA	NA	NA	NA	NA	NA	NA	NA	NA	NA	NA	NA	Rac GTPase-activating 1	2151		F:GO:0005515; P:GO:0035556; C:GO:0043229	F:protein binding; P:intracellular signal transduction; C:intracellular organelle
TR411391|c2_g2_i3	2.97583	NA	NA	NA	NA	NA	NA	NA	NA	NA	NA	NA	NA	NA	NA	0.0126102	NA	NA	NA	NA	NA	NA	NA	NA	NA	NA	NA	NA	NA	NA	PREDICTED: uncharacterized protein LOC101845595	2752
TR569953|c0_g1_i1	2.97964	NA	-5.01747	NA	-7.99711	-6.12283	NA	NA	NA	NA	NA	NA	-7.122	-7.122	NA	0.0454252	NA	0.0302148	NA	4.86864e-06	0.00279613	NA	NA	NA	NA	NA	NA	0.000689808	0.000436682	NA	FAM193A-like isoform X1	3377
TR590462|c2_g1_i1	2.98063	NA	NA	NA	NA	NA	NA	NA	NA	NA	NA	NA	NA	-2.44566	NA	0.0280261	NA	NA	NA	NA	NA	NA	NA	NA	NA	NA	NA	NA	0.0411953	NA	---NA---	352
TR602271|c0_g2_i16	2.98076	NA	NA	NA	NA	NA	NA	NA	NA	NA	NA	NA	NA	NA	NA	0.0310513	NA	NA	NA	NA	NA	NA	NA	NA	NA	NA	NA	NA	NA	NA	---NA---	1506
TR569000|c2_g2_i5	2.98431	2.05787	-2.51313	NA	-5.49743	-4.571	3.33475	2.6822	NA	-5.67145	-5.67145	NA	-3.27172	-4.39613	NA	3.95777e-09	0.000131682	2.48042e-06	NA	1.62287e-25	1.45976e-18	1.43908e-09	2.28437e-06	NA	0.00737543	0.00859298	NA	4.81105e-08	7.46892e-12	NA	heat shock 90	2408		F:GO:0005524; P:GO:0006457; P:GO:0006950; F:GO:0051082	F:ATP binding; P:protein folding; P:response to stress; F:unfolded protein binding
TR387076|c2_g1_i9	2.98666	NA	NA	NA	-3.7124	NA	NA	NA	NA	NA	NA	NA	NA	NA	NA	0.035755	NA	NA	NA	0.0151819	NA	NA	NA	NA	NA	NA	NA	NA	NA	NA	---NA---	1467
TR385148|c4_g1_i3	2.99028	NA	NA	NA	NA	NA	NA	NA	NA	NA	NA	NA	NA	NA	NA	0.0204707	NA	NA	NA	NA	NA	NA	NA	NA	NA	NA	NA	NA	NA	NA	---NA---	1388
TR432925|c1_g1_i2	2.99106	NA	3.6974	-2.80276	NA	3.5091	10.0473	9.56273	NA	2.23236	2.29652	NA	NA	2.38731	2.16902	9.82018e-05	NA	6.7725e-07	0.000445945	NA	2.99446e-06	8.19741e-17	2.86188e-15	NA	0.0112757	0.00661504	NA	NA	0.00163103	0.0128041	---NA---	4910
TR547596|c0_g1_i1	2.99405	NA	NA	NA	NA	NA	5.52904	5.62344	NA	NA	NA	NA	-8.37801	-8.37801	NA	0.0327315	NA	NA	NA	NA	NA	0.0170668	0.0119276	NA	NA	NA	NA	7.90168e-06	4.62463e-06	NA	beta-mannosidase isoform 1	3281		P:GO:0005975; F:GO:0016798	P:carbohydrate metabolic process; F:hydrolase activity, acting on glycosyl bonds
TR453505|c4_g3_i3	2.99461	2.32516	NA	NA	NA	NA	NA	NA	NA	NA	NA	NA	-3.08984	-3.1061	NA	0.000160939	0.00741901	NA	NA	NA	NA	NA	NA	NA	NA	NA	NA	5.03728e-05	3.11676e-05	NA	---NA---	1377
TR590040|c2_g3_i3	2.99673	NA	NA	NA	-4.67129	NA	NA	NA	NA	NA	4.82465	NA	NA	NA	NA	0.0473971	NA	NA	NA	0.00236781	NA	NA	NA	NA	NA	0.00990151	NA	NA	NA	NA	---NA---	245
TR567747|c3_g4_i3	2.99744	1.84586	NA	NA	-4.29023	-3.13865	NA	NA	NA	NA	2.40016	NA	-4.69867	-1.61288	3.08578	9.71491e-07	0.00844743	NA	NA	1.70283e-12	4.53411e-07	NA	NA	NA	NA	0.042794	NA	2.81253e-06	0.0480848	0.0394049	---NA---	546
TR525143|c0_g1_i8	2.99749	NA	-6.42575	NA	-9.42324	-6.77924	-7.38998	NA	6.62613	NA	NA	NA	-7.39917	-7.39917	NA	0.0179148	NA	0.000472593	NA	3.32426e-09	0.00018135	3.04313e-05	NA	0.000502769	NA	NA	NA	0.000161437	9.7899e-05	NA	clustered mitochondria homolog	5038		F:GO:0003743; F:GO:0005515; C:GO:0005737; P:GO:0006413; C:GO:0016021; P:GO:0048312	F:translation initiation factor activity; F:protein binding; C:cytoplasm; P:translational initiation; C:integral component of membrane; P:intracellular distribution of mitochondria
TR426079|c0_g1_i1	2.99811	NA	NA	NA	NA	NA	NA	NA	NA	NA	NA	NA	-4.03253	-3.62918	NA	0.0468967	NA	NA	NA	NA	NA	NA	NA	NA	NA	NA	NA	0.00176085	0.00400699	NA	---NA---	2961
TR552263|c3_g3_i2	2.99903	NA	NA	-4.58967	-4.30931	NA	3.58364	-5.92187	-9.50552	NA	NA	NA	NA	NA	NA	0.00591708	NA	NA	2.13922e-05	5.58777e-05	NA	0.00128538	0.00255058	3.25623e-10	NA	NA	NA	NA	NA	NA	---NA---	236
TR602291|c3_g2_i7	3.00176	2.84401	NA	NA	-5.54125	-5.38351	NA	NA	NA	NA	-3.38213	NA	NA	NA	NA	0.00416295	0.00826797	NA	NA	2.61198e-07	7.98962e-07	NA	NA	NA	NA	0.00499833	NA	NA	NA	NA	PREDICTED: uncharacterized protein LOC101862524	7577		F:GO:0003674	F:molecular_function
TR582255|c1_g1_i5	3.00259	3.2374	NA	NA	NA	NA	NA	NA	NA	NA	NA	NA	NA	NA	NA	0.0183043	0.00887899	NA	NA	NA	NA	NA	NA	NA	NA	NA	NA	NA	NA	NA	---NA---	3900
TR396012|c0_g1_i1	3.00575	2.76014	NA	NA	NA	NA	NA	NA	NA	NA	NA	NA	NA	NA	NA	0.00586854	0.0158071	NA	NA	NA	NA	NA	NA	NA	NA	NA	NA	NA	NA	NA	leucine-rich repeat and immunoglobulin-like domain-containing nogo receptor-interacting 2	4170		F:GO:0003674	F:molecular_function
TR425998|c1_g1_i1	3.0061	2.25664	2.28563	NA	NA	NA	NA	NA	NA	NA	NA	NA	-1.79708	-1.45741	NA	1.15923e-06	0.000639852	0.000502595	NA	NA	NA	NA	NA	NA	NA	NA	NA	0.0129304	0.0261879	NA	Krueppel-like factor 5	3730		F:GO:0003676; F:GO:0046872	F:nucleic acid binding; F:metal ion binding
TR524603|c0_g6_i1	3.00682	3.07974	3.45559	NA	NA	NA	NA	NA	NA	NA	NA	NA	NA	NA	NA	0.0184966	0.0148341	0.00345896	NA	NA	NA	NA	NA	NA	NA	NA	NA	NA	NA	NA	---NA---	370
TR390317|c0_g3_i1	3.00954	2.27397	2.14946	NA	NA	NA	NA	NA	NA	NA	NA	NA	NA	NA	NA	0.000387659	0.0172557	0.0280347	NA	NA	NA	NA	NA	NA	NA	NA	NA	NA	NA	NA	---NA---	228
TR602681|c2_g2_i1	3.01249	3.36765	NA	NA	-3.72408	-4.07925	NA	NA	NA	NA	NA	NA	-3.30281	NA	NA	0.0379676	0.0141305	NA	NA	0.00572269	0.00218991	NA	NA	NA	NA	NA	NA	0.0108421	NA	NA	serpin B 3	1786		C:GO:0005615	C:extracellular space
TR598310|c2_g1_i7	3.01351	NA	NA	NA	NA	NA	NA	NA	NA	NA	NA	NA	2.68434	2.34091	NA	0.0111813	NA	NA	NA	NA	NA	NA	NA	NA	NA	NA	NA	0.00686926	0.0162686	NA	---NA---	784
TR575822|c0_g1_i2	3.0137	NA	NA	NA	NA	NA	NA	NA	NA	NA	NA	NA	NA	NA	NA	0.0384731	NA	NA	NA	NA	NA	NA	NA	NA	NA	NA	NA	NA	NA	NA	PREDICTED: uncharacterized protein LOC101862489	2584
TR448884|c1_g4_i1	3.02323	NA	NA	NA	NA	NA	NA	NA	NA	NA	NA	NA	NA	NA	NA	0.0475622	NA	NA	NA	NA	NA	NA	NA	NA	NA	NA	NA	NA	NA	NA	---NA---	2148
TR529383|c0_g3_i5	3.02392	NA	NA	NA	-2.58838	NA	NA	NA	NA	NA	NA	NA	-3.73968	-4.49326	NA	0.0087323	NA	NA	NA	0.0337836	NA	NA	NA	NA	NA	NA	NA	0.000938727	8.03324e-05	NA	macrophage-expressed gene 1 -like	2985		C:GO:0016020; C:GO:0016021	C:membrane; C:integral component of membrane
TR539927|c0_g2_i12	3.02472	NA	3.15593	-2.95835	NA	3.08955	NA	NA	NA	NA	NA	NA	NA	NA	NA	0.00735497	NA	0.00452152	0.0153728	NA	0.00865327	NA	NA	NA	NA	NA	NA	NA	NA	NA	methylosome partial	2026		F:GO:0003674	F:molecular_function
TR560838|c3_g1_i1	3.02652	NA	2.92432	NA	NA	NA	NA	NA	NA	NA	NA	NA	NA	NA	NA	0.0263868	NA	0.0307529	NA	NA	NA	NA	NA	NA	NA	NA	NA	NA	NA	NA	---NA---	534
TR584278|c1_g3_i4	3.02802	2.53455	2.37921	NA	NA	NA	NA	NA	NA	NA	NA	NA	-1.75043	-2.09126	NA	8.58095e-06	0.000361482	0.00101583	NA	NA	NA	NA	NA	NA	NA	NA	NA	0.0148747	0.00379756	NA	apolipo D-like	781		F:GO:0003674	F:molecular_function
TR546289|c1_g1_i3	3.03002	NA	NA	NA	-5.27723	NA	NA	NA	NA	NA	NA	NA	NA	NA	NA	0.0262659	NA	NA	NA	5.95598e-05	NA	NA	NA	NA	NA	NA	NA	NA	NA	NA	---NA---	699
TR541765|c2_g2_i5	3.03453	NA	NA	NA	NA	NA	NA	NA	NA	NA	NA	NA	NA	NA	NA	0.049429	NA	NA	NA	NA	NA	NA	NA	NA	NA	NA	NA	NA	NA	NA	sphingomyelin phosphodiesterase 4-like	1363	EC:3.1.4.41	F:GO:0003674	F:molecular_function	Sphingomyelin phosphodiesterase D
TR597047|c4_g7_i1	3.03508	NA	NA	NA	-2.67609	NA	NA	NA	NA	NA	NA	NA	NA	NA	NA	0.0015044	NA	NA	NA	0.0105551	NA	NA	NA	NA	NA	NA	NA	NA	NA	NA	---NA---	313
TR443913|c1_g1_i2	3.03672	NA	-6.00986	NA	-9.04659	-7.3596	5.66964	5.79268	NA	NA	NA	NA	NA	NA	NA	0.0293242	NA	0.00259123	NA	8.12706e-08	5.00858e-05	0.0134767	0.00908881	NA	NA	NA	NA	NA	NA	NA	lunapark isoform X2	2005		C:GO:0005783; P:GO:0007596; C:GO:0016020; P:GO:0032330; P:GO:0035115; P:GO:0042733	C:endoplasmic reticulum; P:blood coagulation; C:membrane; P:regulation of chondrocyte differentiation; P:embryonic forelimb morphogenesis; P:embryonic digit morphogenesis
TR602322|c1_g3_i2	3.03849	3.09499	3.68035	NA	NA	NA	NA	NA	NA	NA	NA	NA	NA	NA	NA	0.00107422	0.000789107	3.31207e-05	NA	NA	NA	NA	NA	NA	NA	NA	NA	NA	NA	NA	---NA---	357
TR406854|c1_g1_i1	3.03893	3.58871	4.0003	NA	NA	NA	NA	NA	NA	NA	NA	NA	NA	NA	NA	0.0333596	0.00541171	0.00109028	NA	NA	NA	NA	NA	NA	NA	NA	NA	NA	NA	NA	---NA---	314
TR571590|c1_g1_i1	3.04868	NA	NA	NA	NA	NA	NA	NA	NA	NA	NA	NA	NA	-2.21756	NA	0.00767789	NA	NA	NA	NA	NA	NA	NA	NA	NA	NA	NA	NA	0.0449621	NA	PREDICTED: uncharacterized protein LOC101858797 isoform X1	2128
TR536309|c0_g1_i3	3.05508	2.62521	2.18489	NA	NA	NA	NA	NA	NA	NA	NA	NA	NA	NA	NA	2.59597e-07	1.65995e-05	0.000592466	NA	NA	NA	NA	NA	NA	NA	NA	NA	NA	NA	NA	---NA---	3288
TR556876|c1_g5_i3	3.05528	NA	2.85138	NA	NA	NA	NA	NA	NA	NA	NA	NA	NA	3.51989	NA	0.0249808	NA	0.0445784	NA	NA	NA	NA	NA	NA	NA	NA	NA	NA	0.00367386	NA	seleno S	2036		P:GO:0006886; P:GO:0007165; P:GO:0010558; F:GO:0019899; C:GO:0030176; P:GO:0031323; C:GO:0034358; P:GO:0036503; P:GO:0043066; P:GO:0050728; P:GO:0071216; P:GO:0071310; C:GO:0098796; P:GO:1901701	P:intracellular protein transport; P:signal transduction; P:negative regulation of macromolecule biosynthetic process; F:enzyme binding; C:integral component of endoplasmic reticulum membrane; P:regulation of cellular metabolic process; C:plasma lipoprotein particle; P:ERAD pathway; P:negative regulation of apoptotic process; P:negative regulation of inflammatory response; P:cellular response to …
TR606263|c1_g3_i1	3.0616	NA	NA	NA	-5.02476	-4.0169	NA	NA	NA	NA	NA	NA	-2.4879	-3.58051	NA	0.00160799	NA	NA	NA	1.34971e-07	3.92839e-05	NA	NA	NA	NA	NA	NA	0.0306296	0.00176431	NA	PREDICTED: SCO-spondin-like	406
TR577359|c2_g3_i3	3.07787	3.33771	3.18292	NA	NA	NA	NA	NA	NA	NA	NA	NA	NA	NA	NA	0.00451995	0.00152432	0.00302918	NA	NA	NA	NA	NA	NA	NA	NA	NA	NA	NA	NA	---NA---	493
TR401898|c4_g1_i4	3.07978	NA	NA	NA	NA	NA	NA	NA	NA	NA	NA	NA	NA	NA	NA	0.0027486	NA	NA	NA	NA	NA	NA	NA	NA	NA	NA	NA	NA	NA	NA	PREDICTED: macrophage mannose receptor 1-like, partial	1995		P:GO:0006952; P:GO:0006955; P:GO:0009987; C:GO:0016020; P:GO:0050794	P:defense response; P:immune response; P:cellular process; C:membrane; P:regulation of cellular process
TR574009|c1_g9_i2	3.08193	NA	NA	NA	-7.09513	-6.24941	NA	NA	-4.99794	NA	NA	NA	7.71568	7.99466	NA	0.0345262	NA	NA	NA	3.70119e-05	0.000981035	NA	NA	0.0451282	NA	NA	NA	5.25667e-06	1.14894e-06	NA	Serine threonine- phosphatase PP1-beta catalytic subunit	2429	EC:3.1.3.16; EC:3.1.3.41	P:GO:0001889; F:GO:0004721; P:GO:0006470; C:GO:0016021; F:GO:0046872; F:GO:0046982; P:GO:0060028	P:liver development; F:phosphoprotein phosphatase activity; P:protein dephosphorylation; C:integral component of membrane; F:metal ion binding; F:protein heterodimerization activity; P:convergent extension involved in axis elongation	Protein-serine/threonine phosphatase; 4-nitrophenylphosphatase
TR613712|c1_g3_i4	3.08738	NA	NA	NA	-4.8507	NA	NA	NA	NA	NA	NA	NA	NA	-2.53505	NA	0.00694016	NA	NA	NA	1.14254e-05	NA	NA	NA	NA	NA	NA	NA	NA	0.0485547	NA	chitin binding beak 1	1092		F:GO:0003674; C:GO:0005576; P:GO:0008150	F:molecular_function; C:extracellular region; P:biological_process
TR597047|c4_g3_i1	3.09346	NA	NA	NA	-2.75414	NA	NA	NA	NA	NA	NA	NA	NA	NA	NA	0.00429197	NA	NA	NA	0.0142506	NA	NA	NA	NA	NA	NA	NA	NA	NA	NA	---NA---	280
TR594497|c1_g2_i4	3.09782	3.14052	2.9269	NA	NA	NA	NA	NA	NA	NA	NA	NA	NA	NA	NA	0.0238188	0.0213735	0.0376057	NA	NA	NA	NA	NA	NA	NA	NA	NA	NA	NA	NA	---NA---	919
TR453744|c1_g5_i5	3.10004	NA	NA	NA	NA	NA	NA	NA	NA	NA	NA	NA	NA	NA	NA	0.012942	NA	NA	NA	NA	NA	NA	NA	NA	NA	NA	NA	NA	NA	NA	---NA---	2365
TR415615|c0_g6_i3	3.10488	3.57601	2.99454	NA	NA	NA	NA	NA	NA	NA	NA	NA	NA	NA	NA	0.00454421	0.000555653	0.00729864	NA	NA	NA	NA	NA	NA	NA	NA	NA	NA	NA	NA	30S ribosomal chloroplastic	710		P:GO:0000028; P:GO:0000462; F:GO:0003735; C:GO:0005763; P:GO:0006412; F:GO:0048027; F:GO:0070181	P:ribosomal small subunit assembly; P:maturation of SSU-rRNA from tricistronic rRNA transcript (SSU-rRNA, 5.8S rRNA, LSU-rRNA); F:structural constituent of ribosome; C:mitochondrial small ribosomal subunit; P:translation; F:mRNA 5'-UTR binding; F:small ribosomal subunit rRNA binding
TR524105|c1_g1_i4	3.10984	NA	2.72607	NA	NA	NA	3.41084	2.64032	NA	NA	NA	NA	NA	NA	NA	0.000705806	NA	0.00471315	NA	NA	NA	0.000298828	0.011697	NA	NA	NA	NA	NA	NA	NA	---NA---	475
TR533235|c2_g2_i2	3.11364	NA	NA	NA	NA	NA	NA	-4.06722	-3.18897	NA	NA	NA	NA	NA	NA	0.0161173	NA	NA	NA	NA	NA	NA	0.00250228	0.0439171	NA	NA	NA	NA	NA	NA	E3 ubiquitin- ligase TRIM36	2612		F:GO:0004842; C:GO:0005622; F:GO:0008270; P:GO:0016567; F:GO:0016874; F:GO:0046872; P:GO:0051726	F:ubiquitin-protein transferase activity; C:intracellular; F:zinc ion binding; P:protein ubiquitination; F:ligase activity; F:metal ion binding; P:regulation of cell cycle
TR531100|c1_g3_i14	3.11412	3.67671	NA	NA	-7.2962	-7.85879	NA	NA	NA	NA	NA	NA	NA	NA	NA	0.00758194	0.000757598	NA	NA	3.87897e-07	1.82959e-08	NA	NA	NA	NA	NA	NA	NA	NA	NA	---NA---	1149
TR603662|c1_g3_i1	3.1146	NA	NA	NA	-3.5228	NA	NA	NA	NA	NA	NA	NA	-2.80205	NA	NA	0.0107066	NA	NA	NA	0.00353763	NA	NA	NA	NA	NA	NA	NA	0.0274409	NA	NA	circularly permutated Ras 1-like	1928		P:GO:0016192; C:GO:0031410; C:GO:0032991	P:vesicle-mediated transport; C:cytoplasmic vesicle; C:protein-containing complex
TR200609|c1_g1_i10	3.1171	2.56813	NA	NA	-3.9823	-3.43334	NA	NA	NA	NA	NA	NA	NA	NA	NA	0.00121686	0.0135338	NA	NA	2.52413e-05	0.000550136	NA	NA	NA	NA	NA	NA	NA	NA	NA	---NA---	686
TR593341|c2_g1_i7	3.11984	NA	NA	NA	-2.64935	NA	NA	-7.03339	-8.63695	NA	NA	NA	NA	NA	NA	0.00281558	NA	NA	NA	0.0146549	NA	NA	3.45116e-05	1.35425e-08	NA	NA	NA	NA	NA	NA	coiled-coil domain-containing 113-like	1459
TR392880|c1_g4_i2	3.12022	2.84815	NA	NA	NA	NA	NA	NA	NA	NA	NA	NA	NA	NA	NA	0.0160349	0.0383115	NA	NA	NA	NA	NA	NA	NA	NA	NA	NA	NA	NA	NA	---NA---	519
TR385549|c4_g2_i7	3.12375	2.96616	NA	NA	NA	NA	NA	NA	NA	NA	NA	NA	NA	NA	NA	0.019788	0.032714	NA	NA	NA	NA	NA	NA	NA	NA	NA	NA	NA	NA	NA	hypothetical protein LOTGIDRAFT_227027	1851	EC:3.2.1.14	F:GO:0004568; P:GO:0005975; P:GO:0006032; F:GO:0008061	F:chitinase activity; P:carbohydrate metabolic process; P:chitin catabolic process; F:chitin binding	Chitinase
TR567912|c1_g9_i1	3.13502	NA	2.99121	NA	NA	NA	NA	NA	NA	NA	NA	NA	NA	-4.20679	NA	0.0271182	NA	0.0387149	NA	NA	NA	NA	NA	NA	NA	NA	NA	NA	0.00622171	NA	---NA---	569
TR554803|c3_g6_i2	3.13617	NA	3.09511	NA	NA	NA	NA	NA	NA	NA	NA	NA	NA	NA	NA	0.0152645	NA	0.0177716	NA	NA	NA	NA	NA	NA	NA	NA	NA	NA	NA	NA	---NA---	393
TR410836|c3_g1_i3	3.13824	3.7413	5.05559	NA	NA	NA	NA	NA	NA	8.36541	NA	-8.36541	-4.71343	-7.87512	NA	0.0316576	0.00444725	2.38831e-05	NA	NA	NA	NA	NA	NA	2.50011e-06	NA	4.20848e-06	0.000617622	8.8307e-06	NA	---NA---	2159
TR555303|c3_g1_i8	3.13908	NA	NA	NA	NA	NA	NA	NA	NA	NA	NA	NA	-7.89225	-7.89225	NA	0.0472804	NA	NA	NA	NA	NA	NA	NA	NA	NA	NA	NA	9.76334e-05	5.94431e-05	NA	PREDICTED: uncharacterized protein LOC101856675 isoform X1	1710
TR571115|c0_g2_i6	3.14747	2.45766	NA	NA	NA	NA	NA	NA	NA	NA	NA	NA	NA	NA	NA	6.65955e-05	0.00380007	NA	NA	NA	NA	NA	NA	NA	NA	NA	NA	NA	NA	NA	malignant T-cell-amplified sequence 1 homolog	1095		F:GO:0003723; C:GO:0005737	F:RNA binding; C:cytoplasm
TR574089|c1_g3_i2	3.15185	3.91065	3.0867	NA	NA	NA	NA	NA	NA	NA	NA	NA	4.27861	4.86865	NA	0.00175625	3.84324e-05	0.00235236	NA	NA	NA	NA	NA	NA	NA	NA	NA	0.000277366	1.02199e-05	NA	---NA---	838
TR522167|c2_g2_i2	3.15797	3.14645	NA	NA	NA	NA	NA	NA	NA	NA	NA	3.19348	NA	NA	NA	0.00694016	0.00780983	NA	NA	NA	NA	NA	NA	NA	NA	NA	0.038893	NA	NA	NA	---NA---	374
TR582687|c1_g4_i10	3.158	3.42691	3.17047	NA	NA	NA	NA	NA	NA	NA	NA	NA	NA	NA	NA	0.0111958	0.00545193	0.0111014	NA	NA	NA	NA	NA	NA	NA	NA	NA	NA	NA	NA	mitochondrial inner membrane OXA1L	1673		C:GO:0005575; P:GO:0061024	C:cellular_component; P:membrane organization
TR567664|c0_g1_i14	3.16447	NA	2.8356	NA	NA	NA	NA	NA	NA	NA	NA	NA	3.066	NA	NA	0.00584635	NA	0.0181328	NA	NA	NA	NA	NA	NA	NA	NA	NA	0.00563854	NA	NA	hyccin isoform X1	4802
TR390379|c0_g2_i1	3.16676	2.05245	NA	NA	-4.64337	-3.52905	NA	NA	NA	2.90559	4.15163	NA	-4.13299	-2.35279	NA	1.72341e-05	0.0126529	NA	NA	1.71762e-10	1.4857e-06	NA	NA	NA	0.0213213	1.31517e-05	NA	4.06832e-05	0.00437666	NA	c-binding -like	1184		F:GO:0043167	F:ion binding
TR592101|c1_g1_i10	3.17083	3.3362	3.16404	NA	NA	NA	NA	NA	NA	NA	NA	-3.26749	-2.05018	-2.91948	NA	0.000259476	0.000100056	0.000260895	NA	NA	NA	NA	NA	NA	NA	NA	0.0278959	0.0314279	0.000345398	NA	---NA---	1515
TR595440|c1_g4_i4	3.17123	NA	NA	NA	-4.18186	-3.58637	NA	NA	NA	NA	-6.94098	-6.25029	NA	-7.17932	-6.61672	0.0105472	NA	NA	NA	0.00127041	0.011388	NA	NA	NA	NA	0.00116462	0.00919593	NA	0.000154096	0.00281041	---NA---	2421
TR610756|c2_g4_i2	3.17773	3.32184	NA	NA	NA	NA	3.80765	3.54069	NA	NA	NA	NA	NA	2.76089	NA	0.0309267	0.0208906	NA	NA	NA	NA	0.0149767	0.0311422	NA	NA	NA	NA	NA	0.0278732	NA	---NA---	1139
TR542553|c5_g2_i1	3.17866	NA	NA	NA	NA	NA	NA	NA	NA	NA	NA	NA	NA	NA	NA	0.0437654	NA	NA	NA	NA	NA	NA	NA	NA	NA	NA	NA	NA	NA	NA	beta- partial	518
TR589007|c1_g2_i5	3.189	3.38029	4.71286	NA	NA	NA	NA	NA	NA	NA	NA	NA	NA	NA	NA	0.024632	0.0144862	0.000110079	NA	NA	NA	NA	NA	NA	NA	NA	NA	NA	NA	NA	RNA polymerase II-associated factor 1 homolog	2253		P:GO:0006368; P:GO:0016570; C:GO:0016593	P:transcription elongation from RNA polymerase II promoter; P:histone modification; C:Cdc73/Paf1 complex
TR426086|c1_g1_i10	3.20115	3.00089	3.45275	NA	NA	NA	NA	NA	NA	NA	NA	NA	NA	NA	NA	0.00133769	0.00327716	0.000394609	NA	NA	NA	NA	NA	NA	NA	NA	NA	NA	NA	NA	DNA-binding D-ETS-4 isoform X3	4436		F:GO:0003700; C:GO:0005634; P:GO:0006355; F:GO:0043565	F:DNA-binding transcription factor activity; C:nucleus; P:regulation of transcription, DNA-templated; F:sequence-specific DNA binding
TR570683|c6_g1_i2	3.20554	NA	NA	NA	NA	NA	NA	NA	NA	NA	NA	NA	NA	NA	NA	0.0308218	NA	NA	NA	NA	NA	NA	NA	NA	NA	NA	NA	NA	NA	NA	---NA---	2135		F:GO:0016491; F:GO:0043167	F:oxidoreductase activity; F:ion binding
TR560131|c1_g1_i1	3.20647	NA	NA	NA	NA	NA	NA	NA	NA	NA	NA	NA	NA	NA	NA	0.0311627	NA	NA	NA	NA	NA	NA	NA	NA	NA	NA	NA	NA	NA	NA	---NA---	243
TR555305|c4_g1_i3	3.20792	NA	3.07242	NA	NA	NA	NA	NA	NA	NA	NA	NA	NA	NA	NA	0.000115643	NA	0.000259243	NA	NA	NA	NA	NA	NA	NA	NA	NA	NA	NA	NA	---NA---	1761
TR544149|c6_g1_i3	3.21585	NA	NA	NA	NA	NA	NA	NA	NA	NA	NA	NA	NA	-3.1009	NA	0.0215118	NA	NA	NA	NA	NA	NA	NA	NA	NA	NA	NA	NA	0.0414503	NA	deleted in autism 1 homolog	2803		C:GO:0005794; C:GO:0016020; C:GO:0031410	C:Golgi apparatus; C:membrane; C:cytoplasmic vesicle
TR539744|c4_g5_i1	3.21767	5.7579	NA	2.54023	-2.73172	-5.27195	NA	NA	-3.6922	3.4516	NA	-3.54196	NA	NA	NA	0.00292461	3.39164e-10	NA	0.00563218	0.0160385	6.78947e-09	NA	NA	6.35705e-05	7.17965e-05	NA	4.15627e-05	NA	NA	NA	---NA---	1036
TR537911|c2_g1_i5	3.21847	4.28137	4.69229	NA	NA	NA	3.73827	NA	NA	NA	NA	NA	-5.12235	-3.4349	NA	0.0184406	0.00040362	7.54211e-05	NA	NA	NA	0.00294775	NA	NA	NA	NA	NA	0.000120802	0.00322225	NA	WD repeat-containing 74	1940		F:GO:0003674; C:GO:0005730; P:GO:0042254	F:molecular_function; C:nucleolus; P:ribosome biogenesis
TR517308|c1_g3_i1	3.22267	NA	NA	NA	NA	NA	NA	NA	NA	6.26423	NA	-6.26423	NA	-3.16861	NA	0.00359252	NA	NA	NA	NA	NA	NA	NA	NA	0.00479078	NA	0.00668612	NA	0.00333855	NA	ADP-ribosylation factor 1-like	1344		C:GO:0005622; P:GO:0007165; F:GO:0043167	C:intracellular; P:signal transduction; F:ion binding
TR567797|c1_g8_i1	3.22307	2.66419	NA	NA	NA	NA	NA	NA	NA	2.99993	NA	NA	NA	NA	NA	0.0051192	0.039078	NA	NA	NA	NA	NA	NA	NA	0.0471268	NA	NA	NA	NA	NA	---NA---	304
TR559928|c1_g1_i4	3.22978	NA	NA	NA	-4.8827	NA	NA	NA	NA	NA	NA	NA	-4.3782	NA	NA	0.0194652	NA	NA	NA	0.00179389	NA	NA	NA	NA	NA	NA	NA	0.0127953	NA	NA	heat shock 20	1256
TR592133|c2_g3_i3	3.24704	4.95092	5.15373	NA	NA	NA	NA	NA	NA	NA	NA	NA	NA	NA	-2.92412	0.00141763	5.5668e-08	1.37387e-08	NA	NA	NA	NA	NA	NA	NA	NA	NA	NA	NA	0.00738129	---NA---	1162
TR426112|c3_g3_i2	3.24979	NA	NA	NA	NA	NA	NA	NA	NA	NA	NA	NA	NA	3.68825	NA	0.0351518	NA	NA	NA	NA	NA	NA	NA	NA	NA	NA	NA	NA	0.00115074	NA	---NA---	346
TR530139|c4_g1_i1	3.25148	NA	NA	NA	NA	NA	NA	-6.58355	-6.23099	NA	NA	NA	NA	NA	NA	0.0273687	NA	NA	NA	NA	NA	NA	0.00121506	0.00310685	NA	NA	NA	NA	NA	NA	chitinase -like isoform X1	1641		F:GO:0003677; C:GO:0005634	F:DNA binding; C:nucleus
TR518966|c2_g2_i7	3.25362	NA	NA	NA	NA	NA	NA	NA	NA	NA	NA	NA	NA	-3.9321	NA	0.00197043	NA	NA	NA	NA	NA	NA	NA	NA	NA	NA	NA	NA	0.011628	NA	---NA---	2567
TR436143|c1_g2_i4	3.25584	3.66128	NA	NA	NA	NA	NA	NA	NA	NA	NA	NA	NA	NA	NA	0.0346317	0.0117405	NA	NA	NA	NA	NA	NA	NA	NA	NA	NA	NA	NA	NA	---NA---	707
TR574313|c2_g3_i1	3.2583	3.4977	3.57129	NA	NA	NA	NA	NA	NA	NA	NA	3.43304	NA	NA	NA	0.000157624	3.85866e-05	2.50083e-05	NA	NA	NA	NA	NA	NA	NA	NA	0.00796091	NA	NA	NA	PREDICTED: nuclear protein 1-like isoform X2	260
TR584834|c2_g1_i7	3.26174	3.07105	NA	NA	-3.93396	-3.74327	NA	-3.95105	-3.66173	NA	-7.12395	-6.71687	NA	NA	NA	0.00272441	0.00590717	NA	NA	0.000419673	0.0012282	NA	0.00043466	0.00151067	NA	0.000250868	0.00123627	NA	NA	NA	papilin- partial	4085		F:GO:0008233; F:GO:0030234	F:peptidase activity; F:enzyme regulator activity
TR556122|c1_g2_i1	3.26741	NA	NA	NA	NA	NA	NA	NA	NA	NA	NA	NA	NA	NA	NA	0.0313911	NA	NA	NA	NA	NA	NA	NA	NA	NA	NA	NA	NA	NA	NA	glycosyltransferase 54 domain-containing	1468		P:GO:0005975; C:GO:0016020; F:GO:0016758	P:carbohydrate metabolic process; C:membrane; F:transferase activity, transferring hexosyl groups
TR544070|c4_g1_i3	3.27229	NA	3.93338	NA	NA	NA	NA	NA	NA	NA	NA	NA	NA	NA	NA	0.0153806	NA	0.00167504	NA	NA	NA	NA	NA	NA	NA	NA	NA	NA	NA	NA	PREDICTED: uncharacterized protein LOC101858796 isoform X2	275
TR379524|c0_g1_i3	3.27608	NA	NA	NA	-3.20316	NA	NA	NA	NA	NA	NA	NA	NA	NA	NA	0.0215118	NA	NA	NA	0.0354584	NA	NA	NA	NA	NA	NA	NA	NA	NA	NA	---NA---	1971
TR588254|c0_g5_i5	3.27784	NA	NA	NA	NA	NA	NA	NA	NA	NA	NA	NA	NA	NA	NA	0.0411884	NA	NA	NA	NA	NA	NA	NA	NA	NA	NA	NA	NA	NA	NA	---NA---	869
TR595553|c1_g1_i8	3.2799	NA	NA	NA	NA	NA	NA	NA	NA	NA	NA	NA	NA	NA	NA	0.0266485	NA	NA	NA	NA	NA	NA	NA	NA	NA	NA	NA	NA	NA	NA	---NA---	1885
TR529660|c0_g1_i1	3.28131	NA	NA	NA	NA	NA	NA	NA	NA	NA	NA	NA	3.0434	NA	NA	0.0335639	NA	NA	NA	NA	NA	NA	NA	NA	NA	NA	NA	0.0221722	NA	NA	---NA---	900
TR584740|c0_g1_i4	3.28135	NA	NA	NA	NA	NA	NA	NA	NA	NA	NA	NA	NA	NA	NA	0.0316576	NA	NA	NA	NA	NA	NA	NA	NA	NA	NA	NA	NA	NA	NA	---NA---	926
TR590229|c1_g1_i1	3.2857	3.47806	NA	NA	NA	NA	NA	NA	NA	NA	NA	NA	-3.70264	NA	NA	0.0320689	0.0202572	NA	NA	NA	NA	NA	NA	NA	NA	NA	NA	0.0393869	NA	NA	Allene oxide synthase-lipoxygenase	2480	EC:1.13.11	F:GO:0016491; F:GO:0043167	F:oxidoreductase activity; F:ion binding	Acting on single donors with incorporation of molecular oxygen (oxygenases). The oxygen incorporated need not be derived from O(2)
TR527854|c0_g5_i2	3.28657	NA	3.36439	NA	NA	NA	NA	NA	NA	NA	4.2131	2.69352	2.54146	2.44706	NA	0.0247976	NA	0.0200879	NA	NA	NA	NA	NA	NA	NA	2.70389e-05	0.0128771	0.0364229	0.0340692	NA	---NA---	1410
TR602168|c1_g3_i1	3.28742	3.62681	NA	NA	NA	NA	NA	NA	NA	NA	NA	NA	NA	NA	NA	0.0473043	0.0213321	NA	NA	NA	NA	NA	NA	NA	NA	NA	NA	NA	NA	NA	---NA---	308	EC:2.7.1.127	F:GO:0008440; P:GO:0016310	F:inositol-1,4,5-trisphosphate 3-kinase activity; P:phosphorylation	Inositol-trisphosphate 3-kinase
TR524582|c2_g3_i2	3.29335	4.52949	4.73972	NA	NA	NA	NA	NA	NA	NA	NA	NA	NA	NA	NA	0.0308685	0.000569887	0.000254623	NA	NA	NA	NA	NA	NA	NA	NA	NA	NA	NA	NA	---NA---	1081
TR405786|c2_g1_i1	3.29767	NA	NA	NA	-2.55196	NA	NA	NA	NA	NA	NA	NA	NA	NA	NA	0.00233802	NA	NA	NA	0.0204645	NA	NA	NA	NA	NA	NA	NA	NA	NA	NA	von Willebrand factor type EGF and pentraxin domain-containing 1-like	7047
TR576898|c0_g3_i3	3.30209	NA	NA	NA	-4.06414	-3.18558	NA	NA	NA	NA	NA	NA	NA	NA	NA	0.00345673	NA	NA	NA	0.000153785	0.00938698	NA	NA	NA	NA	NA	NA	NA	NA	NA	tyrosinase tyr-3	3492		C:GO:0005576; F:GO:0016491	C:extracellular region; F:oxidoreductase activity
TR566916|c0_g1_i3	3.30211	NA	NA	NA	NA	NA	NA	NA	NA	NA	NA	NA	-6.54002	NA	5.90046	0.0175388	NA	NA	NA	NA	NA	NA	NA	NA	NA	NA	NA	0.00260421	NA	0.026276	tumor necrosis factor alpha-induced 3-like isoform X2	2696		F:GO:0003677; F:GO:0043167	F:DNA binding; F:ion binding
TR593960|c1_g1_i2	3.30261	NA	NA	NA	NA	NA	NA	NA	NA	NA	NA	NA	NA	NA	NA	0.0307735	NA	NA	NA	NA	NA	NA	NA	NA	NA	NA	NA	NA	NA	NA	trafficking particle complex subunit 1	492		C:GO:0005737; P:GO:0006888; F:GO:0017112; C:GO:0030008; P:GO:0043547	C:cytoplasm; P:endoplasmic reticulum to Golgi vesicle-mediated transport; F:Rab guanyl-nucleotide exchange factor activity; C:TRAPP complex; P:positive regulation of GTPase activity
TR545795|c2_g2_i6	3.30478	NA	3.07746	NA	NA	NA	NA	NA	NA	NA	2.46416	NA	NA	NA	NA	0.000412676	NA	0.00137303	NA	NA	NA	NA	NA	NA	NA	0.0322424	NA	NA	NA	NA	---NA---	323
TR444693|c1_g2_i7	3.30575	3.5977	4.12029	NA	NA	NA	NA	4.21886	NA	NA	NA	NA	NA	NA	NA	0.0297969	0.0132664	0.00237984	NA	NA	NA	NA	0.0106161	NA	NA	NA	NA	NA	NA	NA	---NA---	612
TR440607|c3_g2_i3	3.30631	3.42171	NA	NA	-3.10241	-3.21781	NA	NA	NA	NA	NA	NA	NA	NA	NA	0.0112062	0.0100937	NA	NA	0.0237573	0.0287674	NA	NA	NA	NA	NA	NA	NA	NA	NA	silent chromatin ESC1-like	370
TR609295|c1_g1_i5	3.31223	2.83283	2.06133	NA	NA	NA	NA	NA	NA	NA	NA	NA	-1.63842	NA	NA	3.91116e-06	0.000119308	0.0114212	NA	NA	NA	NA	NA	NA	NA	NA	NA	0.0292863	NA	NA	CREBRF homolog isoform X2	3950		F:GO:0003700; P:GO:0006355; F:GO:0043565	F:DNA-binding transcription factor activity; P:regulation of transcription, DNA-templated; F:sequence-specific DNA binding
TR519322|c3_g2_i6	3.31353	NA	2.76401	NA	NA	NA	NA	NA	2.74748	-4.72178	NA	3.91114	NA	NA	NA	0.00963044	NA	0.0467759	NA	NA	NA	NA	NA	0.0184741	0.00161015	NA	0.0162589	NA	NA	NA	trichohyalin-like isoform X3	2866
TR521343|c1_g1_i3	3.32097	3.1231	3.04919	NA	NA	NA	NA	2.42161	2.25328	NA	NA	NA	NA	NA	2.67198	0.000243581	0.000678664	0.000971666	NA	NA	NA	NA	0.0083691	0.0187293	NA	NA	NA	NA	NA	0.00862522	bifunctional arginine demethylase and lysyl-hydroxylase JMJD6-like	3152	EC:1.14.11	P:GO:0001822; P:GO:0002040; F:GO:0003727; F:GO:0005506; C:GO:0005654; C:GO:0005730; C:GO:0005829; C:GO:0005886; P:GO:0006355; P:GO:0007166; P:GO:0007507; F:GO:0008168; P:GO:0018395; P:GO:0030324; P:GO:0032259; P:GO:0033077; F:GO:0033746; F:GO:0033749; F:GO:0038023; P:GO:0042116; F:GO:0042803; P:GO:0043654; P:GO:0048024; P:GO:0048821; P:GO:0055114; P:GO:0060041; P:GO:0070078; P:GO:0070079; F:GO:00…	P:kidney development; P:sprouting angiogenesis; F:single-stranded RNA binding; F:iron ion binding; C:nucleoplasm; C:nucleolus; C:cytosol; C:plasma membrane; P:regulation of transcription, DNA-templated; P:cell surface receptor signaling pathway; P:heart development; F:methyltransferase activity; P:peptidyl-lysine hydroxylation to 5-hydroxy-L-lysine; P:lung development; P:methylation; P:T cell dif…	Acting on paired donors, with incorporation or reduction of molecular oxygen. The oxygen incorporated need not be derived from O(2)
TR547315|c3_g1_i11	3.32808	4.45257	3.34296	NA	NA	NA	NA	NA	NA	NA	NA	NA	NA	NA	NA	0.00679126	9.57231e-05	0.0064605	NA	NA	NA	NA	NA	NA	NA	NA	NA	NA	NA	NA	DNA repair complementing XP-G cells	6304		F:GO:0003697; F:GO:0004519; C:GO:0005634; P:GO:0006289	F:single-stranded DNA binding; F:endonuclease activity; C:nucleus; P:nucleotide-excision repair
TR387112|c1_g1_i5	3.32949	NA	NA	NA	NA	NA	NA	NA	NA	NA	NA	NA	-3.96147	-2.44722	NA	0.000268793	NA	NA	NA	NA	NA	NA	NA	NA	NA	NA	NA	0.000920665	0.0222478	NA	solute carrier family 25 member 38-like isoform X2	1306		C:GO:0005739; C:GO:0016020; P:GO:0055085	C:mitochondrion; C:membrane; P:transmembrane transport
TR567912|c1_g5_i2	3.33411	2.20563	1.96895	NA	NA	NA	NA	NA	NA	NA	NA	NA	-2.34536	-3.23757	NA	1.15686e-07	0.00125979	0.00559616	NA	NA	NA	NA	NA	NA	NA	NA	NA	0.000490314	5.99755e-07	NA	Emopamil-binding family-containing	1281	EC:5.3.3.5	C:GO:0005575; P:GO:0006629; F:GO:0016853	C:cellular_component; P:lipid metabolic process; F:isomerase activity	Cholestenol Delta-isomerase
TR384015|c4_g2_i1	3.34308	NA	NA	NA	NA	NA	NA	NA	NA	NA	NA	NA	NA	NA	NA	0.00941843	NA	NA	NA	NA	NA	NA	NA	NA	NA	NA	NA	NA	NA	NA	---NA---	397
TR598232|c8_g1_i3	3.34356	3.24963	NA	NA	-4.72578	-4.63185	NA	NA	NA	NA	NA	NA	NA	NA	NA	0.0330978	0.0438807	NA	NA	0.00247661	0.00441053	NA	NA	NA	NA	NA	NA	NA	NA	NA	---NA---	636
TR560238|c1_g1_i6	3.34764	NA	2.9972	-2.23417	NA	1.88373	NA	NA	NA	NA	1.96327	1.96322	NA	NA	NA	7.74797e-08	NA	2.17267e-06	0.000871861	NA	0.00890432	NA	NA	NA	NA	0.0055504	0.00561357	NA	NA	NA	cAMP-responsive element binding 2	1469		F:GO:0003700; C:GO:0005634; C:GO:0005737; P:GO:0006357; F:GO:0043565	F:DNA-binding transcription factor activity; C:nucleus; C:cytoplasm; P:regulation of transcription by RNA polymerase II; F:sequence-specific DNA binding
TR530403|c0_g2_i3	3.3539	4.6715	3.66734	NA	NA	NA	NA	NA	NA	NA	-3.4028	-4.68539	NA	NA	NA	1.2391e-05	2.32206e-10	1.1779e-06	NA	NA	NA	NA	NA	NA	NA	4.19635e-06	8.8904e-11	NA	NA	NA	dehydrogenase reductase SDR family member 11-like	884
TR395858|c0_g2_i1	3.35432	NA	NA	NA	-5.05216	-3.26933	NA	NA	NA	NA	3.16197	NA	NA	NA	NA	0.0016566	NA	NA	NA	1.83165e-06	0.00577896	NA	NA	NA	NA	0.00687831	NA	NA	NA	NA	zonadhesin-like isoform X3	9122		F:GO:0043167	F:ion binding
TR574315|c1_g3_i2	3.35496	NA	NA	NA	-3.14252	NA	NA	NA	NA	NA	NA	NA	NA	NA	NA	0.00120785	NA	NA	NA	0.00267132	NA	NA	NA	NA	NA	NA	NA	NA	NA	NA	---NA---	616
TR533832|c0_g1_i9	3.3638	NA	NA	NA	NA	NA	6.02318	NA	NA	NA	NA	NA	NA	-7.10876	-5.89944	0.0331868	NA	NA	NA	NA	NA	0.0063882	NA	NA	NA	NA	NA	NA	0.000516035	0.0280677	---NA---	1698
TR550424|c1_g1_i1	3.36509	NA	3.95806	NA	NA	NA	NA	NA	NA	NA	NA	NA	NA	2.41965	NA	0.000991194	NA	4.75632e-05	NA	NA	NA	NA	NA	NA	NA	NA	NA	NA	0.026669	NA	---NA---	295
TR603763|c3_g4_i1	3.37101	NA	NA	NA	NA	NA	NA	NA	NA	NA	3.88764	8.84662	NA	NA	NA	0.00881917	NA	NA	NA	NA	NA	NA	NA	NA	NA	0.00220674	2.20369e-07	NA	NA	NA	---NA---	1928
TR570748|c2_g1_i7	3.3711	4.69277	NA	NA	NA	NA	NA	NA	NA	NA	-3.0053	NA	NA	3.68995	NA	0.0290823	0.000385296	NA	NA	NA	NA	NA	NA	NA	NA	0.0182563	NA	NA	0.0025781	NA	long-chain-fatty-acid-- ligase ACSBG2	2821		F:GO:0003674; P:GO:0008150	F:molecular_function; P:biological_process
TR566611|c2_g4_i1	3.37371	NA	NA	NA	NA	NA	NA	NA	NA	NA	NA	NA	NA	NA	NA	0.0499456	NA	NA	NA	NA	NA	NA	NA	NA	NA	NA	NA	NA	NA	NA	---NA---	1578
TR557250|c2_g1_i4	3.37794	NA	4.12307	NA	NA	NA	NA	NA	NA	NA	NA	NA	NA	NA	NA	0.0323339	NA	0.00395693	NA	NA	NA	NA	NA	NA	NA	NA	NA	NA	NA	NA	dnaJ homolog subfamily C member 10-like	3806		P:GO:0042592	P:homeostatic process
TR387246|c6_g1_i2	3.37895	3.45567	NA	NA	NA	NA	NA	NA	NA	NA	NA	NA	NA	NA	NA	0.0345054	0.0277522	NA	NA	NA	NA	NA	NA	NA	NA	NA	NA	NA	NA	NA	---NA---	2219
TR598206|c1_g3_i6	3.37981	NA	NA	NA	NA	NA	NA	NA	NA	NA	NA	NA	-6.60839	NA	NA	0.0327099	NA	NA	NA	NA	NA	NA	NA	NA	NA	NA	NA	0.00322048	NA	NA	bifunctional biotin--[acetyl- -carboxylase] synthetase biotin operon repressor	1432	EC:6.3.4.15	P:GO:0006464; F:GO:0016874	P:cellular protein modification process; F:ligase activity	Biotin--[biotin carboxyl-carrier protein] ligase
TR390820|c4_g1_i1	3.38088	2.55238	NA	NA	NA	NA	NA	NA	NA	NA	NA	NA	NA	NA	NA	0.00104355	0.035059	NA	NA	NA	NA	NA	NA	NA	NA	NA	NA	NA	NA	NA	---NA---	276
TR554803|c3_g5_i1	3.38172	NA	NA	NA	NA	NA	NA	NA	NA	NA	NA	NA	NA	NA	NA	0.0459784	NA	NA	NA	NA	NA	NA	NA	NA	NA	NA	NA	NA	NA	NA	BPTI Kunitz domain-containing 4-like	818		F:GO:0030234	F:enzyme regulator activity
TR432540|c1_g1_i10	3.38186	3.41433	NA	NA	NA	NA	NA	-7.29172	-6.82607	NA	7.58218	NA	5.83022	NA	-5.83022	0.0291458	0.0287844	NA	NA	NA	NA	NA	0.000132461	0.000539486	NA	0.000215499	NA	0.00482574	NA	0.0287439	---NA---	1870
TR600418|c4_g5_i15	3.38576	NA	3.22832	NA	NA	NA	NA	NA	NA	NA	NA	NA	NA	NA	NA	0.0148453	NA	0.0246649	NA	NA	NA	NA	NA	NA	NA	NA	NA	NA	NA	NA	neuroguidin isoform X1	1191		C:GO:0043232	C:intracellular non-membrane-bounded organelle
TR556789|c2_g4_i5	3.38618	NA	NA	NA	NA	NA	NA	NA	NA	NA	NA	NA	-6.52819	-6.52819	NA	0.00794667	NA	NA	NA	NA	NA	NA	NA	NA	NA	NA	NA	0.00232839	0.00148427	NA	Regulator of nonsense transcripts 1	4605	EC:3.6.1.15	P:GO:0000184; F:GO:0003677; F:GO:0004386; F:GO:0005524; C:GO:0005737; F:GO:0008270	P:nuclear-transcribed mRNA catabolic process, nonsense-mediated decay; F:DNA binding; F:helicase activity; F:ATP binding; C:cytoplasm; F:zinc ion binding	Nucleoside-triphosphate phosphatase
TR406851|c1_g1_i2	3.3966	3.24507	NA	NA	-2.16144	-2.00991	NA	NA	NA	1.40729	1.51036	NA	NA	-2.20965	-2.98151	9.04386e-13	8.80266e-12	NA	NA	1.13148e-05	7.97139e-05	NA	NA	NA	0.0204676	0.00767928	NA	NA	0.000141911	2.59474e-07	FAM78B-like	2958
TR425114|c3_g2_i1	3.39686	4.00157	3.92251	NA	NA	NA	NA	NA	NA	NA	NA	NA	2.39438	2.76332	NA	5.82989e-07	2.64719e-09	4.57827e-09	NA	NA	NA	NA	NA	NA	NA	NA	NA	0.000573701	2.82041e-05	NA	---NA---	8032
TR419211|c23_g2_i6	3.40144	3.32119	3.57424	NA	NA	NA	NA	NA	NA	NA	NA	NA	NA	NA	NA	0.0258093	0.0333337	0.0153158	NA	NA	NA	NA	NA	NA	NA	NA	NA	NA	NA	NA	ankyrin repeat	1371		F:GO:0003674; P:GO:0007165	F:molecular_function; P:signal transduction
TR379867|c2_g1_i1	3.40423	NA	NA	NA	NA	NA	NA	NA	NA	NA	NA	NA	NA	NA	NA	0.0484448	NA	NA	NA	NA	NA	NA	NA	NA	NA	NA	NA	NA	NA	NA	---NA---	547
TR570009|c5_g3_i3	3.40492	4.93435	4.40608	NA	NA	NA	NA	NA	NA	NA	NA	NA	3.33846	2.58355	NA	0.0306446	7.9948e-05	0.000801716	NA	NA	NA	NA	NA	NA	NA	NA	NA	0.0050079	0.0305606	NA	---NA---	422
TR561860|c0_g1_i14	3.4054	2.70767	2.19662	NA	NA	NA	NA	2.75306	3.72458	NA	NA	NA	6.16739	5.17557	NA	5.38296e-05	0.00308268	0.0341935	NA	NA	NA	NA	0.000891421	4.2842e-06	NA	NA	NA	0.000268314	0.00602062	NA	PREDICTED: uncharacterized protein C1orf177 homolog isoform X1	3180
TR549605|c1_g1_i1	3.40661	NA	NA	NA	NA	NA	NA	NA	NA	NA	NA	NA	NA	-5.35388	-6.52414	0.0381939	NA	NA	NA	NA	NA	NA	NA	NA	NA	NA	NA	NA	0.0254889	0.00851173	dual oxidase 2-like isoform X2	4066	EC:1.6.3.1; EC:1.11.1.7	F:GO:0004601; F:GO:0005509; P:GO:0006979; F:GO:0016174; F:GO:0020037; P:GO:0050665; P:GO:0055114	F:peroxidase activity; F:calcium ion binding; P:response to oxidative stress; F:NAD(P)H oxidase activity; F:heme binding; P:hydrogen peroxide biosynthetic process; P:oxidation-reduction process	NAD(P)H oxidase (H(2)O(2)-forming); Peroxidase
TR526378|c4_g3_i2	3.4074	3.97977	NA	NA	NA	NA	NA	NA	NA	NA	NA	NA	NA	NA	NA	0.0196204	0.00309156	NA	NA	NA	NA	NA	NA	NA	NA	NA	NA	NA	NA	NA	---NA---	727
TR530113|c1_g21_i1	3.4275	3.03562	2.91519	NA	NA	NA	NA	NA	NA	NA	NA	NA	NA	NA	NA	0.0121183	0.0360046	0.0459347	NA	NA	NA	NA	NA	NA	NA	NA	NA	NA	NA	NA	---NA---	293
TR584689|c2_g2_i3	3.43596	NA	NA	NA	NA	NA	NA	NA	NA	-6.07082	NA	6.80528	6.66314	5.51088	NA	0.0437577	NA	NA	NA	NA	NA	NA	NA	NA	0.0206541	NA	0.00323664	0.000710222	0.00833335	NA	---NA---	1672
TR543112|c3_g1_i2	3.4395	NA	3.67154	NA	NA	NA	NA	NA	NA	NA	NA	NA	-6.21317	NA	5.79156	0.0278825	NA	0.0152817	NA	NA	NA	NA	NA	NA	NA	NA	NA	0.00663581	NA	0.0346091	mediator of RNA polymerase II transcription subunit 15-like isoform X2	689
TR560647|c1_g1_i5	3.44216	NA	NA	NA	NA	NA	NA	NA	NA	NA	NA	NA	-3.55049	NA	NA	0.00695149	NA	NA	NA	NA	NA	NA	NA	NA	NA	NA	NA	0.0331438	NA	NA	PREDICTED: uncharacterized protein LOC101854519	833
TR601957|c1_g1_i1	3.44243	4.21752	NA	NA	NA	NA	NA	NA	NA	-7.5322	NA	NA	NA	NA	NA	0.0316918	0.00343682	NA	NA	NA	NA	NA	NA	NA	0.000289198	NA	NA	NA	NA	NA	---NA---	478
TR613739|c2_g1_i7	3.44462	NA	3.6926	NA	NA	NA	NA	NA	NA	NA	NA	NA	NA	NA	NA	0.0442833	NA	0.0236531	NA	NA	NA	NA	NA	NA	NA	NA	NA	NA	NA	NA	---NA---	575
TR523482|c1_g4_i5	3.45266	NA	NA	NA	NA	NA	NA	6.38174	6.38174	NA	NA	NA	7.04138	7.26385	NA	0.00777495	NA	NA	NA	NA	NA	NA	0.00119365	0.000918186	NA	NA	NA	6.85451e-05	2.06503e-05	NA	---NA---	1209
TR426105|c2_g3_i4	3.46105	NA	NA	NA	NA	NA	NA	NA	NA	6.98503	6.36346	NA	NA	NA	NA	0.0277586	NA	NA	NA	NA	NA	NA	NA	NA	0.001545	0.00654285	NA	NA	NA	NA	doublecortin kinase	1287		F:GO:0004672; F:GO:0005524; P:GO:0006468; P:GO:0035556; P:GO:0048667; P:GO:0048812	F:protein kinase activity; F:ATP binding; P:protein phosphorylation; P:intracellular signal transduction; P:cell morphogenesis involved in neuron differentiation; P:neuron projection morphogenesis
TR453563|c4_g6_i2	3.46162	NA	3.38475	NA	NA	NA	NA	NA	NA	NA	NA	NA	NA	NA	NA	0.0423153	NA	0.0491029	NA	NA	NA	NA	NA	NA	NA	NA	NA	NA	NA	NA	PREDICTED: uncharacterized protein LOC101863250	1236
TR530800|c3_g1_i4	3.46354	NA	NA	NA	NA	NA	NA	NA	NA	NA	NA	NA	NA	NA	NA	0.0428535	NA	NA	NA	NA	NA	NA	NA	NA	NA	NA	NA	NA	NA	NA	---NA---	601
TR524105|c2_g3_i3	3.47044	NA	NA	-3.42584	NA	NA	4.44546	3.88807	NA	NA	NA	NA	3.65854	NA	NA	0.0135637	NA	NA	0.0222141	NA	NA	0.00718191	0.0346129	NA	NA	NA	NA	0.0281342	NA	NA	---NA---	572
TR548491|c1_g6_i4	3.47414	NA	NA	NA	NA	NA	NA	NA	NA	NA	NA	NA	NA	NA	NA	0.0197079	NA	NA	NA	NA	NA	NA	NA	NA	NA	NA	NA	NA	NA	NA	---NA---	676
TR562671|c1_g1_i7	3.47576	2.97836	3.56101	NA	NA	NA	NA	NA	NA	NA	NA	NA	-3.5246	-2.73857	NA	5.82989e-07	3.26084e-05	3.63449e-07	NA	NA	NA	NA	NA	NA	NA	NA	NA	2.13085e-06	9.94375e-05	NA	serine threonine- phosphatase 2A 56 kDa regulatory subunit epsilon isoform-like	4214		C:GO:0000159; F:GO:0005488; P:GO:0007165; F:GO:0019888; P:GO:0043666	C:protein phosphatase type 2A complex; F:binding; P:signal transduction; F:protein phosphatase regulator activity; P:regulation of phosphoprotein phosphatase activity
TR518247|c2_g2_i2	3.47753	3.58755	3.86228	NA	NA	NA	NA	NA	NA	NA	NA	NA	NA	NA	NA	0.00173687	0.00106999	0.000308437	NA	NA	NA	NA	NA	NA	NA	NA	NA	NA	NA	NA	UBA-like domain-containing 2-A-like isoform X1	1632
TR558305|c1_g5_i4	3.48868	NA	NA	NA	NA	NA	NA	NA	NA	NA	NA	NA	NA	NA	NA	0.0469865	NA	NA	NA	NA	NA	NA	NA	NA	NA	NA	NA	NA	NA	NA	---NA---	459
TR564941|c0_g1_i8	3.49215	3.65041	3.31671	NA	NA	NA	-5.18719	NA	7.48036	-7.49354	NA	6.2244	NA	2.76732	NA	0.0279738	0.0183386	0.0412975	NA	NA	NA	0.0341008	NA	3.72671e-05	0.000323861	NA	0.0105113	NA	0.0343402	NA	---NA---	1074
TR577851|c3_g1_i2	3.49355	NA	3.55526	NA	NA	NA	NA	NA	NA	NA	NA	NA	NA	NA	NA	0.0328965	NA	0.0270767	NA	NA	NA	NA	NA	NA	NA	NA	NA	NA	NA	NA	NXPE family member 3-like	2452		C:GO:0016020; C:GO:0016021	C:membrane; C:integral component of membrane
TR595936|c4_g1_i2	3.49725	NA	NA	NA	NA	NA	NA	NA	NA	NA	NA	NA	NA	NA	NA	0.0170011	NA	NA	NA	NA	NA	NA	NA	NA	NA	NA	NA	NA	NA	NA	---NA---	898
TR539857|c0_g4_i5	3.49827	3.49011	NA	NA	NA	NA	NA	NA	NA	NA	NA	NA	NA	NA	NA	0.0207775	0.0219915	NA	NA	NA	NA	NA	NA	NA	NA	NA	NA	NA	NA	NA	---NA---	772
TR390820|c4_g1_i2	3.50105	NA	3.21669	NA	NA	NA	NA	NA	NA	NA	NA	NA	-3.03791	NA	NA	0.0102408	NA	0.026137	NA	NA	NA	NA	NA	NA	NA	NA	NA	0.0174958	NA	NA	---NA---	254
TR544146|c1_g3_i3	3.50228	3.39437	NA	NA	NA	NA	NA	NA	NA	NA	NA	NA	NA	-4.99835	NA	0.0295487	0.0395487	NA	NA	NA	NA	NA	NA	NA	NA	NA	NA	NA	0.0489103	NA	kinesin-like protein KIFC3 isoform X1	2883	EC:3.6.1.3; EC:3.6.4.5; EC:3.6.1.15	F:GO:0008092; P:GO:0008150; F:GO:0016887; F:GO:0043167	F:cytoskeletal protein binding; P:biological_process; F:ATPase activity; F:ion binding	Adenosinetriphosphatase; Minus-end-directed kinesin ATPase; Nucleoside-triphosphate phosphatase
TR586479|c0_g2_i4	3.50648	3.74049	3.8177	NA	NA	NA	NA	NA	NA	NA	NA	NA	2.59727	NA	NA	0.0120157	0.00611816	0.00455789	NA	NA	NA	NA	NA	NA	NA	NA	NA	0.0303111	NA	NA	---NA---	1094
TR613525|c2_g1_i3	3.50767	2.95084	3.43166	NA	NA	NA	NA	NA	NA	NA	NA	NA	NA	NA	NA	3.29518e-05	0.000894077	6.04841e-05	NA	NA	NA	NA	NA	NA	NA	NA	NA	NA	NA	NA	---NA---	507
TR574828|c4_g2_i1	3.50829	3.03205	2.7994	NA	NA	NA	NA	NA	NA	NA	NA	NA	NA	NA	NA	0.00296702	0.0200442	0.0351842	NA	NA	NA	NA	NA	NA	NA	NA	NA	NA	NA	NA	F-box only 11	1019		F:GO:0003674; C:GO:0005622; P:GO:0006464	F:molecular_function; C:intracellular; P:cellular protein modification process
TR554440|c0_g1_i2	3.50876	3.88449	3.29135	NA	NA	NA	NA	NA	NA	NA	NA	NA	4.91299	5.09107	NA	0.00584389	0.00157157	0.0118692	NA	NA	NA	NA	NA	NA	NA	NA	NA	4.99694e-05	1.53918e-05	NA	---NA---	1280
TR545812|c0_g1_i4	3.5095	NA	NA	NA	NA	NA	NA	NA	NA	NA	NA	NA	-5.96636	NA	5.67809	0.024817	NA	NA	NA	NA	NA	NA	NA	NA	NA	NA	NA	0.0135109	NA	0.0496162	---NA---	2918
TR558622|c2_g1_i6	3.51599	4.06993	3.51242	NA	NA	NA	NA	NA	NA	NA	NA	NA	NA	NA	NA	0.0458792	0.0121163	0.0473442	NA	NA	NA	NA	NA	NA	NA	NA	NA	NA	NA	NA	---NA---	473
TR531217|c0_g1_i4	3.5238	4.73087	4.90278	NA	NA	NA	NA	NA	NA	NA	NA	NA	NA	NA	NA	0.0436449	0.00119316	0.000642732	NA	NA	NA	NA	NA	NA	NA	NA	NA	NA	NA	NA	---NA---	687
TR384015|c4_g1_i3	3.52422	NA	NA	NA	NA	NA	NA	NA	NA	NA	NA	NA	NA	NA	NA	0.0127467	NA	NA	NA	NA	NA	NA	NA	NA	NA	NA	NA	NA	NA	NA	---NA---	867
TR384015|c4_g1_i2	3.52474	NA	NA	NA	NA	NA	NA	NA	NA	NA	NA	NA	NA	NA	NA	0.0015246	NA	NA	NA	NA	NA	NA	NA	NA	NA	NA	NA	NA	NA	NA	---NA---	814
TR603859|c1_g1_i1	3.52562	NA	NA	-4.19031	-3.51684	NA	NA	NA	NA	NA	NA	NA	-5.8145	NA	NA	0.0307038	NA	NA	0.0147165	0.0396481	NA	NA	NA	NA	NA	NA	NA	0.0177093	NA	NA	chromosome alignment-maintaining phospho 1-like isoform X21	2107
TR587643|c2_g1_i5	3.52908	NA	NA	NA	NA	NA	NA	NA	NA	NA	NA	NA	NA	NA	NA	0.0244478	NA	NA	NA	NA	NA	NA	NA	NA	NA	NA	NA	NA	NA	NA	---NA---	1989
TR580205|c3_g2_i7	3.5361	NA	NA	NA	NA	NA	NA	NA	NA	NA	NA	NA	NA	NA	NA	0.0134942	NA	NA	NA	NA	NA	NA	NA	NA	NA	NA	NA	NA	NA	NA	villin-1-like isoform X3	2256		P:GO:0009987; P:GO:0016043	P:cellular process; P:cellular component organization
TR544070|c3_g7_i1	3.5416	NA	NA	NA	NA	NA	NA	NA	NA	NA	NA	NA	NA	NA	NA	0.0342545	NA	NA	NA	NA	NA	NA	NA	NA	NA	NA	NA	NA	NA	NA	---NA---	285
TR520189|c1_g3_i2	3.54694	-5.58145	3.79849	-9.12839	NA	9.37994	-4.29998	NA	4.10966	NA	NA	NA	2.18118	1.96435	NA	1.31636e-08	0.000109891	6.95937e-10	4.54252e-20	NA	1.49828e-21	1.75138e-12	NA	1.54235e-11	NA	NA	NA	0.00021261	0.000747662	NA	MAK16 homolog isoform X2	1227		P:GO:0000460; P:GO:0000470; F:GO:0003676; C:GO:0005730; C:GO:0030687	P:maturation of 5.8S rRNA; P:maturation of LSU-rRNA; F:nucleic acid binding; C:nucleolus; C:preribosome, large subunit precursor
TR556018|c3_g2_i6	3.55162	NA	NA	-8.09868	NA	6.72106	7.24617	6.4285	NA	NA	-6.11247	-6.89178	-7.74161	NA	8.02568	0.00742001	NA	NA	6.17716e-07	NA	9.87757e-05	7.5857e-05	0.00109123	NA	NA	0.0148262	0.00191027	5.50661e-05	NA	4.03092e-05	---NA---	2686
TR393628|c1_g2_i2	3.5538	3.67108	NA	NA	NA	NA	NA	NA	NA	NA	NA	NA	NA	NA	NA	0.044034	0.0337933	NA	NA	NA	NA	NA	NA	NA	NA	NA	NA	NA	NA	NA	---NA---	408
TR561288|c1_g2_i2	3.56354	3.55815	4.02549	NA	NA	NA	NA	NA	NA	NA	NA	NA	NA	NA	NA	0.0375275	0.039561	0.0114212	NA	NA	NA	NA	NA	NA	NA	NA	NA	NA	NA	NA	---NA---	389
TR602656|c1_g1_i2	3.56421	NA	NA	NA	NA	NA	NA	NA	NA	NA	NA	NA	NA	NA	NA	0.0171892	NA	NA	NA	NA	NA	NA	NA	NA	NA	NA	NA	NA	NA	NA	nidogen and EGF-like domain-containing 1 isoform X2	767		P:GO:0007155	P:cell adhesion
TR613766|c3_g1_i3	3.56531	NA	NA	NA	NA	NA	NA	NA	NA	NA	NA	NA	NA	NA	NA	0.0359788	NA	NA	NA	NA	NA	NA	NA	NA	NA	NA	NA	NA	NA	NA	dynamin-like 120 kDa mitochondrial-like isoform X5	1639	EC:3.6.1.15	F:GO:0003924; F:GO:0005525; C:GO:0005739; P:GO:0006915; P:GO:0007005	F:GTPase activity; F:GTP binding; C:mitochondrion; P:apoptotic process; P:mitochondrion organization	Nucleoside-triphosphate phosphatase
TR560392|c0_g1_i1	3.56626	NA	NA	NA	-3.34843	NA	NA	NA	NA	NA	NA	NA	NA	NA	NA	0.025729	NA	NA	NA	0.0365992	NA	NA	NA	NA	NA	NA	NA	NA	NA	NA	NADH-cytochrome b5 reductase 2-like isoform X1	1301	EC:1.6.2.2	F:GO:0004128; C:GO:0016021; P:GO:0055114	F:cytochrome-b5 reductase activity, acting on NAD(P)H; C:integral component of membrane; P:oxidation-reduction process	Cytochrome-b5 reductase
TR570611|c3_g1_i1	3.57535	NA	3.25949	NA	NA	NA	NA	NA	NA	NA	NA	NA	NA	NA	NA	0.00963044	NA	0.0239567	NA	NA	NA	NA	NA	NA	NA	NA	NA	NA	NA	NA	WD repeat-containing mio	3165		F:GO:0003674	F:molecular_function
TR588405|c3_g1_i12	3.61275	2.69261	NA	NA	-3.4025	-2.48236	NA	4.31041	3.26222	NA	NA	NA	-5.53431	-5.53431	NA	1.29442e-07	0.000216962	NA	NA	6.34064e-07	0.001077	NA	9.3581e-09	1.67263e-05	NA	NA	NA	0.00864183	0.00577199	NA	heterogeneous nuclear ribonucleo R-like isoform X1	2449		F:GO:0000166; P:GO:0000398; F:GO:0003729; P:GO:0007310; C:GO:0019013; P:GO:0022008; C:GO:0035770; P:GO:0046011; P:GO:0046843; C:GO:0071011	F:nucleotide binding; P:mRNA splicing, via spliceosome; F:mRNA binding; P:oocyte dorsal/ventral axis specification; C:viral nucleocapsid; P:neurogenesis; C:ribonucleoprotein granule; P:regulation of oskar mRNA translation; P:dorsal appendage formation; C:precatalytic spliceosome
TR573938|c2_g2_i2	3.61333	NA	4.87903	-6.89411	NA	8.15981	NA	NA	NA	NA	NA	NA	4.79523	NA	NA	0.0302337	NA	0.00104479	0.00028659	NA	5.09648e-06	NA	NA	NA	NA	NA	NA	0.0469457	NA	NA	zinc finger RNA-binding -like isoform X3	3529		F:GO:0046872	F:metal ion binding
TR530393|c2_g1_i5	3.61487	3.30478	NA	NA	-3.09701	NA	NA	-6.0053	-5.85741	NA	NA	NA	NA	NA	NA	0.0156634	0.0372963	NA	NA	0.0453591	NA	NA	0.00605293	0.00854026	NA	NA	NA	NA	NA	NA	short branched chain specific acyl- mitochondrial-like	1809	EC:1.3.99.3	F:GO:0000062; F:GO:0003995; C:GO:0005739; F:GO:0009055; P:GO:0033539; F:GO:0050660; F:GO:0052890; P:GO:0055088	F:fatty-acyl-CoA binding; F:acyl-CoA dehydrogenase activity; C:mitochondrion; F:electron transfer activity; P:fatty acid beta-oxidation using acyl-CoA dehydrogenase; F:flavin adenine dinucleotide binding; F:oxidoreductase activity, acting on the CH-CH group of donors, with a flavin as acceptor; P:lipid homeostasis	Acting on the CH-CH group of donors
TR519584|c2_g1_i4	3.6295	4.80798	4.61574	NA	NA	NA	NA	NA	NA	NA	NA	NA	NA	NA	NA	0.0444672	0.0018792	0.00329336	NA	NA	NA	NA	NA	NA	NA	NA	NA	NA	NA	NA	---NA---	1401
TR564385|c1_g1_i1	3.63424	NA	NA	NA	NA	NA	NA	NA	NA	NA	NA	NA	NA	NA	NA	0.0341532	NA	NA	NA	NA	NA	NA	NA	NA	NA	NA	NA	NA	NA	NA	WD repeat and SOCS box-containing 1 isoform X1	1635		F:GO:0003674	F:molecular_function
TR425140|c2_g1_i4	3.63786	3.21445	3.4224	NA	NA	NA	NA	NA	NA	NA	NA	NA	NA	NA	NA	5.77776e-06	9.28929e-05	2.51691e-05	NA	NA	NA	NA	NA	NA	NA	NA	NA	NA	NA	NA	methyltransferase NSUN7 isoform X2	3352		F:GO:0008168	F:methyltransferase activity
TR608453|c2_g1_i6	3.63931	NA	NA	NA	NA	NA	NA	NA	NA	NA	NA	NA	NA	NA	NA	0.00954827	NA	NA	NA	NA	NA	NA	NA	NA	NA	NA	NA	NA	NA	NA	Rho-related racA	2554	EC:3.6.1.15	F:GO:0003924; C:GO:0005622; P:GO:0007165; F:GO:0043167	F:GTPase activity; C:intracellular; P:signal transduction; F:ion binding	Nucleoside-triphosphate phosphatase
TR535988|c3_g2_i7	3.64924	NA	NA	NA	NA	NA	NA	NA	NA	NA	NA	NA	NA	NA	NA	0.00738207	NA	NA	NA	NA	NA	NA	NA	NA	NA	NA	NA	NA	NA	NA	hypothetical protein LOTGIDRAFT_170554	1024
TR576062|c4_g3_i1	3.64941	NA	NA	NA	NA	NA	NA	NA	NA	NA	NA	NA	NA	NA	NA	0.0191442	NA	NA	NA	NA	NA	NA	NA	NA	NA	NA	NA	NA	NA	NA	beta-thymosin domain repeat CSP29KDa_v1	244		F:GO:0003785; P:GO:0007015	F:actin monomer binding; P:actin filament organization
TR582344|c2_g1_i8	3.65352	3.79513	3.21242	NA	NA	NA	NA	NA	NA	NA	NA	NA	-3.76229	NA	NA	0.0131653	0.0091005	0.0454306	NA	NA	NA	NA	NA	NA	NA	NA	NA	0.0328462	NA	NA	presenilins-associated rhomboid-like protein, mitochondrial	1968	EC:3.4.21	C:GO:0005575; F:GO:0008233	C:cellular_component; F:peptidase activity	Acting on peptide bonds (peptidases)
TR597027|c1_g2_i3	3.654	NA	NA	NA	NA	NA	NA	NA	NA	NA	NA	-5.9785	NA	-5.7538	-5.83517	0.0148965	NA	NA	NA	NA	NA	NA	NA	NA	NA	NA	0.0293589	NA	0.0124505	0.0320807	---NA---	1092
TR576240|c1_g2_i7	3.66072	NA	3.29047	NA	NA	NA	NA	NA	NA	NA	NA	NA	NA	NA	NA	0.0154601	NA	0.0398024	NA	NA	NA	NA	NA	NA	NA	NA	NA	NA	NA	NA	probable insulin-like peptide 7	1155		F:GO:0003674; C:GO:0005576	F:molecular_function; C:extracellular region
TR580197|c2_g9_i7	3.66539	4.95793	4.62973	NA	NA	NA	NA	NA	NA	NA	NA	NA	NA	NA	NA	0.0188705	0.000250013	0.000817432	NA	NA	NA	NA	NA	NA	NA	NA	NA	NA	NA	NA	---NA---	424
TR426045|c4_g2_i2	3.67658	4.03957	4.42409	NA	NA	NA	NA	NA	NA	NA	NA	NA	NA	NA	NA	0.0027486	0.000636199	0.000124891	NA	NA	NA	NA	NA	NA	NA	NA	NA	NA	NA	NA	apolipo D-like	276
TR519488|c3_g2_i2	3.67799	3.50556	3.48707	NA	NA	NA	NA	NA	NA	NA	NA	NA	-2.56363	NA	NA	0.00967272	0.0166752	0.0162157	NA	NA	NA	NA	NA	NA	NA	NA	NA	0.0279981	NA	NA	PREDICTED: uncharacterized protein LOC101853971	2395
TR390755|c2_g1_i4	3.68169	NA	NA	NA	NA	NA	NA	NA	NA	NA	NA	6.69174	NA	NA	NA	0.0458394	NA	NA	NA	NA	NA	NA	NA	NA	NA	NA	0.00641203	NA	NA	NA	---NA---	1032
TR523618|c2_g1_i4	3.68737	NA	NA	NA	NA	NA	NA	NA	NA	NA	NA	NA	NA	-3.68596	NA	0.0248766	NA	NA	NA	NA	NA	NA	NA	NA	NA	NA	NA	NA	0.0267796	NA	brain-specific angiogenesis inhibitor 1	1171		F:GO:0005044; F:GO:0005509; P:GO:0006898; C:GO:0016020; C:GO:0016021	F:scavenger receptor activity; F:calcium ion binding; P:receptor-mediated endocytosis; C:membrane; C:integral component of membrane
TR571615|c0_g1_i5	3.6915	NA	NA	NA	-6.52128	-4.97549	6.85773	7.82924	NA	7.53799	8.48646	NA	7.14423	6.33835	NA	0.0190411	NA	NA	NA	0.000431435	0.0401444	0.000369929	1.04048e-05	NA	0.000188939	4.65341e-06	NA	7.79407e-05	0.000686224	NA	---NA---	696
TR523478|c2_g7_i1	3.69337	3.71305	3.64598	NA	NA	NA	NA	NA	NA	NA	NA	NA	NA	NA	NA	0.0159469	0.0144768	0.0166965	NA	NA	NA	NA	NA	NA	NA	NA	NA	NA	NA	NA	---NA---	287
TR606703|c0_g4_i1	3.70099	3.33735	NA	NA	-4.23512	-3.87149	NA	NA	NA	NA	-5.86571	-4.35539	NA	NA	NA	0.00275583	0.00941154	NA	NA	0.000677149	0.00330931	NA	NA	NA	NA	1.36255e-06	0.00174321	NA	NA	NA	hypothetical protein LOTGIDRAFT_236494	2303
TR571342|c0_g1_i3	3.70967	NA	NA	NA	NA	NA	NA	NA	NA	NA	NA	NA	NA	NA	NA	0.0300673	NA	NA	NA	NA	NA	NA	NA	NA	NA	NA	NA	NA	NA	NA	---NA---	2394
TR436159|c0_g1_i3	3.71046	2.73013	2.62585	NA	NA	NA	NA	NA	NA	NA	NA	NA	NA	-2.25249	NA	0.000298115	0.0178648	0.0246698	NA	NA	NA	NA	NA	NA	NA	NA	NA	NA	0.042975	NA	Chromobox homolog 4 (Polycomb 2 homolog) (Pc2) (MPc2) isoform partial	1900		P:GO:0000122; F:GO:0003682; F:GO:0003727; C:GO:0016604; P:GO:0016925; F:GO:0019789; F:GO:0019899; F:GO:0032183; F:GO:0035064; C:GO:0035102; F:GO:0044212; F:GO:0051219	P:negative regulation of transcription by RNA polymerase II; F:chromatin binding; F:single-stranded RNA binding; C:nuclear body; P:protein sumoylation; F:SUMO transferase activity; F:enzyme binding; F:SUMO binding; F:methylated histone binding; C:PRC1 complex; F:transcription regulatory region DNA binding; F:phosphoprotein binding
TR529737|c0_g1_i4	3.71606	NA	3.72668	NA	NA	NA	NA	NA	NA	NA	NA	6.9466	NA	NA	NA	0.0491059	NA	0.0460473	NA	NA	NA	NA	NA	NA	NA	NA	0.00183378	NA	NA	NA	Importin subunit alpha-7	1940		F:GO:0005515; C:GO:0005643; C:GO:0005654; C:GO:0005829; P:GO:0006607; F:GO:0008139; F:GO:0008565	F:protein binding; C:nuclear pore; C:nucleoplasm; C:cytosol; P:NLS-bearing protein import into nucleus; F:nuclear localization sequence binding; F:protein transporter activity
TR432937|c5_g3_i2	3.72356	NA	NA	NA	NA	NA	NA	NA	NA	NA	NA	NA	NA	NA	NA	0.00864991	NA	NA	NA	NA	NA	NA	NA	NA	NA	NA	NA	NA	NA	NA	---NA---	507
TR555444|c1_g1_i10	3.72532	3.18284	5.69351	NA	1.96818	2.51066	NA	NA	NA	NA	NA	NA	NA	1.85127	NA	0.000606138	0.0105836	2.30188e-09	NA	0.0100488	0.00270332	NA	NA	NA	NA	NA	NA	NA	0.00471336	NA	---NA---	1201
TR546269|c2_g1_i4	3.7284	4.67919	NA	NA	NA	NA	NA	NA	NA	NA	NA	NA	NA	NA	NA	0.0347762	0.0033933	NA	NA	NA	NA	NA	NA	NA	NA	NA	NA	NA	NA	NA	PREDICTED: ganglioside GM2 activator-like	1438		P:GO:0006629; P:GO:0009056; F:GO:0030234; P:GO:0034641	P:lipid metabolic process; P:catabolic process; F:enzyme regulator activity; P:cellular nitrogen compound metabolic process
TR560146|c0_g1_i13	3.73409	3.03396	NA	NA	NA	NA	6.73655	NA	-6.73655	-5.70947	NA	7.35544	NA	NA	NA	0.0033615	0.0314719	NA	NA	NA	NA	0.000484458	NA	0.000454919	0.03432	NA	0.000349459	NA	NA	NA	PREDICTED: uncharacterized protein LOC101855265 isoform X2	1972
TR442284|c1_g3_i9	3.74112	NA	NA	-2.39396	-3.97714	NA	-3.35898	NA	3.34276	NA	3.71501	1.88591	-2.22362	-1.80534	NA	8.80204e-09	NA	NA	0.000703654	9.11267e-10	NA	1.25168e-05	NA	4.2842e-06	NA	1.52707e-07	0.0433916	0.00377909	0.0152521	NA	von Willebrand factor type EGF and pentraxin domain-containing 1-like	12908		F:GO:0043167	F:ion binding
TR422549|c1_g3_i2	3.74436	NA	NA	NA	NA	NA	NA	NA	NA	NA	NA	NA	NA	-5.576	NA	0.0192627	NA	NA	NA	NA	NA	NA	NA	NA	NA	NA	NA	NA	0.0195464	NA	---NA---	1088
TR567747|c3_g1_i1	3.75188	2.33256	NA	NA	-5.0862	-3.66688	-2.23308	NA	NA	NA	3.58195	NA	-4.90684	-2.08125	NA	1.00737e-08	0.001033	NA	NA	2.80793e-14	5.7627e-08	0.0254711	NA	NA	NA	0.00722926	NA	1.32704e-05	0.0155675	NA	---NA---	520
TR396018|c0_g2_i7	3.76353	4.04923	NA	NA	-4.88423	-5.16993	NA	NA	NA	NA	NA	NA	NA	NA	NA	0.00515337	0.00216755	NA	NA	0.00034639	0.000155936	NA	NA	NA	NA	NA	NA	NA	NA	NA	skeletal receptor tyrosine- kinase-like	4102	EC:2.7.10	F:GO:0004713; F:GO:0005515; F:GO:0005524; C:GO:0016021; P:GO:0018108	F:protein tyrosine kinase activity; F:protein binding; F:ATP binding; C:integral component of membrane; P:peptidyl-tyrosine phosphorylation	Transferring phosphorus-containing groups
TR593379|c0_g1_i4	3.76445	3.97813	3.99038	NA	NA	NA	NA	NA	NA	NA	NA	NA	NA	NA	NA	0.0202633	0.0119581	0.0109263	NA	NA	NA	NA	NA	NA	NA	NA	NA	NA	NA	NA	---NA---	2330
TR542998|c0_g8_i1	3.77289	NA	NA	NA	NA	NA	NA	NA	NA	NA	NA	NA	NA	NA	NA	0.00429323	NA	NA	NA	NA	NA	NA	NA	NA	NA	NA	NA	NA	NA	NA	---NA---	264
TR598232|c8_g1_i6	3.7815	3.5236	NA	NA	-4.34149	-4.08359	NA	NA	NA	NA	NA	NA	NA	NA	NA	0.00785134	0.0173078	NA	NA	0.00268363	0.00781642	NA	NA	NA	NA	NA	NA	NA	NA	NA	---NA---	618
TR563233|c3_g1_i7	3.78539	NA	NA	NA	NA	NA	NA	NA	NA	NA	NA	NA	NA	-6.61474	NA	0.0107356	NA	NA	NA	NA	NA	NA	NA	NA	NA	NA	NA	NA	0.00229938	NA	zinc finger	1890	EC:3.1.4.12	C:GO:0000139; F:GO:0004767; F:GO:0005525; C:GO:0005789; C:GO:0005886; P:GO:0006888; P:GO:0007264; C:GO:0010008; P:GO:0032456	C:Golgi membrane; F:sphingomyelin phosphodiesterase activity; F:GTP binding; C:endoplasmic reticulum membrane; C:plasma membrane; P:endoplasmic reticulum to Golgi vesicle-mediated transport; P:small GTPase mediated signal transduction; C:endosome membrane; P:endocytic recycling	Sphingomyelin phosphodiesterase
TR559168|c5_g2_i1	3.78719	NA	2.15971	NA	NA	NA	NA	3.26828	NA	NA	-8.56456	-6.40784	NA	NA	NA	1.01242e-05	NA	0.0393736	NA	NA	NA	NA	0.000479761	NA	NA	3.3695e-08	0.00198997	NA	NA	NA	---NA---	232
TR535618|c1_g1_i1	3.79568	3.72778	NA	NA	NA	NA	NA	NA	NA	NA	NA	NA	NA	NA	NA	0.0302337	0.0367587	NA	NA	NA	NA	NA	NA	NA	NA	NA	NA	NA	NA	NA	hypothetical protein CAPTEDRAFT_217428	1817
TR560811|c2_g7_i4	3.81165	NA	NA	NA	NA	NA	NA	NA	NA	NA	NA	NA	NA	NA	NA	0.0455575	NA	NA	NA	NA	NA	NA	NA	NA	NA	NA	NA	NA	NA	NA	---NA---	976
TR379277|c3_g2_i3	3.81398	NA	NA	NA	NA	NA	NA	NA	NA	NA	NA	NA	NA	-3.68552	NA	0.0464283	NA	NA	NA	NA	NA	NA	NA	NA	NA	NA	NA	NA	0.0235792	NA	poly(ADP-ribose) glycohydrolase-like	1749	EC:3.2.1.143	P:GO:0005975; F:GO:0016798	P:carbohydrate metabolic process; F:hydrolase activity, acting on glycosyl bonds	Poly(ADP-ribose) glycohydrolase
TR576554|c2_g1_i2	3.81571	NA	3.64391	-3.57904	NA	3.40724	NA	NA	NA	NA	NA	NA	NA	-7.72876	-7.19281	0.0048936	NA	0.0082371	0.0208349	NA	0.0303551	NA	NA	NA	NA	NA	NA	NA	4.51086e-05	0.000838195	---NA---	2302
TR598742|c2_g1_i1	3.82934	NA	NA	NA	NA	NA	NA	-5.88306	-5.83643	NA	NA	NA	NA	NA	NA	0.00881917	NA	NA	NA	NA	NA	NA	0.00807303	0.00923372	NA	NA	NA	NA	NA	NA	---NA---	2885
TR536278|c3_g1_i1	3.82955	NA	NA	NA	NA	NA	NA	NA	NA	NA	NA	NA	NA	-2.47976	NA	0.00882147	NA	NA	NA	NA	NA	NA	NA	NA	NA	NA	NA	NA	0.033414	NA	Golgi pH regulator B isoform X4	1400		F:GO:0004871; F:GO:0008308; P:GO:0015031; C:GO:0016021; C:GO:0030660; C:GO:0032580; P:GO:0043123; P:GO:0043588; P:GO:0051452; P:GO:1903959	F:obsolete signal transducer activity; F:voltage-gated anion channel activity; P:protein transport; C:integral component of membrane; C:Golgi-associated vesicle membrane; C:Golgi cisterna membrane; P:positive regulation of I-kappaB kinase/NF-kappaB signaling; P:skin development; P:intracellular pH reduction; P:regulation of anion transmembrane transport
TR592138|c4_g1_i4	3.83177	3.98051	NA	NA	NA	NA	NA	NA	NA	NA	NA	NA	NA	NA	NA	0.0309267	0.0223371	NA	NA	NA	NA	NA	NA	NA	NA	NA	NA	NA	NA	NA	---NA---	627
TR454939|c1_g2_i1	3.83379	4.11348	3.77866	NA	NA	NA	NA	NA	NA	NA	NA	NA	NA	NA	NA	0.00524881	0.00212475	0.00632047	NA	NA	NA	NA	NA	NA	NA	NA	NA	NA	NA	NA	---NA---	306
TR517684|c1_g8_i3	3.83705	NA	NA	NA	-3.00865	NA	NA	NA	NA	NA	NA	NA	NA	NA	NA	0.00546674	NA	NA	NA	0.0416991	NA	NA	NA	NA	NA	NA	NA	NA	NA	NA	probable calcium-binding CML34-like	459		F:GO:0043167	F:ion binding
TR563461|c1_g1_i3	3.83842	3.89344	NA	NA	-4.24679	-4.30181	NA	NA	NA	NA	NA	NA	-6.46794	NA	7.50024	3.52716e-05	2.73176e-05	NA	NA	4.44808e-06	4.57379e-06	NA	NA	NA	NA	NA	NA	0.000877615	NA	3.03056e-05	---NA---	908
TR530127|c2_g10_i1	3.8389	5.6824	7.26609	1.84349	3.42718	1.58369	NA	-1.25574	-1.74879	-2.55168	NA	3.64168	NA	NA	NA	1.80601e-14	1.09323e-29	1.66231e-44	0.000239507	1.52473e-14	0.00229923	NA	0.0430076	0.000662493	6.05449e-08	NA	1.35118e-15	NA	NA	NA	---NA---	294
TR532520|c2_g1_i3	3.85145	3.56739	NA	NA	NA	NA	NA	NA	NA	NA	NA	NA	NA	NA	NA	0.0222632	0.0466992	NA	NA	NA	NA	NA	NA	NA	NA	NA	NA	NA	NA	NA	---NA---	710
TR581736|c2_g6_i1	3.85251	4.00023	NA	NA	-4.31185	-4.45957	NA	NA	NA	NA	NA	NA	NA	NA	NA	0.0413014	0.030984	NA	NA	0.0293392	0.030351	NA	NA	NA	NA	NA	NA	NA	NA	NA	---NA---	613
TR594243|c2_g1_i1	3.85292	NA	NA	NA	NA	NA	NA	NA	NA	NA	NA	NA	NA	NA	NA	0.0316576	NA	NA	NA	NA	NA	NA	NA	NA	NA	NA	NA	NA	NA	NA	---NA---	339
TR200609|c1_g1_i11	3.8547	2.56682	NA	NA	-4.1014	-2.81353	NA	NA	NA	NA	NA	NA	NA	NA	NA	3.86621e-05	0.0172557	NA	NA	1.23585e-05	0.00958573	NA	NA	NA	NA	NA	NA	NA	NA	NA	---NA---	702
TR448977|c4_g7_i2	3.8578	NA	NA	NA	NA	NA	NA	NA	NA	NA	NA	NA	NA	-4.39752	NA	0.0387214	NA	NA	NA	NA	NA	NA	NA	NA	NA	NA	NA	NA	0.0199051	NA	Sequestosome- partial	238		F:GO:0008270	F:zinc ion binding
TR595553|c1_g1_i6	3.86329	3.47319	3.28842	NA	NA	NA	-6.23947	NA	5.18557	NA	NA	NA	-6.80129	NA	6.60524	0.00935049	0.0285494	0.0410519	NA	NA	NA	0.00296618	NA	0.0345117	NA	NA	NA	0.00177251	NA	0.00609443	---NA---	3378
TR379813|c4_g2_i1	3.86928	3.54737	NA	NA	NA	NA	NA	NA	NA	NA	NA	NA	NA	-3.87224	NA	0.00240468	0.00734474	NA	NA	NA	NA	NA	NA	NA	NA	NA	NA	NA	0.00286874	NA	PREDICTED: uncharacterized protein LOC101851743	1060		C:GO:0016020; C:GO:0016021	C:membrane; C:integral component of membrane
TR615721|c1_g2_i11	3.87012	NA	NA	NA	NA	NA	NA	NA	NA	NA	NA	NA	NA	NA	NA	0.0393924	NA	NA	NA	NA	NA	NA	NA	NA	NA	NA	NA	NA	NA	NA	homeodomain transcription factor 2 isoform X1	2345		C:GO:0005783; C:GO:0016020	C:endoplasmic reticulum; C:membrane
TR387276|c10_g8_i4	3.87176	3.30261	NA	NA	NA	NA	NA	NA	NA	NA	NA	NA	NA	NA	NA	0.000128819	0.00292407	NA	NA	NA	NA	NA	NA	NA	NA	NA	NA	NA	NA	NA	---NA---	320
TR530839|c2_g1_i2	3.87658	NA	4.20262	NA	NA	NA	NA	NA	NA	NA	NA	NA	NA	NA	NA	0.0492448	NA	0.0239567	NA	NA	NA	NA	NA	NA	NA	NA	NA	NA	NA	NA	Disintegrin and metallo ase domain-containing 10	1892		F:GO:0043167	F:ion binding
TR542503|c2_g1_i2	3.87761	3.51291	3.79354	NA	NA	NA	NA	NA	NA	NA	NA	NA	NA	NA	NA	0.00254261	0.00870428	0.00331163	NA	NA	NA	NA	NA	NA	NA	NA	NA	NA	NA	NA	---NA---	1729
TR527851|c4_g1_i1	3.87877	NA	NA	NA	NA	NA	NA	NA	NA	NA	NA	NA	NA	NA	NA	0.0423153	NA	NA	NA	NA	NA	NA	NA	NA	NA	NA	NA	NA	NA	NA	ADAM 17-like protease	3991	EC:3.4.24	F:GO:0008233	F:peptidase activity	Acting on peptide bonds (peptidases)
TR534744|c0_g1_i2	3.88182	3.54202	NA	NA	NA	NA	NA	NA	NA	NA	NA	NA	NA	2.41638	NA	0.0065702	0.0186703	NA	NA	NA	NA	NA	NA	NA	NA	NA	NA	NA	0.0187449	NA	cytochrome b (mitochondrion)	1031	EC:1.10.2; EC:1.10.2.2	C:GO:0005743; P:GO:0006122; F:GO:0008121; C:GO:0045275; F:GO:0046872; P:GO:1902600	C:mitochondrial inner membrane; P:mitochondrial electron transport, ubiquinol to cytochrome c; F:ubiquinol-cytochrome-c reductase activity; C:respiratory chain complex III; F:metal ion binding; P:proton transmembrane transport	Acting on diphenols and related substances as donors; Quinol--cytochrome-c reductase
TR567911|c1_g1_i2	3.89541	NA	NA	-5.20155	NA	3.85107	7.94924	6.47967	NA	NA	NA	NA	4.13739	NA	NA	0.0015246	NA	NA	4.68881e-05	NA	0.00577896	6.33762e-06	0.000962287	NA	NA	NA	NA	0.0169873	NA	NA	---NA---	768
TR613712|c1_g3_i5	3.89711	2.95306	NA	NA	-4.63356	-3.68951	NA	NA	NA	NA	NA	NA	-4.46224	-6.839	NA	0.000205227	0.00951741	NA	NA	1.11153e-05	0.00101392	NA	NA	NA	NA	NA	NA	0.00488629	0.000297354	NA	chitin binding beak 1	1106		F:GO:0003674; C:GO:0005576; P:GO:0008150	F:molecular_function; C:extracellular region; P:biological_process
TR597047|c4_g4_i2	3.89788	NA	NA	-2.46343	-3.82095	NA	NA	NA	NA	NA	NA	NA	NA	NA	NA	0.000120754	NA	NA	0.0465347	0.000160517	NA	NA	NA	NA	NA	NA	NA	NA	NA	NA	---NA---	347
TR382301|c2_g3_i1	3.90312	NA	3.99881	NA	NA	NA	NA	NA	NA	NA	NA	NA	NA	NA	NA	0.0415975	NA	0.0332472	NA	NA	NA	NA	NA	NA	NA	NA	NA	NA	NA	NA	---NA---	268
TR548366|c1_g2_i8	3.90342	NA	NA	-5.534	NA	NA	NA	NA	NA	NA	NA	NA	NA	NA	NA	0.0208547	NA	NA	0.000902465	NA	NA	NA	NA	NA	NA	NA	NA	NA	NA	NA	ATP-binding cassette sub-family B member mitochondrial	3445	EC:3.6.1.3; EC:3.6.1.15	F:GO:0005524; C:GO:0005743; P:GO:0006879; C:GO:0016021; F:GO:0042626; P:GO:0055085	F:ATP binding; C:mitochondrial inner membrane; P:cellular iron ion homeostasis; C:integral component of membrane; F:ATPase activity, coupled to transmembrane movement of substances; P:transmembrane transport	Adenosinetriphosphatase; Nucleoside-triphosphate phosphatase
TR521781|c1_g1_i8	3.90421	2.62454	NA	NA	NA	NA	NA	NA	NA	NA	NA	NA	NA	NA	NA	3.83882e-05	0.0150159	NA	NA	NA	NA	NA	NA	NA	NA	NA	NA	NA	NA	NA	CLN8 isoform X1	2129		C:GO:0016021; P:GO:0032501; P:GO:0032502; P:GO:0044237; P:GO:0044238; P:GO:0071704	C:integral component of membrane; P:multicellular organismal process; P:developmental process; P:cellular metabolic process; P:primary metabolic process; P:organic substance metabolic process
TR606309|c2_g3_i13	3.90678	NA	NA	NA	NA	NA	NA	NA	NA	NA	NA	NA	NA	NA	NA	0.0272267	NA	NA	NA	NA	NA	NA	NA	NA	NA	NA	NA	NA	NA	NA	PREDICTED: uncharacterized protein LOC101860820 isoform X1	1896		P:GO:0019700; F:GO:0050194	P:organic phosphonate catabolic process; F:phosphonoacetaldehyde hydrolase activity
TR561438|c0_g2_i1	3.91945	NA	NA	NA	NA	NA	NA	NA	NA	NA	NA	NA	NA	NA	NA	0.0160371	NA	NA	NA	NA	NA	NA	NA	NA	NA	NA	NA	NA	NA	NA	---NA---	667
TR410687|c1_g1_i1	3.92319	3.90576	NA	NA	NA	NA	NA	6.41744	NA	NA	NA	NA	NA	NA	NA	0.00414234	0.00451341	NA	NA	NA	NA	NA	0.00117188	NA	NA	NA	NA	NA	NA	NA	---NA---	749
TR539687|c1_g3_i1	3.92344	3.3526	NA	NA	-3.24083	NA	NA	NA	NA	7.16656	NA	NA	5.25406	3.33937	NA	0.00838886	0.0423786	NA	NA	0.0496274	NA	NA	NA	NA	0.000812154	NA	NA	0.000152122	0.0263726	NA	---NA---	268
TR554963|c2_g3_i2	3.93105	NA	NA	-4.42023	-4.70985	NA	NA	NA	NA	NA	NA	NA	NA	NA	NA	0.0153928	NA	NA	0.010101	0.00531341	NA	NA	NA	NA	NA	NA	NA	NA	NA	NA	---NA---	796
TR538909|c5_g1_i3	3.94089	NA	NA	NA	NA	NA	NA	NA	NA	NA	NA	NA	NA	NA	NA	0.0213849	NA	NA	NA	NA	NA	NA	NA	NA	NA	NA	NA	NA	NA	NA	---NA---	388
TR445194|c11_g1_i8	3.94287	3.57485	3.2768	NA	NA	NA	NA	NA	NA	NA	NA	NA	NA	NA	NA	1.68811e-06	2.21719e-05	0.000142035	NA	NA	NA	NA	NA	NA	NA	NA	NA	NA	NA	NA	alpha skeletal muscle	361
TR586435|c5_g1_i2	3.94557	NA	NA	NA	NA	NA	-5.79776	NA	5.41571	NA	NA	NA	-6.50674	-6.50674	NA	0.00586466	NA	NA	NA	NA	NA	0.0106705	NA	0.02313	NA	NA	NA	0.00409869	0.00263894	NA	---NA---	1451
TR613497|c0_g4_i5	3.95828	3.11879	NA	NA	NA	NA	NA	NA	NA	NA	-3.44555	NA	3.26956	NA	-3.5033	0.000246389	0.00717749	NA	NA	NA	NA	NA	NA	NA	NA	0.00592518	NA	0.0019151	NA	0.00356371	histone acetyltransferase KAT2A	3499	EC:2.3.1.48	C:GO:0000123; F:GO:0003712; F:GO:0004402; F:GO:0019899; C:GO:0030017; P:GO:0031399; P:GO:0043966; P:GO:0045944; P:GO:0048523	C:histone acetyltransferase complex; F:transcription coregulator activity; F:histone acetyltransferase activity; F:enzyme binding; C:sarcomere; P:regulation of protein modification process; P:histone H3 acetylation; P:positive regulation of transcription by RNA polymerase II; P:negative regulation of cellular process	Histone acetyltransferase
TR183161|c1_g2_i3	3.95895	4.65372	4.95931	NA	NA	NA	NA	NA	NA	NA	NA	NA	NA	-5.54753	-5.76115	0.0313641	0.00612559	0.00262417	NA	NA	NA	NA	NA	NA	NA	NA	NA	NA	0.0214408	0.0482035	---NA---	425
TR401310|c1_g4_i1	3.96751	NA	NA	NA	NA	NA	NA	NA	NA	NA	NA	NA	NA	NA	NA	0.0266037	NA	NA	NA	NA	NA	NA	NA	NA	NA	NA	NA	NA	NA	NA	---NA---	302
TR593873|c2_g1_i4	3.96896	4.52513	4.16103	NA	NA	NA	NA	NA	NA	NA	NA	NA	NA	NA	NA	0.0393924	0.0116151	0.0255148	NA	NA	NA	NA	NA	NA	NA	NA	NA	NA	NA	NA	---NA---	1511
TR560286|c3_g1_i6	3.96901	NA	NA	NA	NA	NA	NA	-6.21257	-6.27355	NA	NA	NA	-5.86907	NA	6.58742	0.00959748	NA	NA	NA	NA	NA	NA	0.00447017	0.00389174	NA	NA	NA	0.0160003	NA	0.00762599	ligand of Numb X 2-like isoform X1	4164		F:GO:0004842; F:GO:0005515; F:GO:0008270; P:GO:0016567	F:ubiquitin-protein transferase activity; F:protein binding; F:zinc ion binding; P:protein ubiquitination
TR613587|c0_g1_i2	3.97752	NA	NA	NA	NA	NA	NA	NA	NA	NA	NA	NA	NA	NA	NA	0.0176419	NA	NA	NA	NA	NA	NA	NA	NA	NA	NA	NA	NA	NA	NA	sorting nexin-6-like	1308		C:GO:0016020; F:GO:0035091	C:membrane; F:phosphatidylinositol binding
TR583710|c3_g1_i2	3.9828	4.50032	NA	NA	NA	NA	NA	NA	NA	NA	NA	NA	NA	2.221	NA	0.00292461	0.000451566	NA	NA	NA	NA	NA	NA	NA	NA	NA	NA	NA	0.045089	NA	---NA---	244
TR425190|c4_g2_i1	3.9846	NA	NA	NA	-4.99339	-2.95334	NA	NA	NA	NA	4.23938	2.77436	NA	-2.3254	NA	6.55237e-06	NA	NA	NA	2.67014e-08	0.00372269	NA	NA	NA	NA	7.30166e-06	0.0214774	NA	0.0365293	NA	uncharacterized threonine-rich GPI-anchored glyco -like	3796		F:GO:0043167	F:ion binding
TR578962|c3_g2_i8	3.99066	3.23809	NA	NA	NA	NA	NA	-3.27073	-3.87199	NA	NA	NA	NA	NA	NA	0.00250902	0.0270612	NA	NA	NA	NA	NA	0.0439641	0.00732867	NA	NA	NA	NA	NA	NA	---NA---	1965
TR558390|c0_g4_i4	3.99098	4.46724	NA	NA	NA	NA	NA	NA	NA	NA	NA	3.25762	NA	NA	NA	0.0310513	0.0103428	NA	NA	NA	NA	NA	NA	NA	NA	NA	0.0133047	NA	NA	NA	---NA---	1536
TR389961|c7_g2_i5	3.99123	NA	3.49173	NA	NA	NA	NA	NA	NA	NA	NA	NA	NA	NA	NA	0.00335611	NA	0.0154777	NA	NA	NA	NA	NA	NA	NA	NA	NA	NA	NA	NA	---NA---	603
TR610548|c2_g1_i3	4.00757	NA	NA	NA	NA	NA	NA	NA	NA	NA	NA	NA	NA	NA	NA	0.00524139	NA	NA	NA	NA	NA	NA	NA	NA	NA	NA	NA	NA	NA	NA	---NA---	2027
TR545799|c2_g1_i9	4.00778	4.0804	4.59721	NA	NA	NA	-6.50862	NA	6.65736	NA	NA	NA	NA	6.32459	NA	0.00771397	0.00672934	0.00140331	NA	NA	NA	0.000600035	NA	0.000372138	NA	NA	NA	NA	0.00058991	NA	WD repeat-containing 49 isoform X1	4166		F:GO:0003674	F:molecular_function
TR425998|c1_g1_i4	4.0089	NA	NA	NA	NA	NA	NA	NA	NA	NA	NA	NA	NA	NA	NA	0.00387845	NA	NA	NA	NA	NA	NA	NA	NA	NA	NA	NA	NA	NA	NA	Krueppel-like factor 5	2840		F:GO:0003676; F:GO:0046872	F:nucleic acid binding; F:metal ion binding
TR611761|c1_g8_i2	4.00994	NA	NA	NA	NA	NA	NA	NA	NA	NA	NA	NA	NA	-3.72072	NA	0.0296757	NA	NA	NA	NA	NA	NA	NA	NA	NA	NA	NA	NA	0.0329486	NA	---NA---	355
TR432531|c1_g4_i2	4.01005	NA	4.66804	-7.23389	NA	7.89188	NA	NA	NA	NA	NA	NA	5.61522	5.0506	NA	0.00614986	NA	0.000776478	5.3417e-06	NA	2.23662e-07	NA	NA	NA	NA	NA	NA	0.000144774	0.000597366	NA	probable phosphatase CG10417	685	EC:3.1.3.16; EC:3.1.3.41	F:GO:0004722; P:GO:0006470; P:GO:0007417; F:GO:0046872	F:protein serine/threonine phosphatase activity; P:protein dephosphorylation; P:central nervous system development; F:metal ion binding	Protein-serine/threonine phosphatase; 4-nitrophenylphosphatase
TR564255|c0_g2_i2	4.01062	4.41199	NA	NA	NA	NA	NA	NA	NA	NA	NA	NA	NA	-2.82459	NA	0.000948737	0.000203354	NA	NA	NA	NA	NA	NA	NA	NA	NA	NA	NA	0.0267623	NA	serine peptidase 1	1265	EC:3.4.21	F:GO:0008233	F:peptidase activity	Acting on peptide bonds (peptidases)
TR523891|c2_g1_i8	4.02194	3.82392	3.89024	NA	NA	NA	2.95084	NA	NA	-3.2175	NA	NA	NA	NA	NA	0.00233802	0.00488243	0.00402796	NA	NA	NA	0.0162654	NA	NA	0.00745077	NA	NA	NA	NA	NA	ubiquitin- ligase E3C-like	4778		P:GO:0000209; F:GO:0004842; F:GO:0005515; C:GO:0044424	P:protein polyubiquitination; F:ubiquitin-protein transferase activity; F:protein binding; C:intracellular part
TR600619|c1_g1_i1	4.02231	NA	NA	NA	NA	NA	NA	NA	NA	NA	NA	NA	NA	NA	NA	0.0393924	NA	NA	NA	NA	NA	NA	NA	NA	NA	NA	NA	NA	NA	NA	band 7 AGAP004871-like isoform X4	1099		C:GO:0016021	C:integral component of membrane
TR519247|c0_g2_i1	4.02291	NA	NA	NA	NA	NA	NA	NA	NA	NA	NA	NA	NA	NA	NA	0.0327099	NA	NA	NA	NA	NA	NA	NA	NA	NA	NA	NA	NA	NA	NA	---NA---	304
TR432585|c5_g1_i8	4.03166	NA	NA	NA	NA	NA	-7.65534	NA	6.25147	NA	NA	NA	-6.88945	NA	5.79591	0.00255111	NA	NA	NA	NA	NA	1.8605e-05	NA	0.00175831	NA	NA	NA	0.000952636	NA	0.0298866	gastrula zinc finger -like isoform X1	7021		F:GO:0003674	F:molecular_function
TR598714|c0_g2_i1	4.03541	4.63657	5.73798	NA	NA	NA	NA	NA	NA	3.25437	NA	NA	NA	NA	NA	0.0423153	0.0104559	0.000449438	NA	NA	NA	NA	NA	NA	0.0496729	NA	NA	NA	NA	NA	trithorax group osa-like	1479		C:GO:0016020; C:GO:0016021	C:membrane; C:integral component of membrane
TR614020|c0_g2_i6	4.04402	4.09438	NA	NA	NA	NA	NA	NA	NA	NA	NA	NA	NA	-7.40023	NA	0.0140995	0.0132952	NA	NA	NA	NA	NA	NA	NA	NA	NA	NA	NA	0.000292733	NA	serine--pyruvate mitochondrial-like isoform X1	1792	EC:2.6.1.44; EC:2.6.1.51	F:GO:0004760; F:GO:0005515; C:GO:0005777; F:GO:0008453; P:GO:0009063; P:GO:0019265; F:GO:0043168; P:GO:0046487	F:serine-pyruvate transaminase activity; F:protein binding; C:peroxisome; F:alanine-glyoxylate transaminase activity; P:cellular amino acid catabolic process; P:glycine biosynthetic process, by transamination of glyoxylate; F:anion binding; P:glyoxylate metabolic process	Alanine--glyoxylate transaminase; Serine--pyruvate transaminase
TR551524|c2_g1_i4	4.04468	4.87762	3.4429	NA	NA	NA	NA	NA	NA	NA	NA	NA	NA	NA	NA	3.10605e-06	1.13903e-08	0.000238077	NA	NA	NA	NA	NA	NA	NA	NA	NA	NA	NA	NA	---NA---	557
TR527847|c0_g8_i3	4.04552	NA	NA	NA	NA	NA	NA	NA	NA	NA	NA	NA	NA	NA	NA	0.0173924	NA	NA	NA	NA	NA	NA	NA	NA	NA	NA	NA	NA	NA	NA	histone-lysine N-methyltransferase PRDM9-like	821		F:GO:0003674	F:molecular_function
TR584111|c4_g1_i4	4.04713	NA	NA	-6.69633	NA	5.13607	NA	-7.09594	-5.98676	NA	NA	NA	4.98207	5.24383	NA	0.021813	NA	NA	0.000770395	NA	0.0301284	NA	0.000738731	0.0107227	NA	NA	NA	0.0376948	0.0180257	NA	sodium potassium calcium exchanger 3	1944		C:GO:0005575; P:GO:0055085	C:cellular_component; P:transmembrane transport
TR597937|c1_g2_i9	4.04967	NA	NA	-6.20566	NA	5.82468	-5.40374	NA	NA	NA	NA	NA	NA	5.10697	6.89479	0.0259315	NA	NA	0.0021739	NA	0.00566904	0.00342789	NA	NA	NA	NA	NA	NA	0.00250226	0.00435692	---NA---	1362
TR559281|c1_g1_i2	4.04969	4.42969	3.76096	NA	NA	NA	NA	NA	NA	NA	NA	NA	NA	NA	NA	0.00723106	0.00231844	0.0170694	NA	NA	NA	NA	NA	NA	NA	NA	NA	NA	NA	NA	Chymotrypsin-like serine proteinase	1472	EC:3.4.21	F:GO:0008233	F:peptidase activity	Acting on peptide bonds (peptidases)
TR603759|c5_g4_i2	4.04995	NA	NA	NA	NA	NA	NA	NA	NA	NA	NA	NA	NA	NA	NA	0.0436449	NA	NA	NA	NA	NA	NA	NA	NA	NA	NA	NA	NA	NA	NA	---NA---	392
TR570283|c4_g1_i1	4.05444	NA	NA	NA	NA	NA	NA	NA	NA	NA	NA	NA	NA	NA	NA	0.0108581	NA	NA	NA	NA	NA	NA	NA	NA	NA	NA	NA	NA	NA	NA	---NA---	273
TR590436|c2_g2_i2	4.05536	3.46285	NA	NA	NA	NA	NA	NA	NA	NA	NA	-4.25368	NA	-2.85383	NA	0.00723106	0.0374805	NA	NA	NA	NA	NA	NA	NA	NA	NA	0.0408387	NA	0.041804	NA	Serine/threonine-protein phosphatase PP1-beta catalytic subunit	804		F:GO:0003674	F:molecular_function
TR398780|c1_g1_i2	4.05794	4.50908	NA	NA	NA	NA	NA	NA	NA	NA	NA	NA	NA	NA	NA	0.0243892	0.0081366	NA	NA	NA	NA	NA	NA	NA	NA	NA	NA	NA	NA	NA	---NA---	307
TR593383|c1_g1_i6	4.06199	2.80535	3.34046	NA	NA	NA	-2.5475	NA	2.60612	NA	NA	NA	NA	-4.49693	-3.89364	5.95906e-05	0.0179044	0.00191828	NA	NA	NA	0.023221	NA	0.017198	NA	NA	NA	NA	0.000245272	0.00633068	formin 20-like	1888
TR597290|c0_g1_i13	4.06712	3.2377	3.37745	NA	NA	NA	NA	NA	NA	NA	NA	NA	NA	NA	NA	0.0033615	0.0427983	0.0286544	NA	NA	NA	NA	NA	NA	NA	NA	NA	NA	NA	NA	PREDICTED: transcription initiation factor TFIID subunit 13-like	781		F:GO:0003676; P:GO:0006366; F:GO:0046872; F:GO:0046982	F:nucleic acid binding; P:transcription by RNA polymerase II; F:metal ion binding; F:protein heterodimerization activity
TR518966|c2_g2_i6	4.06732	4.01037	3.30509	NA	NA	NA	NA	NA	NA	NA	NA	NA	NA	NA	NA	2.54436e-05	3.81426e-05	0.00119975	NA	NA	NA	NA	NA	NA	NA	NA	NA	NA	NA	NA	---NA---	2665
TR570432|c2_g1_i1	4.0677	2.30028	NA	NA	-4.45764	-2.69022	NA	NA	NA	NA	2.8734	NA	-2.20155	-1.99281	NA	9.42633e-08	0.00900726	NA	NA	5.72e-09	0.00170298	NA	NA	NA	NA	0.0242851	NA	0.0151585	0.0213651	NA	extensin-like isoform X1	1193		F:GO:0003674; C:GO:0005576; P:GO:0008150	F:molecular_function; C:extracellular region; P:biological_process
TR419244|c5_g1_i2	4.07671	NA	4.07758	-2.06687	NA	2.06775	NA	NA	NA	NA	NA	NA	2.11199	NA	NA	8.30003e-08	NA	8.07657e-08	0.0193933	NA	0.0173495	NA	NA	NA	NA	NA	NA	0.00182146	NA	NA	RNA-directed DNA polymerase from mobile element jockey- partial	5544		F:GO:0003964; P:GO:0006278	F:RNA-directed DNA polymerase activity; P:RNA-dependent DNA biosynthetic process
TR423510|c2_g2_i1	4.07966	4.08444	4.54968	NA	NA	NA	NA	NA	NA	NA	NA	NA	NA	NA	NA	0.00410501	0.00421217	0.000867567	NA	NA	NA	NA	NA	NA	NA	NA	NA	NA	NA	NA	---NA---	1101
TR546227|c0_g1_i4	4.08509	NA	3.83699	NA	NA	NA	NA	NA	NA	NA	NA	NA	NA	NA	NA	0.0259315	NA	0.0410054	NA	NA	NA	NA	NA	NA	NA	NA	NA	NA	NA	NA	---NA---	1819
TR551953|c1_g1_i1	4.08546	3.85782	5.29527	NA	NA	NA	NA	NA	NA	NA	NA	-4.10226	NA	NA	NA	0.0137146	0.0293464	0.00021908	NA	NA	NA	NA	NA	NA	NA	NA	0.00505709	NA	NA	NA	---NA---	287
TR401285|c9_g2_i1	4.08918	NA	NA	NA	NA	NA	NA	NA	NA	NA	NA	NA	NA	-3.18876	NA	0.00865675	NA	NA	NA	NA	NA	NA	NA	NA	NA	NA	NA	NA	0.0456798	NA	---NA---	310
TR453505|c4_g3_i4	4.09661	NA	NA	NA	-3.13684	NA	NA	NA	NA	NA	NA	NA	-5.5788	-3.41177	NA	0.00503509	NA	NA	NA	0.028899	NA	NA	NA	NA	NA	NA	NA	0.000562571	0.0150106	NA	---NA---	1218
TR401928|c7_g2_i4	4.09693	4.42757	4.50172	NA	NA	NA	NA	NA	NA	NA	NA	NA	NA	6.00694	NA	0.0464283	0.0242627	0.0200634	NA	NA	NA	NA	NA	NA	NA	NA	NA	NA	0.00375341	NA	---NA---	832
TR559168|c1_g1_i2	4.10902	6.58255	6.35389	2.47354	NA	NA	-5.68908	NA	5.77777	NA	NA	NA	NA	-4.76498	NA	0.000823345	4.57774e-09	1.36237e-08	0.0460807	NA	NA	0.00408024	NA	0.00316813	NA	NA	NA	NA	2.50508e-05	NA	---NA---	891
TR190578|c1_g1_i3	4.11527	4.87449	NA	NA	NA	-4.08216	NA	-5.61699	-6.66012	NA	NA	NA	NA	-5.05373	-4.39185	0.0102513	0.00103804	NA	NA	NA	0.00934631	NA	0.000578531	1.50997e-05	NA	NA	NA	NA	0.00144293	0.0236658	---NA---	332
TR529381|c1_g3_i2	4.11825	NA	NA	NA	-4.4433	NA	NA	NA	NA	NA	NA	NA	NA	NA	NA	0.0219674	NA	NA	NA	0.0147313	NA	NA	NA	NA	NA	NA	NA	NA	NA	NA	ADAM family mig-17	923	EC:3.4.24	F:GO:0008233	F:peptidase activity	Acting on peptide bonds (peptidases)
TR612367|c9_g3_i2	4.12658	NA	NA	NA	NA	NA	NA	NA	NA	NA	NA	NA	NA	NA	NA	0.0368168	NA	NA	NA	NA	NA	NA	NA	NA	NA	NA	NA	NA	NA	NA	Mitochondrial ornithine transporter 1	718		P:GO:0006810; C:GO:0016021	P:transport; C:integral component of membrane
TR580461|c0_g4_i1	4.12733	NA	NA	NA	NA	NA	NA	NA	NA	NA	NA	NA	NA	NA	NA	0.0055099	NA	NA	NA	NA	NA	NA	NA	NA	NA	NA	NA	NA	NA	NA	---NA---	938
TR550941|c2_g1_i1	4.12958	4.94491	4.27045	NA	NA	NA	NA	NA	NA	NA	NA	NA	NA	NA	NA	0.0452059	0.00726562	0.0351842	NA	NA	NA	NA	NA	NA	NA	NA	NA	NA	NA	NA	---NA---	311
TR609770|c2_g1_i3	4.13142	5.33747	4.67429	NA	NA	NA	NA	NA	NA	NA	NA	NA	NA	NA	NA	0.00867293	0.000169127	0.00168925	NA	NA	NA	NA	NA	NA	NA	NA	NA	NA	NA	NA	C-type lectin	1106		F:GO:0005509; P:GO:0007155; C:GO:0016020; F:GO:0030246	F:calcium ion binding; P:cell adhesion; C:membrane; F:carbohydrate binding
TR614440|c3_g5_i4	4.13695	NA	4.44058	NA	NA	NA	NA	NA	NA	NA	NA	NA	NA	NA	NA	0.00294107	NA	0.000992983	NA	NA	NA	NA	NA	NA	NA	NA	NA	NA	NA	NA	---NA---	227
TR570432|c2_g1_i2	4.14011	3.09811	NA	NA	-3.77245	NA	NA	NA	NA	NA	NA	NA	NA	NA	NA	0.000760349	0.0241722	NA	NA	0.00253562	NA	NA	NA	NA	NA	NA	NA	NA	NA	NA	extensin-like isoform X1	693		F:GO:0003674; C:GO:0005576; P:GO:0008150	F:molecular_function; C:extracellular region; P:biological_process
TR553633|c6_g1_i1	4.14359	5.1983	4.91167	NA	NA	NA	NA	NA	NA	NA	NA	NA	NA	NA	NA	0.00196449	3.35425e-05	0.00010825	NA	NA	NA	NA	NA	NA	NA	NA	NA	NA	NA	NA	---NA---	1467
TR532749|c4_g3_i1	4.14616	NA	NA	NA	NA	NA	NA	NA	NA	NA	NA	NA	NA	NA	NA	0.0402892	NA	NA	NA	NA	NA	NA	NA	NA	NA	NA	NA	NA	NA	NA	---NA---	440
TR524175|c4_g6_i7	4.14628	NA	NA	NA	-5.62447	-5.33961	NA	5.2341	NA	NA	NA	NA	NA	2.93279	3.21608	0.0267551	NA	NA	NA	0.00794569	0.022621	NA	0.0387777	NA	NA	NA	NA	NA	0.0223952	0.0347786	methylsterol monooxygenase 1	1377		F:GO:0005506; P:GO:0006633; C:GO:0016021; F:GO:0016491; P:GO:0055114	F:iron ion binding; P:fatty acid biosynthetic process; C:integral component of membrane; F:oxidoreductase activity; P:oxidation-reduction process
TR390041|c6_g2_i1	4.14705	4.10274	NA	NA	NA	NA	NA	NA	NA	NA	NA	NA	3.71339	NA	NA	0.0370755	0.043504	NA	NA	NA	NA	NA	NA	NA	NA	NA	NA	0.033835	NA	NA	---NA---	249
TR549201|c3_g1_i2	4.14734	3.69268	4.58987	NA	NA	NA	NA	NA	NA	NA	NA	NA	NA	NA	4.06874	0.000823345	0.00421217	0.000154722	NA	NA	NA	NA	NA	NA	NA	NA	NA	NA	NA	0.00662655	E3 ubiquitin- ligase partial	5322		P:GO:0000209; F:GO:0003723; F:GO:0005515; C:GO:0005654; C:GO:0005829; P:GO:0006275; P:GO:0006511; P:GO:0006974; F:GO:0008270; P:GO:0009790; C:GO:0043232; F:GO:0061630	P:protein polyubiquitination; F:RNA binding; F:protein binding; C:nucleoplasm; C:cytosol; P:regulation of DNA replication; P:ubiquitin-dependent protein catabolic process; P:cellular response to DNA damage stimulus; F:zinc ion binding; P:embryo development; C:intracellular non-membrane-bounded organelle; F:ubiquitin protein ligase activity
TR584668|c2_g2_i3	4.15217	3.99668	NA	NA	NA	NA	NA	NA	NA	NA	NA	NA	NA	NA	NA	0.0258001	0.037095	NA	NA	NA	NA	NA	NA	NA	NA	NA	NA	NA	NA	NA	---NA---	1389
TR522423|c2_g3_i5	4.15225	4.32413	NA	NA	NA	NA	NA	NA	NA	NA	NA	NA	NA	NA	NA	0.0338471	0.0243831	NA	NA	NA	NA	NA	NA	NA	NA	NA	NA	NA	NA	NA	---NA---	1550
TR390379|c0_g1_i1	4.15587	2.60123	NA	NA	-5.26493	-3.71029	NA	NA	NA	NA	3.28476	NA	NA	-2.97751	NA	3.14061e-07	0.00295354	NA	NA	2.21281e-10	1.22476e-05	NA	NA	NA	NA	0.0003596	NA	NA	0.00250226	NA	PREDICTED: uncharacterized protein LOC101848577	1755		F:GO:0043167	F:ion binding
TR523668|c2_g1_i4	4.16482	3.82538	2.83317	NA	NA	NA	NA	NA	NA	-5.97893	NA	7.34589	NA	-6.04142	NA	0.00014041	0.00060024	0.025785	NA	NA	NA	NA	NA	NA	0.0119371	NA	0.000116734	NA	0.00298835	NA	---NA---	2327
TR566555|c1_g4_i1	4.17614	NA	3.63575	NA	NA	NA	NA	NA	NA	NA	NA	NA	NA	NA	NA	0.00885458	NA	0.0355461	NA	NA	NA	NA	NA	NA	NA	NA	NA	NA	NA	NA	---NA---	250
TR585990|c3_g2_i1	4.18759	3.28529	2.91652	NA	NA	NA	NA	NA	NA	NA	NA	NA	NA	NA	NA	2.30781e-05	0.0021398	0.0100606	NA	NA	NA	NA	NA	NA	NA	NA	NA	NA	NA	NA	PREDICTED: uncharacterized protein LOC101863664	1972
TR590482|c4_g5_i7	4.1912	NA	4.53437	NA	NA	NA	NA	NA	NA	NA	NA	4.40027	NA	NA	NA	0.00695856	NA	0.00278025	NA	NA	NA	NA	NA	NA	NA	NA	0.0213988	NA	NA	NA	ADIPOR-like receptor CG5315-like	2134		C:GO:0016021	C:integral component of membrane
TR439697|c2_g4_i1	4.19611	5.55005	4.53759	NA	NA	NA	NA	NA	NA	NA	NA	NA	NA	NA	NA	0.0312628	0.000858367	0.0136366	NA	NA	NA	NA	NA	NA	NA	NA	NA	NA	NA	NA	---NA---	263
TR559288|c5_g2_i2	4.19925	5.07798	NA	NA	NA	NA	NA	NA	NA	NA	NA	NA	NA	NA	-4.02651	0.00872142	0.000606494	NA	NA	NA	NA	NA	NA	NA	NA	NA	NA	NA	NA	0.00548893	---NA---	261
TR385213|c5_g2_i3	4.19987	NA	NA	NA	NA	NA	NA	NA	NA	NA	NA	NA	NA	-6.06988	NA	0.00692811	NA	NA	NA	NA	NA	NA	NA	NA	NA	NA	NA	NA	0.00760321	NA	---NA---	1291
TR551429|c2_g6_i1	4.20042	NA	NA	NA	NA	NA	NA	NA	NA	NA	NA	NA	NA	NA	NA	0.0302337	NA	NA	NA	NA	NA	NA	NA	NA	NA	NA	NA	NA	NA	NA	---NA---	454
TR590999|c0_g1_i1	4.20521	3.84992	NA	NA	NA	NA	NA	NA	NA	NA	NA	NA	-5.27993	NA	NA	0.0105962	0.0270612	NA	NA	NA	NA	NA	NA	NA	NA	NA	NA	0.0458571	NA	NA	---NA---	1140
TR394923|c2_g1_i3	4.20674	NA	NA	NA	NA	NA	NA	NA	NA	NA	NA	NA	NA	NA	NA	0.0181282	NA	NA	NA	NA	NA	NA	NA	NA	NA	NA	NA	NA	NA	NA	PREDICTED: uncharacterized protein LOC101860199	667		F:GO:0016746	F:transferase activity, transferring acyl groups
TR398714|c1_g3_i1	4.20733	NA	NA	NA	NA	NA	NA	NA	NA	NA	NA	NA	NA	-5.24355	NA	0.0453901	NA	NA	NA	NA	NA	NA	NA	NA	NA	NA	NA	NA	0.0338464	NA	zinc transporter 9	1035		F:GO:0003682; C:GO:0005634; C:GO:0005737; C:GO:0005856; P:GO:0006812; C:GO:0016020; F:GO:0016922; F:GO:0030374; P:GO:0045944; P:GO:0055085	F:chromatin binding; C:nucleus; C:cytoplasm; C:cytoskeleton; P:cation transport; C:membrane; F:nuclear receptor binding; F:nuclear receptor transcription coactivator activity; P:positive regulation of transcription by RNA polymerase II; P:transmembrane transport
TR614020|c0_g2_i4	4.20871	NA	3.96964	NA	NA	NA	NA	NA	NA	NA	NA	NA	NA	NA	NA	0.0155304	NA	0.0273216	NA	NA	NA	NA	NA	NA	NA	NA	NA	NA	NA	NA	serine--pyruvate mitochondrial-like isoform X1	2541	EC:2.6.1.44; EC:2.6.1.51	F:GO:0004760; F:GO:0005515; C:GO:0005777; F:GO:0008453; P:GO:0009063; P:GO:0019265; F:GO:0043168; P:GO:0046487	F:serine-pyruvate transaminase activity; F:protein binding; C:peroxisome; F:alanine-glyoxylate transaminase activity; P:cellular amino acid catabolic process; P:glycine biosynthetic process, by transamination of glyoxylate; F:anion binding; P:glyoxylate metabolic process	Alanine--glyoxylate transaminase; Serine--pyruvate transaminase
TR550442|c1_g2_i1	4.20893	NA	4.23751	NA	NA	NA	NA	NA	NA	NA	NA	NA	NA	NA	NA	0.0033615	NA	0.00303355	NA	NA	NA	NA	NA	NA	NA	NA	NA	NA	NA	NA	---NA---	2689
TR529002|c3_g3_i2	4.21025	3.17099	NA	NA	NA	NA	NA	NA	NA	NA	NA	NA	NA	NA	NA	0.000592794	0.0210076	NA	NA	NA	NA	NA	NA	NA	NA	NA	NA	NA	NA	NA	calmodulin-like isoform X3	747		F:GO:0005509	F:calcium ion binding
TR444755|c0_g1_i7	4.21098	NA	3.95774	NA	NA	NA	NA	NA	NA	NA	NA	NA	NA	NA	NA	0.015681	NA	0.0273994	NA	NA	NA	NA	NA	NA	NA	NA	NA	NA	NA	NA	---NA---	1984
TR573254|c0_g1_i6	4.21181	NA	4.95633	NA	NA	NA	NA	NA	NA	NA	NA	NA	NA	-3.66098	-3.87166	0.00150873	NA	9.37394e-05	NA	NA	NA	NA	NA	NA	NA	NA	NA	NA	0.0187575	0.0326844	---NA---	265
TR527879|c2_g1_i1	4.21364	4.1262	NA	NA	NA	NA	NA	NA	NA	NA	NA	NA	NA	NA	NA	0.0218879	0.0287844	NA	NA	NA	NA	NA	NA	NA	NA	NA	NA	NA	NA	NA	---NA---	244
TR530206|c0_g3_i2	4.21633	4.25396	5.64369	NA	NA	NA	NA	NA	NA	NA	NA	NA	NA	2.51828	NA	1.01357e-07	6.89926e-08	3.2747e-14	NA	NA	NA	NA	NA	NA	NA	NA	NA	NA	0.000394838	NA	outer dense fiber 3-like	690
TR529404|c5_g3_i7	4.22236	3.71489	NA	NA	NA	NA	NA	NA	NA	NA	NA	NA	-5.21882	NA	5.93434	0.00160497	0.00815794	NA	NA	NA	NA	NA	NA	NA	NA	NA	NA	0.0384117	NA	0.022692	ubiquitin carboxyl-terminal hydrolase 4-like	3416	EC:3.4.19.12	F:GO:0004843; P:GO:0006511; P:GO:0016579	F:thiol-dependent ubiquitin-specific protease activity; P:ubiquitin-dependent protein catabolic process; P:protein deubiquitination	Ubiquitinyl hydrolase 1
TR389961|c8_g1_i6	4.23008	NA	NA	NA	NA	NA	NA	NA	NA	NA	NA	NA	NA	-4.22673	NA	0.000298019	NA	NA	NA	NA	NA	NA	NA	NA	NA	NA	NA	NA	0.00528388	NA	---NA---	4789
TR390019|c0_g1_i5	4.23035	4.09694	2.87658	NA	NA	NA	NA	NA	NA	NA	NA	NA	NA	NA	NA	2.16716e-05	4.31508e-05	0.0087716	NA	NA	NA	NA	NA	NA	NA	NA	NA	NA	NA	NA	hypothetical protein LOTGIDRAFT_123762	18034		F:GO:0005219; F:GO:0005509; F:GO:0005515; C:GO:0005622; C:GO:0016021; P:GO:0051209	F:ryanodine-sensitive calcium-release channel activity; F:calcium ion binding; F:protein binding; C:intracellular; C:integral component of membrane; P:release of sequestered calcium ion into cytosol
TR384015|c4_g3_i2	4.23128	4.05481	3.73831	NA	NA	NA	NA	NA	NA	NA	NA	NA	NA	NA	NA	6.01453e-05	0.000133866	0.000522917	NA	NA	NA	NA	NA	NA	NA	NA	NA	NA	NA	NA	---NA---	1023
TR527140|c10_g3_i2	4.23243	4.05036	4.38736	NA	NA	NA	NA	NA	NA	NA	NA	NA	NA	NA	NA	0.021669	0.0339859	0.0144457	NA	NA	NA	NA	NA	NA	NA	NA	NA	NA	NA	NA	---NA---	379
TR582949|c0_g1_i1	4.23798	4.15009	4.61399	NA	NA	NA	NA	NA	NA	NA	NA	NA	NA	NA	NA	0.00427169	0.00605189	0.00121786	NA	NA	NA	NA	NA	NA	NA	NA	NA	NA	NA	NA	---NA---	227
TR410653|c1_g2_i2	4.23829	3.73243	NA	NA	NA	NA	NA	NA	-3.94832	NA	NA	NA	NA	-5.63878	NA	0.00723477	0.0272966	NA	NA	NA	NA	NA	NA	0.0398451	NA	NA	NA	NA	0.0154587	NA	---NA---	2351
TR432931|c5_g1_i3	4.24373	NA	NA	NA	NA	NA	NA	NA	NA	NA	NA	NA	NA	NA	NA	0.0030395	NA	NA	NA	NA	NA	NA	NA	NA	NA	NA	NA	NA	NA	NA	---NA---	501
TR527835|c0_g3_i12	4.24987	3.30287	NA	NA	NA	NA	NA	NA	NA	NA	NA	NA	NA	NA	NA	0.000139498	0.00638822	NA	NA	NA	NA	NA	NA	NA	NA	NA	NA	NA	NA	NA	Isocitrate dehydrogenase [NAD] subunit mitochondrial	1826	EC:1.1.1.41	F:GO:0000287; F:GO:0004449; C:GO:0005739; P:GO:0006099; F:GO:0051287	F:magnesium ion binding; F:isocitrate dehydrogenase (NAD+) activity; C:mitochondrion; P:tricarboxylic acid cycle; F:NAD binding	Isocitrate dehydrogenase (NAD(+))
TR522336|c1_g2_i6	4.25272	NA	NA	NA	NA	NA	NA	NA	NA	NA	NA	NA	NA	NA	NA	0.00513842	NA	NA	NA	NA	NA	NA	NA	NA	NA	NA	NA	NA	NA	NA	---NA---	1400
TR381239|c0_g1_i2	4.26134	3.34664	NA	NA	NA	NA	NA	NA	NA	NA	NA	NA	NA	NA	NA	0.00233805	0.0347339	NA	NA	NA	NA	NA	NA	NA	NA	NA	NA	NA	NA	NA	zinc finger castor homolog 1-like	5526		F:GO:0046872	F:metal ion binding
TR449362|c2_g5_i1	4.26651	3.89207	5.09481	NA	NA	NA	NA	3.53402	NA	NA	NA	NA	NA	2.57851	NA	0.00416295	0.0137584	0.000219793	NA	NA	NA	NA	0.0470118	NA	NA	NA	NA	NA	0.0360368	NA	---NA---	249
TR547278|c1_g1_i2	4.26928	NA	NA	NA	NA	NA	NA	NA	NA	NA	NA	NA	NA	NA	NA	0.0106493	NA	NA	NA	NA	NA	NA	NA	NA	NA	NA	NA	NA	NA	NA	pancreatic lipase-related protein 2-like	1497	EC:3.1.1.1	F:GO:0003674	F:molecular_function	Carboxylesterase
TR574313|c2_g1_i2	4.27192	3.68867	3.3714	NA	NA	NA	NA	NA	NA	NA	NA	NA	NA	NA	NA	2.09497e-09	2.62457e-07	3.47177e-06	NA	NA	NA	NA	NA	NA	NA	NA	NA	NA	NA	NA	---NA---	298
TR526748|c2_g5_i2	4.27436	4.58112	NA	NA	NA	NA	NA	NA	NA	NA	NA	NA	NA	NA	NA	0.0399213	0.0217602	NA	NA	NA	NA	NA	NA	NA	NA	NA	NA	NA	NA	NA	---NA---	362
TR391751|c0_g3_i6	4.27447	NA	NA	NA	NA	NA	NA	NA	NA	NA	NA	NA	NA	-6.64455	NA	0.0264003	NA	NA	NA	NA	NA	NA	NA	NA	NA	NA	NA	NA	0.00145882	NA	---NA---	2867
TR390308|c1_g2_i2	4.28249	NA	NA	NA	NA	NA	NA	NA	NA	NA	NA	NA	NA	NA	NA	0.0328965	NA	NA	NA	NA	NA	NA	NA	NA	NA	NA	NA	NA	NA	NA	trimeric intracellular cation channel type A-like	1161		C:GO:0005575; F:GO:0022857	C:cellular_component; F:transmembrane transporter activity
TR527563|c0_g1_i1	4.28835	6.14441	NA	NA	-4.03064	-5.8867	NA	NA	NA	2.54426	2.42973	NA	NA	2.29851	NA	0.00107422	1.3208e-07	NA	NA	0.00314151	7.99155e-07	NA	NA	NA	0.0337386	0.0414197	NA	NA	0.0250951	NA	---NA---	267
TR568588|c0_g4_i3	4.32478	4.39234	NA	NA	NA	NA	NA	NA	NA	NA	NA	NA	NA	NA	NA	0.00896774	0.00798788	NA	NA	NA	NA	NA	NA	NA	NA	NA	NA	NA	NA	NA	---NA---	372
TR579064|c1_g5_i2	4.33094	4.01399	4.0508	NA	NA	NA	NA	NA	NA	NA	NA	NA	NA	NA	NA	0.0106979	0.0243286	0.0214079	NA	NA	NA	NA	NA	NA	NA	NA	NA	NA	NA	NA	Transcription initiation factor TFIID subunit partial	1360		F:GO:0003713; F:GO:0003743; C:GO:0005669; P:GO:0006413; F:GO:0035257; F:GO:0046982; P:GO:0051123; P:GO:2001141	F:transcription coactivator activity; F:translation initiation factor activity; C:transcription factor TFIID complex; P:translational initiation; F:nuclear hormone receptor binding; F:protein heterodimerization activity; P:RNA polymerase II preinitiation complex assembly; P:regulation of RNA biosynthetic process
TR453831|c0_g2_i4	4.33778	4.5324	NA	NA	NA	NA	NA	NA	NA	NA	NA	NA	NA	NA	NA	0.0256083	0.0175308	NA	NA	NA	NA	NA	NA	NA	NA	NA	NA	NA	NA	NA	neuroligin- X-linked-like	1910		C:GO:0005615; C:GO:0005887; P:GO:0007158; P:GO:0007416; C:GO:0009986; F:GO:0016787; F:GO:0038023; F:GO:0042043; C:GO:0045202; P:GO:0046514; P:GO:0050804; F:GO:0052689	C:extracellular space; C:integral component of plasma membrane; P:neuron cell-cell adhesion; P:synapse assembly; C:cell surface; F:hydrolase activity; F:signaling receptor activity; F:neurexin family protein binding; C:synapse; P:ceramide catabolic process; P:modulation of chemical synaptic transmission; F:carboxylic ester hydrolase activity
TR533201|c2_g1_i3	4.35674	NA	4.5093	NA	NA	NA	NA	NA	NA	NA	NA	NA	NA	NA	NA	0.0257014	NA	0.0183765	NA	NA	NA	NA	NA	NA	NA	NA	NA	NA	NA	NA	SPRY domain-containing SOCS box 3	2252		F:GO:0003674	F:molecular_function
TR392874|c5_g1_i5	4.35947	NA	3.80539	NA	NA	NA	NA	NA	NA	NA	NA	NA	NA	-4.13743	NA	0.00963044	NA	0.034337	NA	NA	NA	NA	NA	NA	NA	NA	NA	NA	0.0106946	NA	Band 5	3686	EC:3.6.1.3; EC:3.6.1.15	F:GO:0005524; C:GO:0005856; C:GO:0016021; F:GO:0016887	F:ATP binding; C:cytoskeleton; C:integral component of membrane; F:ATPase activity	Adenosinetriphosphatase; Nucleoside-triphosphate phosphatase
TR539811|c0_g4_i12	4.36376	4.42168	4.47982	NA	NA	NA	NA	NA	NA	NA	NA	NA	NA	NA	NA	0.0028623	0.00234082	0.00191202	NA	NA	NA	NA	NA	NA	NA	NA	NA	NA	NA	NA	---NA---	738
TR526924|c1_g1_i1	4.36407	NA	NA	NA	NA	NA	NA	NA	NA	NA	NA	NA	NA	-6.44143	NA	0.0459377	NA	NA	NA	NA	NA	NA	NA	NA	NA	NA	NA	NA	0.0113859	NA	PREDICTED: uncharacterized protein LOC101846158 isoform X1	2074		C:GO:0005737; P:GO:0006629; F:GO:0016491	C:cytoplasm; P:lipid metabolic process; F:oxidoreductase activity
TR574814|c0_g1_i1	4.37182	NA	NA	NA	NA	NA	6.24209	5.5501	NA	NA	NA	NA	NA	NA	NA	0.00723106	NA	NA	NA	NA	NA	0.00505581	0.0259305	NA	NA	NA	NA	NA	NA	NA	PREDICTED: ankyrin-3-like	1834
TR411424|c2_g2_i1	4.37361	NA	NA	NA	NA	NA	NA	NA	NA	NA	NA	NA	NA	NA	NA	0.0120549	NA	NA	NA	NA	NA	NA	NA	NA	NA	NA	NA	NA	NA	NA	breakpoint cluster region isoform X1	2093		F:GO:0005089; P:GO:0032501; P:GO:0032879; P:GO:0035023; C:GO:0044464; P:GO:0048519	F:Rho guanyl-nucleotide exchange factor activity; P:multicellular organismal process; P:regulation of localization; P:regulation of Rho protein signal transduction; C:cell part; P:negative regulation of biological process
TR553044|c2_g3_i1	4.3769	3.67377	4.10678	NA	NA	NA	NA	NA	NA	NA	NA	-2.90225	2.0432	NA	NA	2.16716e-05	0.000750586	9.46001e-05	NA	NA	NA	NA	NA	NA	NA	NA	0.00535599	0.0489492	NA	NA	ATP-dependent zinc metalloprotease YME1 homolog isoform X1	1768	EC:3.4.24; EC:3.6.1.3; EC:3.6.1.15	F:GO:0004176; F:GO:0004222; F:GO:0005524; C:GO:0005743; P:GO:0006515; P:GO:0007005	F:ATP-dependent peptidase activity; F:metalloendopeptidase activity; F:ATP binding; C:mitochondrial inner membrane; P:protein quality control for misfolded or incompletely synthesized proteins; P:mitochondrion organization	Acting on peptide bonds (peptidases); Adenosinetriphosphatase; Nucleoside-triphosphate phosphatase
TR398735|c1_g1_i3	4.37716	NA	NA	NA	NA	NA	NA	NA	NA	NA	NA	NA	NA	NA	NA	0.047099	NA	NA	NA	NA	NA	NA	NA	NA	NA	NA	NA	NA	NA	NA	---NA---	1759
TR570328|c2_g2_i4	4.37725	4.936	5.04543	NA	NA	NA	NA	NA	NA	NA	NA	NA	NA	NA	NA	0.00099472	0.000136225	9.43542e-05	NA	NA	NA	NA	NA	NA	NA	NA	NA	NA	NA	NA	gelsolin 2	1433		F:GO:0008092	F:cytoskeletal protein binding
TR602818|c1_g4_i1	4.37746	4.06655	NA	NA	NA	NA	NA	NA	NA	NA	NA	NA	NA	NA	NA	0.00601303	0.0150028	NA	NA	NA	NA	NA	NA	NA	NA	NA	NA	NA	NA	NA	---NA---	299
TR565122|c1_g3_i1	4.38301	5.73065	4.85003	NA	NA	NA	NA	NA	NA	NA	-3.68693	-3.32532	-4.53069	NA	NA	0.00189649	8.18785e-06	0.000311995	NA	NA	NA	NA	NA	NA	NA	0.00378737	0.0139389	0.00924713	NA	NA	---NA---	328
TR440631|c1_g1_i5	4.3876	5.76346	NA	NA	-3.07369	-4.44954	NA	NA	3.49986	NA	NA	NA	NA	NA	NA	6.0306e-05	3.14536e-08	NA	NA	0.00617811	1.1186e-05	NA	NA	0.000519412	NA	NA	NA	NA	NA	NA	PREDICTED: epsin-1-like	2187
TR558089|c0_g1_i1	4.38873	NA	NA	NA	NA	NA	NA	NA	NA	NA	NA	NA	NA	NA	NA	0.0065702	NA	NA	NA	NA	NA	NA	NA	NA	NA	NA	NA	NA	NA	NA	---NA---	267
TR544068|c4_g3_i5	4.39016	4.53789	3.9613	NA	NA	NA	NA	NA	NA	NA	NA	NA	NA	2.7317	NA	0.00321427	0.00205833	0.0120286	NA	NA	NA	NA	NA	NA	NA	NA	NA	NA	0.017205	NA	PREDICTED: uncharacterized protein LOC101862721	378
TR609950|c1_g1_i3	4.39143	4.12156	NA	NA	-5.95309	-5.68322	NA	NA	NA	NA	-5.85745	-6.98637	NA	NA	NA	0.0226805	0.0424562	NA	NA	0.00552884	0.0135919	NA	NA	NA	NA	0.0386169	0.00376099	NA	NA	NA	dynein heavy chain axonemal-like	1187
TR412410|c2_g2_i3	4.3916	NA	NA	NA	NA	NA	NA	NA	NA	NA	NA	NA	NA	NA	NA	0.0233871	NA	NA	NA	NA	NA	NA	NA	NA	NA	NA	NA	NA	NA	NA	---NA---	2058
TR574313|c0_g1_i1	4.39382	4.77994	NA	NA	NA	NA	NA	NA	NA	NA	NA	NA	NA	NA	NA	0.0468967	0.023364	NA	NA	NA	NA	NA	NA	NA	NA	NA	NA	NA	NA	NA	nuclear 1-like isoform X2	409
TR562738|c3_g3_i1	4.39722	NA	NA	NA	NA	NA	NA	NA	NA	NA	NA	NA	NA	-3.43776	NA	0.0125921	NA	NA	NA	NA	NA	NA	NA	NA	NA	NA	NA	NA	0.0328548	NA	probable cation-transporting ATPase 13A3 isoform X2	1129		F:GO:0000166; C:GO:0016020; F:GO:0016787	F:nucleotide binding; C:membrane; F:hydrolase activity
TR568913|c6_g2_i3	4.4031	NA	NA	NA	NA	NA	NA	NA	NA	NA	NA	NA	NA	NA	NA	0.00382334	NA	NA	NA	NA	NA	NA	NA	NA	NA	NA	NA	NA	NA	NA	---NA---	797
TR566787|c1_g1_i1	4.40339	3.65359	3.55176	NA	NA	NA	NA	NA	NA	NA	NA	NA	NA	NA	NA	0.00175625	0.0169292	0.0217606	NA	NA	NA	NA	NA	NA	NA	NA	NA	NA	NA	NA	---NA---	283
TR425200|c1_g5_i1	4.40587	NA	3.74194	NA	NA	NA	NA	NA	NA	-5.59572	NA	NA	-6.97864	NA	NA	0.00410501	NA	0.0226482	NA	NA	NA	NA	NA	NA	0.0489981	NA	NA	0.000902851	NA	NA	golgin subfamily A member 4-like isoform X4	8327
TR521109|c1_g1_i2	4.4087	NA	NA	NA	NA	NA	NA	NA	NA	NA	NA	NA	NA	NA	NA	0.0250178	NA	NA	NA	NA	NA	NA	NA	NA	NA	NA	NA	NA	NA	NA	alpha-ketoglutarate-dependent dioxygenase alkB homolog 4	1376		P:GO:0008150	P:biological_process
TR529177|c3_g2_i1	4.41306	NA	NA	NA	NA	NA	NA	NA	NA	NA	NA	NA	NA	NA	NA	0.0134704	NA	NA	NA	NA	NA	NA	NA	NA	NA	NA	NA	NA	NA	NA	---NA---	362
TR587586|c0_g1_i1	4.42648	NA	NA	NA	NA	NA	NA	NA	NA	NA	NA	NA	NA	NA	NA	0.013544	NA	NA	NA	NA	NA	NA	NA	NA	NA	NA	NA	NA	NA	NA	---NA---	285
TR523474|c5_g1_i3	4.43388	4.21261	3.79253	NA	NA	NA	NA	NA	NA	NA	NA	NA	NA	NA	NA	8.32556e-06	2.86726e-05	0.000224202	NA	NA	NA	NA	NA	NA	NA	NA	NA	NA	NA	NA	---NA---	1471
TR567911|c1_g2_i5	4.43726	NA	3.24153	-3.67042	NA	NA	4.15931	NA	NA	NA	-3.63654	NA	NA	NA	NA	0.000268793	NA	0.0173658	0.0040374	NA	NA	0.00287035	NA	NA	NA	0.027368	NA	NA	NA	NA	---NA---	790
TR603798|c1_g2_i1	4.443	NA	NA	NA	NA	NA	NA	NA	NA	NA	NA	NA	NA	-3.9399	NA	0.00767789	NA	NA	NA	NA	NA	NA	NA	NA	NA	NA	NA	NA	0.0180925	NA	---NA---	272
TR571636|c2_g1_i9	4.4465	3.87789	NA	NA	-2.85584	NA	NA	NA	NA	NA	NA	NA	NA	NA	NA	1.81072e-06	5.43845e-05	NA	NA	0.00332402	NA	NA	NA	NA	NA	NA	NA	NA	NA	NA	---NA---	878
TR576915|c3_g2_i6	4.44882	NA	3.77254	NA	NA	NA	NA	NA	NA	NA	NA	NA	NA	NA	NA	0.00552771	NA	0.030347	NA	NA	NA	NA	NA	NA	NA	NA	NA	NA	NA	NA	---NA---	1025
TR444793|c6_g3_i4	4.4505	NA	4.08814	NA	NA	NA	NA	NA	NA	NA	NA	NA	NA	NA	NA	0.0198799	NA	0.0406041	NA	NA	NA	NA	NA	NA	NA	NA	NA	NA	NA	NA	band 1-like	3432		C:GO:0005856; F:GO:0008092	C:cytoskeleton; F:cytoskeletal protein binding
TR419266|c17_g3_i5	4.46152	5.28791	4.7878	NA	NA	NA	NA	NA	NA	NA	NA	NA	2.66589	NA	NA	0.00338716	0.000125218	0.00103979	NA	NA	NA	NA	NA	NA	NA	NA	NA	0.0126944	NA	NA	---NA---	269
TR561689|c5_g3_i3	4.46601	2.92159	NA	NA	-2.34944	NA	NA	NA	NA	NA	3.16261	NA	NA	NA	NA	1.5988e-06	0.00446142	NA	NA	0.0235739	NA	NA	NA	NA	NA	0.00251358	NA	NA	NA	NA	---NA---	1594
TR524105|c2_g1_i5	4.47019	NA	4.06354	-3.05511	NA	2.64847	2.93571	NA	NA	NA	-3.11931	-2.71888	3.52336	NA	-2.28707	9.36954e-08	NA	1.61348e-06	0.000350076	NA	0.00296177	0.000879755	NA	NA	NA	0.000417174	0.00359968	3.77793e-05	NA	0.0213372	---NA---	593
TR591506|c1_g4_i2	4.47776	NA	6.72578	NA	NA	6.72578	NA	-6.48253	-5.91601	NA	NA	NA	NA	NA	NA	0.0483504	NA	7.83736e-05	NA	NA	0.000119259	NA	0.00110601	0.00546672	NA	NA	NA	NA	NA	NA	PREDICTED: uncharacterized protein C10orf107 homolog	2084		C:GO:0005739	C:mitochondrion
TR521331|c5_g3_i2	4.48023	5.66429	NA	NA	NA	-5.66429	7.70713	6.98346	NA	NA	3.4398	NA	NA	NA	NA	0.0420748	0.00265025	NA	NA	NA	0.00840887	1.87927e-05	0.000241076	NA	NA	0.0311184	NA	NA	NA	NA	tetraspanin-3-like	848		C:GO:0016021	C:integral component of membrane
TR595586|c2_g1_i3	4.4873	4.76254	NA	NA	NA	NA	NA	-6.7666	-5.56993	NA	NA	NA	NA	NA	NA	0.0100008	0.00456415	NA	NA	NA	NA	NA	0.000582797	0.0154731	NA	NA	NA	NA	NA	NA	PREDICTED: uncharacterized protein LOC101860848	1926		F:GO:0003674; P:GO:0006629; P:GO:0009058; P:GO:0044281	F:molecular_function; P:lipid metabolic process; P:biosynthetic process; P:small molecule metabolic process
TR393633|c5_g1_i6	4.4898	NA	5.19816	-3.45634	NA	4.16471	NA	NA	NA	NA	NA	NA	NA	NA	NA	0.000153238	NA	6.14341e-06	0.000583498	NA	9.6515e-06	NA	NA	NA	NA	NA	NA	NA	NA	NA	---NA---	4107
TR419266|c17_g3_i2	4.49539	3.90227	4.20974	NA	NA	NA	NA	NA	NA	NA	NA	NA	NA	NA	NA	0.00175625	0.0123597	0.0045687	NA	NA	NA	NA	NA	NA	NA	NA	NA	NA	NA	NA	---NA---	485
TR518233|c2_g4_i1	4.50277	NA	NA	-8.17159	NA	5.04696	NA	NA	NA	NA	NA	NA	NA	NA	NA	0.00269386	NA	NA	5.93076e-06	NA	0.031465	NA	NA	NA	NA	NA	NA	NA	NA	NA	---NA---	298
TR444815|c4_g1_i3	4.51504	4.76766	3.72034	NA	NA	NA	NA	NA	NA	NA	NA	NA	NA	-3.74179	-4.58433	0.00015134	5.2371e-05	0.00342553	NA	NA	NA	NA	NA	NA	NA	NA	NA	NA	0.00794764	0.00163544	---NA---	640
TR567747|c3_g4_i2	4.51753	3.07301	NA	NA	-4.7424	-3.29788	NA	-3.29783	NA	NA	NA	NA	-3.82139	-3.87497	NA	5.69241e-06	0.00467325	NA	NA	2.50144e-06	0.00322868	NA	0.0169952	NA	NA	NA	NA	0.00670139	0.00390041	NA	---NA---	416
TR557237|c0_g1_i1	4.52478	NA	NA	NA	NA	NA	NA	NA	NA	NA	NA	NA	NA	NA	NA	0.0100473	NA	NA	NA	NA	NA	NA	NA	NA	NA	NA	NA	NA	NA	NA	Dynein heavy chain axonemal	6333	EC:3.6.1.3; EC:3.6.1.15	F:GO:0003777; F:GO:0003779; F:GO:0005524; P:GO:0007018; F:GO:0016301; P:GO:0016310; F:GO:0016887; C:GO:0030286	F:microtubule motor activity; F:actin binding; F:ATP binding; P:microtubule-based movement; F:kinase activity; P:phosphorylation; F:ATPase activity; C:dynein complex	Adenosinetriphosphatase; Nucleoside-triphosphate phosphatase
TR425998|c1_g1_i3	4.52789	3.80465	3.9221	NA	NA	NA	NA	NA	NA	NA	NA	NA	NA	NA	NA	9.19697e-08	9.02228e-06	4.31061e-06	NA	NA	NA	NA	NA	NA	NA	NA	NA	NA	NA	NA	Krueppel-like factor 5	3678		F:GO:0003676; F:GO:0046872	F:nucleic acid binding; F:metal ion binding
TR560371|c1_g1_i3	4.53689	NA	NA	NA	NA	NA	NA	NA	NA	NA	NA	NA	NA	NA	NA	0.00546674	NA	NA	NA	NA	NA	NA	NA	NA	NA	NA	NA	NA	NA	NA	DDB1- and CUL4-associated factor 15	2955
TR429527|c0_g2_i1	4.53817	NA	3.65659	NA	NA	NA	NA	NA	NA	NA	NA	NA	NA	NA	NA	0.00374448	NA	0.0412975	NA	NA	NA	NA	NA	NA	NA	NA	NA	NA	NA	NA	---NA---	294
TR597919|c4_g2_i6	4.5419	4.86483	NA	NA	NA	NA	-5.73282	-5.73282	NA	8.25487	6.85039	NA	NA	NA	NA	0.0480608	0.0236496	NA	NA	NA	NA	0.0100642	0.0112463	NA	3.14953e-05	0.0020009	NA	NA	NA	NA	zinc finger 271-like	1006		F:GO:0005488	F:binding
TR566829|c1_g1_i2	4.54595	3.45963	NA	NA	-6.35828	-5.27196	-3.57707	-2.342	NA	5.92318	7.9818	NA	-7.57427	-1.85513	5.71914	3.16003e-10	2.31156e-06	NA	NA	2.15872e-16	1.00735e-11	3.84903e-06	0.004778	NA	0.00499654	5.96103e-08	NA	1.08679e-06	0.0485876	0.0129517	PREDICTED: uncharacterized protein LOC101848876	1340		F:GO:0003674	F:molecular_function
TR545585|c8_g1_i6	4.55105	4.54277	5.39876	NA	NA	NA	NA	NA	NA	NA	NA	NA	NA	NA	NA	0.00201452	0.00207998	0.000104744	NA	NA	NA	NA	NA	NA	NA	NA	NA	NA	NA	NA	---NA---	579
TR571615|c0_g1_i6	4.56873	6.42174	5.05647	NA	NA	NA	NA	NA	NA	NA	NA	NA	7.21839	4.84851	NA	0.0400761	0.000335028	0.0146712	NA	NA	NA	NA	NA	NA	NA	NA	NA	0.000101587	0.0284331	NA	---NA---	673
TR586296|c1_g1_i1	4.57189	5.53993	5.56431	NA	NA	NA	NA	NA	NA	NA	-7.42693	-6.94959	6.22901	6.85039	NA	0.0375366	0.00386986	0.0037711	NA	NA	NA	NA	NA	NA	NA	0.00051394	0.00206227	0.00158953	0.000178338	NA	---NA---	608
TR607527|c2_g2_i7	4.57713	4.31956	3.70075	NA	NA	NA	NA	NA	NA	NA	NA	NA	4.45477	3.79939	NA	9.88571e-05	0.000302213	0.00506049	NA	NA	NA	NA	NA	NA	NA	NA	NA	4.22211e-05	0.000452016	NA	neuronal acetylcholine receptor subunit alpha-6-like	2093		F:GO:0004871; C:GO:0005886; F:GO:0022857	F:obsolete signal transducer activity; C:plasma membrane; F:transmembrane transporter activity
TR549677|c6_g5_i2	4.58269	4.67777	3.65961	NA	NA	NA	NA	NA	NA	NA	NA	NA	NA	NA	NA	0.00409648	0.00321317	0.0454177	NA	NA	NA	NA	NA	NA	NA	NA	NA	NA	NA	NA	---NA---	303
TR532251|c1_g3_i1	4.5836	4.40919	5.48417	NA	NA	NA	NA	NA	NA	NA	NA	NA	NA	NA	NA	3.27424e-27	1.61195e-25	3.51223e-37	NA	NA	NA	NA	NA	NA	NA	NA	NA	NA	NA	NA	apolipo D-like	1035		P:GO:0006810; P:GO:0007568; F:GO:0008289	P:transport; P:aging; F:lipid binding
TR603027|c3_g1_i3	4.5853	NA	NA	NA	NA	NA	NA	NA	NA	NA	NA	NA	NA	NA	NA	0.0214396	NA	NA	NA	NA	NA	NA	NA	NA	NA	NA	NA	NA	NA	NA	PREDICTED: uncharacterized protein LOC101854131	1964		P:GO:0006633; F:GO:0016790	P:fatty acid biosynthetic process; F:thiolester hydrolase activity
TR534636|c2_g3_i3	4.58564	4.12027	4.73311	NA	NA	NA	NA	NA	NA	NA	NA	NA	6.93542	4.67649	-2.25893	0.000117469	0.000861318	6.12454e-05	NA	NA	NA	NA	NA	NA	NA	NA	NA	1.76076e-08	0.000452886	0.026276	IQ domain-containing G isoform X1	2338		P:GO:0007286; C:GO:0070062	P:spermatid development; C:extracellular exosome
TR539357|c2_g1_i3	4.58579	NA	3.51014	NA	NA	NA	NA	NA	NA	7.0689	7.45501	NA	-5.36269	NA	NA	0.00234918	NA	0.0420218	NA	NA	NA	NA	NA	NA	0.00140286	0.000365692	NA	0.0357428	NA	NA	PREDICTED: uncharacterized protein LOC101848539	1664
TR582565|c1_g2_i1	4.5921	4.74847	NA	NA	NA	NA	NA	NA	NA	NA	NA	NA	NA	NA	NA	0.0437826	0.0356492	NA	NA	NA	NA	NA	NA	NA	NA	NA	NA	NA	NA	NA	---NA---	412
TR596919|c0_g4_i1	4.59714	NA	NA	NA	-4.81265	NA	NA	NA	NA	NA	NA	NA	NA	NA	NA	0.0141474	NA	NA	NA	0.00918496	NA	NA	NA	NA	NA	NA	NA	NA	NA	NA	---NA---	311
TR442284|c1_g3_i11	4.60811	NA	-1.85361	-3.04466	-6.46172	-3.41706	7.25739	8.35503	NA	5.75267	4.82207	NA	NA	NA	NA	5.33943e-12	NA	0.039189	8.39336e-06	9.96436e-20	2.0803e-06	1.8353e-07	1.42149e-11	NA	2.7656e-12	1.13252e-08	NA	NA	NA	NA	von Willebrand factor type EGF and pentraxin domain-containing 1-like	12935		F:GO:0043167	F:ion binding
TR546318|c0_g2_i3	4.6127	4.99059	4.85025	NA	NA	NA	NA	NA	NA	NA	NA	NA	NA	NA	NA	0.00099666	0.000260658	0.000516863	NA	NA	NA	NA	NA	NA	NA	NA	NA	NA	NA	NA	ectonucleoside triphosphate diphosphohydrolase 3-like	1613		F:GO:0003674	F:molecular_function
TR587586|c0_g2_i1	4.61286	NA	4.47012	NA	NA	NA	NA	NA	NA	NA	NA	NA	NA	NA	NA	0.0181282	NA	0.0250867	NA	NA	NA	NA	NA	NA	NA	NA	NA	NA	NA	NA	---NA---	390
TR445194|c11_g1_i6	4.61402	3.44185	NA	NA	-2.98795	NA	NA	-4.11809	NA	NA	4.51536	NA	-2.17271	NA	NA	2.10114e-07	0.000188256	NA	NA	0.00104143	NA	NA	0.000582797	NA	NA	0.000132813	NA	0.0396424	NA	NA	alpha skeletal muscle	428
TR582946|c0_g1_i7	4.61547	8.81037	4.91585	4.1949	NA	-3.89452	NA	6.9938	6.9938	-6.73369	-6.73369	NA	-6.94724	NA	NA	0.0393593	6.08742e-08	0.0208318	0.0021799	NA	0.00486097	NA	0.000305345	0.000235003	0.00327577	0.0036759	NA	0.000969157	NA	NA	probable ATP-dependent RNA helicase DDX46	3997	EC:3.6.1.15	F:GO:0003676; F:GO:0004386; F:GO:0005524	F:nucleic acid binding; F:helicase activity; F:ATP binding	Nucleoside-triphosphate phosphatase
TR419238|c18_g1_i4	4.61737	5.57408	3.11085	NA	NA	NA	NA	NA	NA	NA	NA	NA	NA	NA	NA	5.5211e-05	2.18983e-07	0.039189	NA	NA	NA	NA	NA	NA	NA	NA	NA	NA	NA	NA	---NA---	400
TR578182|c2_g2_i9	4.6176	3.63449	NA	NA	NA	NA	NA	NA	NA	NA	NA	NA	NA	-4.45387	NA	0.000349195	0.00934454	NA	NA	NA	NA	NA	NA	NA	NA	NA	NA	NA	0.00632781	NA	muskelin isoform X2	2774		F:GO:0005515; C:GO:0044444	F:protein binding; C:cytoplasmic part
TR379411|c0_g1_i3	4.62629	4.12389	5.09109	NA	NA	NA	-5.55199	2.92027	8.47226	NA	NA	-3.19746	NA	NA	NA	5.18126e-06	8.35408e-05	4.29161e-07	NA	NA	NA	0.00468174	0.00748577	2.99442e-09	NA	NA	0.00293971	NA	NA	NA	NADP-dependent malic enzyme-like	4212	EC:1.1.1.38; EC:1.1.1.39	F:GO:0003700; F:GO:0004471; C:GO:0005634; P:GO:0006108; P:GO:0006355; F:GO:0008270; F:GO:0043565; F:GO:0051287; P:GO:0055114	F:DNA-binding transcription factor activity; F:malate dehydrogenase (decarboxylating) (NAD+) activity; C:nucleus; P:malate metabolic process; P:regulation of transcription, DNA-templated; F:zinc ion binding; F:sequence-specific DNA binding; F:NAD binding; P:oxidation-reduction process	Malate dehydrogenase (oxaloacetate-decarboxylating); Malate dehydrogenase (decarboxylating)
TR604990|c3_g1_i5	4.63064	5.20037	5.51825	NA	NA	NA	NA	NA	NA	NA	NA	NA	NA	NA	NA	0.0332781	0.00861291	0.00455039	NA	NA	NA	NA	NA	NA	NA	NA	NA	NA	NA	NA	mini-chromosome maintenance complex-binding -like	483		C:GO:0005634; P:GO:0009987	C:nucleus; P:cellular process
TR527835|c0_g3_i1	4.63087	NA	-4.65651	-3.30035	-9.28738	-5.98703	NA	NA	NA	NA	NA	NA	NA	NA	3.36613	1.7288e-06	NA	0.0351315	0.00100941	1.27768e-11	0.000740454	NA	NA	NA	NA	NA	NA	NA	NA	0.00206767	Isocitrate dehydrogenase [NAD] subunit mitochondrial	2481	EC:1.1.1.41	F:GO:0000287; F:GO:0004449; C:GO:0005739; P:GO:0006099; F:GO:0051287	F:magnesium ion binding; F:isocitrate dehydrogenase (NAD+) activity; C:mitochondrion; P:tricarboxylic acid cycle; F:NAD binding	Isocitrate dehydrogenase (NAD(+))
TR578899|c2_g3_i1	4.63375	NA	NA	NA	NA	NA	NA	-5.30131	NA	NA	NA	NA	NA	NA	NA	0.0393924	NA	NA	NA	NA	NA	NA	0.0337932	NA	NA	NA	NA	NA	NA	NA	---NA---	240
TR521766|c1_g3_i1	4.64037	5.40205	6.28071	NA	NA	NA	NA	NA	NA	NA	NA	NA	NA	NA	NA	0.0361811	0.00642785	0.000543615	NA	NA	NA	NA	NA	NA	NA	NA	NA	NA	NA	NA	---NA---	225
TR517684|c1_g8_i2	4.64164	3.30495	NA	NA	NA	NA	NA	NA	NA	NA	NA	NA	NA	-5.67799	NA	0.000247878	0.0197078	NA	NA	NA	NA	NA	NA	NA	NA	NA	NA	NA	0.0117716	NA	probable calcium-binding CML34-like	571		F:GO:0043167	F:ion binding
TR540930|c6_g1_i3	4.64491	NA	3.79315	NA	NA	NA	NA	NA	NA	NA	3.98287	NA	NA	NA	NA	0.00233802	NA	0.0246649	NA	NA	NA	NA	NA	NA	NA	0.0446099	NA	NA	NA	NA	ariadne-2	1585		F:GO:0004842; F:GO:0008270; P:GO:0016567	F:ubiquitin-protein transferase activity; F:zinc ion binding; P:protein ubiquitination
TR534707|c2_g9_i3	4.64733	4.83269	NA	NA	NA	NA	NA	NA	NA	NA	NA	-4.13255	NA	NA	NA	0.0493531	0.0347339	NA	NA	NA	NA	NA	NA	NA	NA	NA	0.0347551	NA	NA	NA	---NA---	490
TR546119|c2_g3_i5	4.64906	4.449	4.65004	NA	NA	NA	NA	NA	NA	NA	NA	NA	-2.96145	NA	NA	0.0115237	0.0189623	0.0114212	NA	NA	NA	NA	NA	NA	NA	NA	NA	0.0480046	NA	NA	PREDICTED: mucin-17-like	3327
TR394933|c1_g2_i5	4.64975	4.93598	5.7952	NA	NA	NA	NA	NA	NA	6.43202	6.08974	NA	-7.33074	NA	6.58811	0.0405985	0.0252272	0.00337724	NA	NA	NA	NA	NA	NA	0.00989303	0.0174734	NA	0.000664	NA	0.00814761	---NA---	3096
TR530157|c1_g2_i3	4.65111	3.744	NA	NA	-2.86601	NA	NA	NA	NA	NA	NA	NA	NA	-3.59437	NA	0.000143108	0.00390226	NA	NA	0.0286114	NA	NA	NA	NA	NA	NA	NA	NA	0.00654936	NA	Neuralized 1A	803		F:GO:0008270; F:GO:0046872	F:zinc ion binding; F:metal ion binding
TR546417|c0_g1_i3	4.66443	4.77738	5.38492	NA	NA	NA	NA	NA	NA	NA	NA	NA	NA	NA	NA	0.00617878	0.00469885	0.000720345	NA	NA	NA	NA	NA	NA	NA	NA	NA	NA	NA	NA	---NA---	851
TR554676|c3_g2_i2	4.66738	NA	4.85704	-6.13427	NA	6.32393	NA	NA	NA	4.61504	NA	NA	NA	NA	NA	0.00434614	NA	0.00244964	0.000909818	NA	0.000432366	NA	NA	NA	0.00366812	NA	NA	NA	NA	NA	---NA---	2208
TR572877|c3_g1_i4	4.67032	6.2116	4.99552	NA	NA	NA	NA	NA	NA	NA	-6.77302	-6.0815	NA	NA	NA	0.0455575	0.00124516	0.0228538	NA	NA	NA	NA	NA	NA	NA	0.0058344	0.026744	NA	NA	NA	NEDD8 ultimate buster 1-like	1148		F:GO:0003674	F:molecular_function
TR592078|c4_g4_i1	4.67833	5.38313	NA	NA	NA	NA	NA	NA	NA	NA	NA	NA	NA	NA	NA	0.0475622	0.0111227	NA	NA	NA	NA	NA	NA	NA	NA	NA	NA	NA	NA	NA	---NA---	539
TR599923|c0_g1_i3	4.67913	5.87533	6.28116	NA	NA	NA	NA	NA	NA	NA	NA	NA	NA	NA	NA	0.0362296	0.00190734	0.000588958	NA	NA	NA	NA	NA	NA	NA	NA	NA	NA	NA	NA	---NA---	279
TR518164|c7_g1_i16	4.68158	7.08814	4.75332	NA	NA	NA	NA	NA	NA	NA	NA	NA	NA	-6.09248	NA	0.0378245	4.93513e-05	0.0304216	NA	NA	NA	NA	NA	NA	NA	NA	NA	NA	0.00621373	NA	FAM227A-like isoform X2	2662
TR579709|c1_g3_i5	4.68335	NA	NA	NA	NA	NA	NA	NA	NA	NA	NA	NA	NA	NA	NA	0.0132559	NA	NA	NA	NA	NA	NA	NA	NA	NA	NA	NA	NA	NA	NA	---NA---	931
TR579377|c1_g2_i6	4.68555	NA	NA	NA	NA	NA	NA	NA	NA	6.76081	NA	NA	4.8647	4.50827	NA	0.0415351	NA	NA	NA	NA	NA	NA	NA	NA	0.0041487	NA	NA	0.00121751	0.00222672	NA	SAGA-associated factor 29 homolog isoform X2	1154		C:GO:0005654; C:GO:0032991	C:nucleoplasm; C:protein-containing complex
TR585946|c1_g2_i5	4.68719	4.29293	3.10401	NA	NA	NA	NA	NA	NA	-2.64953	NA	NA	-3.78586	NA	4.67653	4.9741e-05	0.00028119	0.0251492	NA	NA	NA	NA	NA	NA	0.0230561	NA	NA	0.00285432	NA	0.000146279	cell division cycle 20 homolog	3381		C:GO:0005654; C:GO:0005680; C:GO:0005737; F:GO:0008022; F:GO:0010997; F:GO:0019899; P:GO:0031145; P:GO:0031915; P:GO:0040020; P:GO:0051301; P:GO:0090129; F:GO:0097027; P:GO:1904668	C:nucleoplasm; C:anaphase-promoting complex; C:cytoplasm; F:protein C-terminus binding; F:anaphase-promoting complex binding; F:enzyme binding; P:anaphase-promoting complex-dependent catabolic process; P:positive regulation of synaptic plasticity; P:regulation of meiotic nuclear division; P:cell division; P:positive regulation of synapse maturation; F:ubiquitin-protein transferase activator activ…
TR606684|c3_g2_i5	4.6931	NA	NA	NA	NA	NA	NA	NA	NA	NA	NA	NA	NA	NA	NA	0.00527476	NA	NA	NA	NA	NA	NA	NA	NA	NA	NA	NA	NA	NA	NA	PREDICTED: uncharacterized protein LOC102803864	1004
TR577301|c0_g1_i3	4.70111	NA	4.27397	NA	NA	NA	NA	NA	NA	NA	NA	NA	NA	NA	NA	0.0218249	NA	0.0484393	NA	NA	NA	NA	NA	NA	NA	NA	NA	NA	NA	NA	PREDICTED: UPF0764 protein C16orf89 homolog	1404
[truncated: 16,027 more rows]

## Sheet: Pairwise_DE_GO_results_7.70_v_8
GO.ID	GO.Name_.5.x	GO.Category_.5.x	7.70_V_8.10_E_.5_UP.FDR	7.70_V_8.10_E_.5_UP.percent_of_reference	7.70_V_8.10_E_DAY1_UP.FDR	7.70_V_8.10_E_DAY1_UP.percent_of_reference	7.70_V_8.10_E_DAY3_UP.FDR	7.70_V_8.10_E_DAY3_UP.percent_of_reference	7.70_V_8.10_E_DAY10_UP.FDR	7.70_V_8.10_E_DAY10_UP.percent_of_reference	7.70_V_8.10_E_.5_DWN.FDR	7.70_V_8.10_E_.5_DWN.percent_of_reference	7.70_V_8.10_E_DAY1_DWN.FDR	7.70_V_8.10_E_DAY1_DWN.percent_of_reference	7.70_V_8.10_E_DAY3_DWN.FDR	7.70_V_8.10_E_DAY3_DWN.percent_of_reference	7.70_V_8.10_E_DAY10_DWN.FDR	7.70_V_8.10_E_DAY10_DWN.percent_of_reference
[truncated: 300 more rows]

[truncated: 3 more sheets: ANODEV_Timecourse_DE_results, ANODEV_Timecourse_GO_enrichment, ANODEV_A_v_E_GO_Enrichment]
