# Supplementary material for: Combined stress of ocean acidification and warming influence survival and drives differential gene expression patterns in the Antarctic pteropod, Limacina helicina antarctica
Source: Conserv Physiol. 2020 Mar 26;8(1):coaa013. doi: 10.1093/conphys/coaa013 (PMC7098371; doi:10.1093/conphys/coaa013)
Supplement: Supplemental_File_3_coaa013 [file supplemental_file_3_coaa013.xlsx]

## Sheet: Modules_GO_Enrichment
GO.ID	GO.Named	GO.Categoryd	Module_turquoise_FDR	Module_turquoise_P.value	Module_turquoise_Nr.Test	Module_turquoise_Nr.Ref	Module_cyan_FDR	Module_cyan_P.value	Module_cyan_Nr.Test	Module_cyan_Nr.Ref	Module_blue_FDR	Module_blue_P.value	Module_blue_Nr.Test	Module_blue_Nr.Ref	Module_orange_FDR	Module_orange_P.value	Module_orange_Nr.Test	Module_orange_Nr.Ref	Module_orange_TestSeqIDs	Module_turquoise_TestSeqIDs		Module_cyan_TestSeqIDs	Module_blue_TestSeqIDs
GO:0005200	structural constituent of cytoskeleton	MOLECULAR_FUNCTION	2.00908e-33	1.80365e-37	68	153	NA	NA	NA	NA	0.000393468	2.92125e-05	30	191	NA	NA	NA	NA	NA	TR529339|c5_g2_i1;TR574143|c6_g3_i1;TR615195|c4_g4_i4;TR604122|c0_g3_i4;TR532776|c5_g2_i7;TR615195|c4_g4_i2;TR609600|c4_g2_i1;TR545822|c3_g2_i1;TR530146|c2_g4_i1;TR609524|c0_g1_i2;TR526821|c2_g1_i2;TR534126|c0_g1_i3;TR604427|c0_g1_i2;TR532776|c5_g2_i3;TR536404|c3_g6_i1;TR534126|c0_g1_i2;TR609524|c0_g1_i5;TR534126|c0_g1_i1;TR522709|c5_g4_i1;TR574143|c6_g3_i2;TR536404|c3_g6_i2;TR574143|c6_g3_i3;TR5…		NA	TR578766|c3_g1_i7;TR594484|c0_g1_i4;TR578766|c3_g1_i8;TR578766|c3_g1_i9;TR594484|c0_g1_i3;TR527010|c0_g2_i1;TR572174|c1_g5_i2;TR526821|c2_g1_i1;TR527925|c1_g2_i1;TR536404|c3_g8_i2;TR529339|c5_g6_i1;TR529339|c5_g6_i2;TR529339|c5_g6_i3;TR413095|c0_g1_i1;TR567933|c1_g2_i2;TR538965|c3_g1_i1;TR520407|c3_g5_i2;TR587605|c4_g3_i4;TR520407|c3_g5_i1;TR587605|c4_g3_i2;TR520407|c3_g5_i3;TR614252|c1_g1_i1;TR6…
GO:0005874	microtubule	CELLULAR_COMPONENT	1.42744e-26	2.56295e-30	77	283	NA	NA	NA	NA	1.19002e-05	6.26045e-07	47	313	NA	NA	NA	NA	NA	TR529339|c5_g2_i1;TR574143|c6_g3_i1;TR615195|c4_g4_i4;TR604122|c0_g3_i4;TR532776|c5_g2_i7;TR615195|c4_g4_i2;TR609600|c4_g2_i1;TR570732|c4_g1_i2;TR545822|c3_g2_i1;TR530146|c2_g4_i1;TR609524|c0_g1_i2;TR526821|c2_g1_i2;TR534126|c0_g1_i3;TR604427|c0_g1_i2;TR525141|c1_g1_i3;TR532776|c5_g2_i3;TR536404|c3_g6_i1;TR534126|c0_g1_i2;TR609524|c0_g1_i5;TR534126|c0_g1_i1;TR522709|c5_g4_i1;TR574143|c6_g3_i2;TR5…		NA	TR578766|c3_g1_i7;TR556500|c1_g1_i1;TR386583|c0_g1_i1;TR594484|c0_g1_i4;TR578766|c3_g1_i8;TR386583|c0_g1_i2;TR578766|c3_g1_i9;TR401414|c1_g2_i1;TR594484|c0_g1_i3;TR522154|c0_g4_i6;TR527010|c0_g2_i1;TR423526|c1_g4_i1;TR572174|c1_g5_i2;TR526821|c2_g1_i1;TR527925|c1_g2_i1;TR536404|c3_g8_i2;TR406849|c0_g1_i3;TR529339|c5_g6_i1;TR529339|c5_g6_i2;TR529339|c5_g6_i3;TR413095|c0_g1_i1;TR567933|c1_g2_i2;TR5…
GO:0007017	microtubule-based process	BIOLOGICAL_PROCESS	2.91977e-22	1.31061e-25	109	667	NA	NA	NA	NA	NA	NA	NA	NA	NA	NA	NA	NA	NA	TR529339|c5_g2_i1;TR553114|c1_g3_i1;TR590407|c1_g1_i2;TR574143|c6_g3_i1;TR570732|c4_g1_i2;TR553114|c1_g3_i3;TR553114|c1_g3_i5;TR609524|c0_g1_i2;TR534126|c0_g1_i3;TR545910|c1_g2_i1;TR604427|c0_g1_i2;TR525141|c1_g1_i3;TR529188|c1_g3_i1;TR534126|c0_g1_i2;TR609524|c0_g1_i5;TR534126|c0_g1_i1;TR522709|c5_g4_i1;TR574143|c6_g3_i2;TR574143|c6_g3_i3;TR579354|c3_g3_i1;TR574143|c6_g3_i4;TR524446|c3_g1_i1;TR5…		NA	NA
GO:0016702	oxidoreductase activity, acting on single donors with incorporation of molecular oxygen, incorporation of two atoms of oxygen	MOLECULAR_FUNCTION	8.08016e-15	1.08809e-17	21	21	NA	NA	NA	NA	NA	NA	NA	NA	NA	NA	NA	NA	NA	TR542716|c1_g4_i5;TR542716|c1_g4_i6;TR600378|c2_g2_i1;TR581007|c3_g1_i6;TR600378|c2_g2_i2;TR542716|c1_g4_i4;TR410805|c11_g1_i3;TR410805|c11_g1_i2;TR410805|c11_g1_i1;TR547520|c2_g4_i2;TR410805|c11_g4_i1;TR410805|c11_g2_i1;TR410805|c11_g3_i1;TR159825|c0_g1_i1;TR551491|c0_g5_i1;TR551491|c0_g4_i1;TR551491|c0_g4_i2;TR551491|c0_g2_i1;TR542716|c1_g4_i1;TR542716|c1_g4_i2;TR542716|c1_g3_i1		NA	NA
GO:0005525	GTP binding	MOLECULAR_FUNCTION	1.56188e-14	2.24348e-17	90	648	NA	NA	NA	NA	4.92579e-12	1.19839e-13	99	639	NA	NA	NA	NA	NA	TR558089|c0_g4_i1;TR598776|c2_g1_i3;TR529339|c5_g2_i1;TR165592|c0_g1_i1;TR574143|c6_g3_i1;TR615195|c4_g4_i4;TR604122|c0_g3_i4;TR532776|c5_g2_i7;TR615195|c4_g4_i2;TR609600|c4_g2_i1;TR545822|c3_g2_i1;TR530146|c2_g4_i1;TR609524|c0_g1_i2;TR526821|c2_g1_i2;TR534126|c0_g1_i3;TR581218|c0_g1_i10;TR604427|c0_g1_i2;TR532776|c5_g2_i3;TR536404|c3_g6_i1;TR534126|c0_g1_i2;TR609524|c0_g1_i5;TR534126|c0_g1_i1;TR…		NA	TR594484|c0_g1_i4;TR594484|c0_g1_i3;TR527010|c0_g2_i1;TR593591|c0_g1_i2;TR539587|c1_g1_i5;TR589224|c1_g1_i1;TR539587|c1_g1_i4;TR405670|c3_g1_i3;TR530880|c2_g2_i7;TR593829|c1_g1_i5;TR390780|c0_g1_i3;TR538965|c3_g1_i1;TR520407|c3_g5_i2;TR520407|c3_g5_i1;TR562142|c0_g2_i1;TR520407|c3_g5_i3;TR585096|c2_g2_i7;TR560850|c1_g1_i1;TR589212|c0_g3_i3;TR609600|c4_g3_i1;TR410685|c0_g2_i4;TR410685|c0_g2_i3;TR6…
GO:0003924	GTPase activity	MOLECULAR_FUNCTION	4.89177e-14	8.34399e-17	78	522	NA	NA	NA	NA	1.42728e-08	4.74094e-10	77	523	NA	NA	NA	NA	NA	TR558089|c0_g4_i1;TR529339|c5_g2_i1;TR165592|c0_g1_i1;TR615195|c4_g4_i4;TR604122|c0_g3_i4;TR532776|c5_g2_i7;TR609600|c4_g2_i1;TR545822|c3_g2_i1;TR530146|c2_g4_i1;TR609524|c0_g1_i2;TR534126|c0_g1_i3;TR581218|c0_g1_i10;TR604427|c0_g1_i2;TR532776|c5_g2_i3;TR609524|c0_g1_i5;TR534126|c0_g1_i1;TR522709|c5_g4_i1;TR574143|c6_g3_i3;TR579354|c3_g3_i1;TR574143|c6_g3_i4;TR608804|c2_g2_i1;TR546933|c0_g1_i2;TR…		NA	TR578833|c0_g5_i4;TR578833|c0_g5_i5;TR578766|c3_g1_i7;TR594484|c0_g1_i4;TR578766|c3_g1_i8;TR578766|c3_g1_i9;TR594484|c0_g1_i3;TR390362|c1_g1_i1;TR426128|c2_g2_i3;TR533149|c1_g1_i6;TR527010|c0_g2_i1;TR593591|c0_g1_i2;TR589224|c1_g1_i1;TR578833|c0_g5_i8;TR405670|c3_g1_i3;TR530880|c2_g2_i7;TR572174|c1_g5_i2;TR526821|c2_g1_i1;TR527925|c1_g2_i1;TR529339|c5_g6_i1;TR529339|c5_g6_i2;TR529339|c5_g6_i3;TR5…
GO:0045454	cell redox homeostasis	BIOLOGICAL_PROCESS	6.96858e-12	1.37632e-14	35	129	NA	NA	NA	NA	0.000261778	1.84718e-05	25	139	NA	NA	NA	NA	NA	TR405803|c7_g1_i1;TR539928|c0_g3_i3;TR593791|c1_g2_i12;TR586221|c2_g2_i1;TR581162|c1_g1_i7;TR382338|c5_g2_i1;TR611045|c0_g3_i6;TR581162|c1_g1_i5;TR590598|c1_g8_i1;TR586221|c2_g2_i8;TR587892|c1_g1_i1;TR453488|c5_g3_i2;TR567799|c2_g3_i1;TR567799|c2_g3_i3;TR395965|c2_g5_i1;TR582640|c3_g1_i2;TR582721|c0_g1_i3;TR560297|c1_g3_i2;TR401878|c8_g1_i5;TR582640|c3_g1_i7;TR542422|c8_g2_i3;TR570326|c0_g1_i3;TR…		NA	TR448914|c0_g4_i1;TR444770|c1_g1_i2;TR573980|c2_g1_i2;TR603706|c1_g5_i1;TR379821|c5_g1_i8;TR544479|c5_g1_i3;TR582640|c3_g4_i2;TR582640|c3_g4_i1;TR554676|c2_g4_i1;TR412477|c5_g3_i3;TR551345|c5_g2_i9;TR582640|c3_g1_i3;TR582640|c3_g1_i4;TR593791|c1_g2_i1;TR449374|c13_g1_i2;TR574046|c7_g2_i4;TR530440|c2_g1_i3;TR538431|c2_g2_i2;TR538431|c2_g2_i1;TR530440|c2_g1_i4;TR566592|c2_g2_i8;TR606081|c1_g1_i1;TR…
GO:0006457	protein folding	BIOLOGICAL_PROCESS	1.02077e-09	2.47427e-12	46	268	0.00575103	9.20363e-05	25	289	2.24808e-05	1.27147e-06	42	272	NA	NA	NA	NA	NA	TR563977|c1_g2_i8;TR405803|c7_g1_i1;TR566367|c3_g2_i1;TR557776|c1_g4_i1;TR589035|c2_g1_i6;TR571620|c3_g6_i3;TR589035|c2_g1_i5;TR385590|c0_g4_i2;TR533584|c0_g2_i2;TR557776|c1_g4_i5;TR589035|c2_g1_i2;TR571644|c3_g1_i1;TR557360|c5_g3_i1;TR563977|c1_g2_i1;TR566732|c1_g8_i3;TR563977|c1_g2_i2;TR398766|c1_g3_i4;TR432553|c1_g1_i2;TR592773|c0_g6_i2;TR559229|c4_g1_i10;TR592773|c0_g6_i8;TR426164|c0_g1_i1;TR…		TR524446|c3_g1_i5;TR609829|c7_g1_i1;TR529604|c2_g2_i7;TR589035|c2_g1_i4;TR586086|c3_g3_i2;TR586082|c4_g1_i8;TR432553|c1_g1_i3;TR521832|c0_g1_i1;TR589064|c0_g1_i7;TR589064|c0_g1_i5;TR531544|c1_g2_i1;TR540459|c0_g1_i9;TR567936|c0_g2_i12;TR571221|c4_g1_i3;TR540459|c0_g1_i1;TR603142|c1_g4_i4;TR567936|c0_g2_i5;TR527683|c0_g3_i5;TR567936|c0_g2_i4;TR444746|c2_g1_i1;TR612976|c0_g3_i2;TR527683|c0_g3_i10;T…	TR444770|c1_g1_i2;TR420241|c2_g1_i5;TR589035|c2_g1_i7;TR571140|c2_g2_i1;TR571644|c3_g1_i3;TR592097|c0_g2_i1;TR544479|c5_g1_i3;TR448969|c0_g2_i1;TR379663|c1_g1_i1;TR598826|c3_g1_i1;TR524086|c4_g3_i1;TR589064|c0_g1_i10;TR523644|c2_g2_i3;TR523644|c2_g2_i4;TR589064|c0_g1_i9;TR558075|c5_g2_i2;TR567933|c1_g2_i2;TR589064|c0_g1_i2;TR420241|c2_g1_i1;TR596762|c6_g3_i2;TR566367|c3_g2_i5;TR589992|c1_g1_i5;TR…
GO:0016615	malate dehydrogenase activity	MOLECULAR_FUNCTION	2.71972e-08	8.54566e-11	15	25	NA	NA	NA	NA	NA	NA	NA	NA	NA	NA	NA	NA	NA	TR442241|c2_g1_i5;TR379411|c0_g1_i5;TR442241|c2_g1_i3;TR570628|c1_g3_i6;TR442241|c2_g1_i7;TR578970|c3_g1_i1;TR613681|c1_g2_i3;TR573191|c5_g1_i1;TR613681|c1_g2_i2;TR570628|c1_g3_i9;TR522740|c0_g1_i3;TR573191|c5_g1_i3;TR522740|c0_g1_i4;TR570628|c1_g3_i8;TR522740|c0_g1_i1		NA	NA
GO:0006108	malate metabolic process	BIOLOGICAL_PROCESS	3.88698e-08	1.29112e-10	15	26	NA	NA	NA	NA	NA	NA	NA	NA	NA	NA	NA	NA	NA	TR442241|c2_g1_i5;TR379411|c0_g1_i5;TR442241|c2_g1_i3;TR570628|c1_g3_i6;TR442241|c2_g1_i7;TR578970|c3_g1_i1;TR613681|c1_g2_i3;TR573191|c5_g1_i1;TR613681|c1_g2_i2;TR570628|c1_g3_i9;TR522740|c0_g1_i3;TR573191|c5_g1_i3;TR522740|c0_g1_i4;TR570628|c1_g3_i8;TR522740|c0_g1_i1		NA	NA
GO:0051082	unfolded protein binding	MOLECULAR_FUNCTION	4.30267e-06	1.66096e-08	28	155	NA	NA	NA	NA	3.20552e-05	1.88204e-06	29	154	NA	NA	NA	NA	NA	TR563977|c1_g2_i8;TR557776|c1_g4_i1;TR589035|c2_g1_i6;TR589035|c2_g1_i5;TR533584|c0_g2_i2;TR557776|c1_g4_i5;TR589035|c2_g1_i2;TR571644|c3_g1_i1;TR563977|c1_g2_i1;TR563977|c1_g2_i2;TR398766|c1_g3_i4;TR432553|c1_g1_i2;TR592773|c0_g6_i2;TR522709|c5_g2_i1;TR559229|c4_g1_i10;TR592773|c0_g6_i8;TR522709|c5_g4_i1;TR589064|c0_g1_i3;TR566112|c0_g1_i4;TR612538|c1_g5_i1;TR596762|c6_g3_i1;TR569000|c2_g2_i2;TR…		NA	TR420241|c2_g1_i5;TR589035|c2_g1_i7;TR571644|c3_g1_i3;TR592097|c0_g2_i1;TR448969|c0_g2_i1;TR524086|c4_g3_i1;TR589064|c0_g1_i10;TR527925|c1_g2_i1;TR536404|c3_g8_i2;TR589064|c0_g1_i9;TR589064|c0_g1_i2;TR420241|c2_g1_i1;TR596762|c6_g3_i2;TR585928|c1_g3_i4;TR592097|c0_g3_i5;TR586960|c6_g5_i4;TR558656|c2_g1_i7;TR598327|c1_g2_i1;TR592097|c0_g1_i1;TR610046|c9_g4_i1;TR595430|c1_g2_i2;TR595430|c1_g2_i7;TR…
GO:0043209	myelin sheath	CELLULAR_COMPONENT	6.21919e-06	2.45663e-08	17	57	NA	NA	NA	NA	0.00142356	0.000121665	14	60	NA	NA	NA	NA	NA	TR602502|c6_g2_i2;TR522709|c5_g6_i1;TR532776|c5_g2_i7;TR527010|c0_g4_i1;TR545822|c3_g2_i1;TR520659|c3_g1_i3;TR534126|c0_g1_i3;TR522709|c5_g2_i1;TR532776|c5_g2_i3;TR534126|c0_g1_i2;TR522709|c5_g1_i1;TR522709|c5_g3_i1;TR534126|c0_g1_i1;TR522709|c5_g4_i1;TR602502|c6_g2_i1;TR613956|c0_g1_i3;TR520407|c3_g3_i2		NA	TR578766|c3_g1_i7;TR594484|c0_g1_i3;TR609600|c4_g3_i1;TR569093|c8_g2_i10;TR610046|c9_g4_i1;TR610034|c2_g3_i3;TR527925|c1_g2_i1;TR536404|c3_g8_i2;TR518750|c3_g1_i1;TR527925|c1_g1_i2;TR538965|c3_g1_i1;TR520407|c3_g5_i2;TR520407|c3_g5_i1;TR529339|c5_g7_i1
GO:0004298	threonine-type endopeptidase activity	MOLECULAR_FUNCTION	1.13968e-05	4.80876e-08	15	45	NA	NA	NA	NA	NA	NA	NA	NA	NA	NA	NA	NA	NA	TR611765|c1_g2_i2;TR611743|c4_g2_i1;TR588562|c1_g1_i3;TR588562|c1_g1_i4;TR611743|c4_g2_i4;TR595447|c3_g3_i2;TR597785|c0_g2_i1;TR611743|c4_g2_i5;TR608452|c1_g1_i4;TR544900|c4_g1_i1;TR544317|c2_g2_i3;TR563456|c1_g3_i3;TR589501|c0_g4_i5;TR589501|c0_g4_i8;TR587398|c0_g1_i2		NA	NA
GO:0019773	proteasome core complex, alpha-subunit complex	CELLULAR_COMPONENT	6.90363e-05	3.47072e-07	9	14	NA	NA	NA	NA	NA	NA	NA	NA	NA	NA	NA	NA	NA	TR597785|c0_g2_i1;TR611743|c4_g2_i5;TR611743|c4_g2_i1;TR544317|c2_g2_i3;TR611743|c4_g2_i4;TR595447|c3_g3_i2;TR589501|c0_g4_i5;TR589501|c0_g4_i8;TR587398|c0_g1_i2		NA	NA
GO:0003725	double-stranded RNA binding	MOLECULAR_FUNCTION	0.000117302	6.00254e-07	13	41	NA	NA	NA	NA	8.83731e-06	4.53806e-07	15	39	NA	NA	NA	NA	NA	TR522709|c5_g6_i1;TR532776|c5_g2_i7;TR527010|c0_g4_i1;TR520659|c3_g1_i3;TR594033|c0_g10_i1;TR534126|c0_g1_i3;TR522709|c5_g2_i1;TR532776|c5_g2_i3;TR522709|c5_g1_i1;TR522709|c5_g3_i1;TR534126|c0_g1_i1;TR522709|c5_g4_i1;TR520407|c3_g3_i2		NA	TR578766|c3_g1_i7;TR594484|c0_g1_i3;TR403966|c1_g1_i3;TR609600|c4_g3_i1;TR610046|c9_g4_i1;TR594033|c0_g10_i2;TR527925|c1_g2_i1;TR536404|c3_g8_i2;TR542420|c2_g3_i1;TR529083|c2_g2_i2;TR527925|c1_g1_i2;TR538965|c3_g1_i1;TR520407|c3_g5_i2;TR520407|c3_g5_i1;TR529339|c5_g7_i1
GO:0015079	potassium ion transmembrane transporter activity	MOLECULAR_FUNCTION	0.000176355	9.65765e-07	20	106	NA	NA	NA	NA	NA	NA	NA	NA	NA	NA	NA	NA	NA	TR609234|c0_g4_i1;TR570423|c1_g1_i1;TR449327|c7_g3_i1;TR574260|c5_g1_i5;TR550340|c0_g1_i1;TR540407|c1_g1_i2;TR550340|c0_g1_i4;TR385539|c2_g3_i1;TR560329|c1_g2_i2;TR557128|c2_g2_i3;TR613444|c3_g1_i7;TR540407|c1_g1_i5;TR560329|c1_g2_i1;TR557128|c2_g2_i4;TR422582|c1_g1_i2;TR560120|c1_g1_i3;TR563672|c0_g1_i1;TR529111|c3_g1_i1;TR588421|c2_g3_i2;TR613444|c3_g1_i17		NA	NA
GO:0016616	oxidoreductase activity, acting on the CH-OH group of donors, NAD or NADP as acceptor	MOLECULAR_FUNCTION	0.000370946	2.1646e-06	24	156	NA	NA	NA	NA	NA	NA	NA	NA	NA	NA	NA	NA	NA	TR442241|c2_g1_i5;TR379411|c0_g1_i5;TR575793|c0_g5_i3;TR548306|c1_g2_i2;TR442241|c2_g1_i3;TR570628|c1_g3_i6;TR520719|c1_g2_i2;TR520719|c1_g2_i1;TR442241|c2_g1_i7;TR527835|c0_g3_i2;TR607533|c1_g4_i6;TR605408|c1_g4_i1;TR578970|c3_g1_i1;TR613681|c1_g2_i3;TR573191|c5_g1_i1;TR613681|c1_g2_i2;TR560091|c4_g1_i1;TR570628|c1_g3_i9;TR533323|c3_g5_i6;TR522740|c0_g1_i3;TR573191|c5_g1_i3;TR522740|c0_g1_i4;TR5…		NA	NA
GO:0008076	voltage-gated potassium channel complex	CELLULAR_COMPONENT	0.000929501	6.00809e-06	12	44	NA	NA	NA	NA	NA	NA	NA	NA	NA	NA	NA	NA	NA	TR570423|c1_g1_i1;TR560120|c1_g1_i3;TR449327|c7_g3_i1;TR529111|c3_g1_i1;TR550340|c0_g1_i1;TR540407|c1_g1_i2;TR550340|c0_g1_i4;TR385539|c2_g3_i1;TR588421|c2_g3_i2;TR560329|c1_g2_i2;TR540407|c1_g1_i5;TR560329|c1_g2_i1		NA	NA
GO:0006813	potassium ion transport	BIOLOGICAL_PROCESS	0.000953046	6.24583e-06	19	111	NA	NA	NA	NA	NA	NA	NA	NA	NA	NA	NA	NA	NA	TR570423|c1_g1_i1;TR574260|c5_g1_i6;TR449327|c7_g3_i1;TR519613|c0_g1_i2;TR574260|c5_g1_i5;TR574260|c5_g1_i3;TR550340|c0_g1_i1;TR540407|c1_g1_i2;TR550340|c0_g1_i4;TR385539|c2_g3_i1;TR560329|c1_g2_i2;TR557128|c2_g2_i3;TR540407|c1_g1_i5;TR560329|c1_g2_i1;TR557128|c2_g2_i4;TR560120|c1_g1_i3;TR563672|c0_g1_i1;TR529111|c3_g1_i1;TR588421|c2_g3_i2		NA	NA
GO:0036064	ciliary basal body	CELLULAR_COMPONENT	0.00138786	9.42565e-06	13	55	NA	NA	NA	NA	NA	NA	NA	NA	NA	NA	NA	NA	NA	TR561716|c2_g1_i1;TR530503|c2_g8_i4;TR405661|c0_g3_i1;TR520659|c3_g1_i1;TR520376|c2_g1_i1;TR573152|c4_g5_i1;TR590373|c2_g4_i4;TR573152|c4_g5_i2;TR522725|c0_g2_i1;TR608804|c2_g2_i1;TR422622|c1_g1_i3;TR530503|c2_g8_i2;TR422622|c1_g1_i2		NA	NA
GO:0005249	voltage-gated potassium channel activity	MOLECULAR_FUNCTION	0.00151746	1.06259e-05	12	47	NA	NA	NA	NA	NA	NA	NA	NA	NA	NA	NA	NA	NA	TR570423|c1_g1_i1;TR560120|c1_g1_i3;TR449327|c7_g3_i1;TR529111|c3_g1_i1;TR550340|c0_g1_i1;TR540407|c1_g1_i2;TR550340|c0_g1_i4;TR385539|c2_g3_i1;TR588421|c2_g3_i2;TR560329|c1_g2_i2;TR540407|c1_g1_i5;TR560329|c1_g2_i1		NA	NA
GO:0006091	generation of precursor metabolites and energy	BIOLOGICAL_PROCESS	0.00164495	1.16692e-05	35	316	NA	NA	NA	NA	NA	NA	NA	NA	NA	NA	NA	NA	NA	TR442241|c2_g1_i5;TR575793|c0_g5_i3;TR442241|c2_g1_i3;TR401865|c1_g1_i1;TR442241|c2_g1_i7;TR525111|c1_g3_i2;TR420225|c2_g4_i2;TR542485|c1_g2_i1;TR390005|c6_g2_i2;TR379523|c2_g3_i1;TR405671|c2_g1_i2;TR420225|c1_g1_i2;TR561484|c1_g6_i1;TR524394|c4_g1_i3;TR391743|c1_g1_i1;TR615623|c1_g3_i6;TR594513|c1_g1_i6;TR403891|c1_g5_i2;TR599478|c0_g1_i3;TR560091|c4_g1_i1;TR522740|c0_g1_i4;TR570628|c1_g3_i8;TR5…		NA	NA
GO:0007286	spermatid development	BIOLOGICAL_PROCESS	0.00180151	1.32619e-05	10	32	NA	NA	NA	NA	NA	NA	NA	NA	NA	NA	NA	NA	NA	TR534636|c2_g3_i1;TR522115|c1_g2_i8;TR405684|c1_g2_i2;TR410764|c6_g1_i3;TR383979|c5_g3_i3;TR410764|c6_g1_i4;TR534636|c2_g3_i6;TR522115|c1_g2_i7;TR522115|c1_g2_i5;TR379349|c3_g5_i1		NA	NA
GO:0031625	ubiquitin protein ligase binding	MOLECULAR_FUNCTION	0.00191728	1.49956e-05	19	119	NA	NA	NA	NA	2.23779e-08	7.55372e-10	30	108	NA	NA	NA	NA	NA	TR601638|c5_g6_i2;TR522115|c1_g2_i8;TR538822|c2_g1_i3;TR385590|c0_g4_i2;TR410764|c6_g1_i3;TR519613|c0_g1_i2;TR595652|c2_g2_i2;TR532776|c5_g2_i7;TR520659|c3_g1_i3;TR566919|c2_g2_i2;TR379542|c1_g2_i2;TR534126|c0_g1_i3;TR396029|c1_g1_i2;TR532776|c5_g2_i3;TR534126|c0_g1_i1;TR410764|c6_g1_i4;TR601350|c5_g2_i2;TR522115|c1_g2_i7;TR522115|c1_g2_i5		NA	TR577225|c1_g2_i13;TR578766|c3_g1_i7;TR532504|c0_g1_i1;TR594484|c0_g1_i3;TR405795|c2_g1_i3;TR575758|c2_g5_i1;TR558013|c3_g4_i2;TR522115|c1_g2_i1;TR523695|c0_g1_i4;TR520407|c3_g5_i2;TR521384|c6_g2_i2;TR520407|c3_g5_i1;TR523695|c0_g1_i6;TR518343|c2_g4_i2;TR548112|c3_g2_i1;TR537463|c3_g1_i10;TR609600|c4_g3_i1;TR549737|c1_g4_i2;TR607732|c3_g1_i2;TR537463|c3_g1_i1;TR598266|c0_g2_i9;TR589518|c0_g4_i5;T…
GO:0031514	motile cilium	CELLULAR_COMPONENT	0.00359826	2.90729e-05	15	82	NA	NA	NA	NA	NA	NA	NA	NA	NA	NA	NA	NA	NA	TR601505|c0_g1_i5;TR561716|c2_g1_i1;TR415604|c1_g1_i2;TR522115|c1_g2_i8;TR392801|c1_g1_i3;TR558456|c1_g1_i1;TR405684|c1_g2_i2;TR405661|c0_g3_i1;TR602815|c0_g5_i2;TR557154|c1_g1_i2;TR609495|c2_g3_i2;TR519247|c0_g4_i2;TR590373|c2_g4_i4;TR522115|c1_g2_i7;TR522115|c1_g2_i5		NA	NA
GO:0009206	purine ribonucleoside triphosphate biosynthetic process	BIOLOGICAL_PROCESS	0.00536357	4.52622e-05	21	154	NA	NA	NA	NA	NA	NA	NA	NA	NA	NA	NA	NA	NA	TR549785|c1_g3_i1;TR579320|c0_g2_i2;TR525111|c1_g3_i2;TR549756|c1_g1_i4;TR593967|c0_g2_i3;TR420225|c2_g4_i2;TR393641|c0_g1_i1;TR379523|c2_g3_i1;TR580860|c6_g1_i4;TR581162|c1_g1_i7;TR405671|c2_g1_i2;TR420225|c1_g1_i2;TR524394|c4_g1_i3;TR592731|c1_g2_i1;TR588589|c4_g4_i3;TR581162|c1_g1_i5;TR615623|c1_g3_i6;TR542233|c2_g4_i1;TR599478|c0_g1_i3;TR524394|c4_g1_i1;TR602302|c1_g3_i1		NA	NA
GO:0000413	protein peptidyl-prolyl isomerization	BIOLOGICAL_PROCESS	0.00564388	4.8641e-05	16	97	NA	NA	NA	NA	NA	NA	NA	NA	NA	NA	NA	NA	NA	TR604431|c1_g3_i2;TR528617|c0_g1_i1;TR540459|c0_g1_i7;TR604431|c1_g3_i9;TR557360|c5_g3_i1;TR577042|c2_g1_i5;TR566732|c1_g8_i3;TR577042|c2_g1_i2;TR398766|c1_g3_i4;TR554318|c2_g1_i3;TR602691|c0_g2_i2;TR602691|c0_g2_i1;TR549163|c2_g3_i2;TR569294|c1_g3_i2;TR609829|c7_g3_i1;TR517818|c0_g2_i7		NA	NA
GO:0003755	peptidyl-prolyl cis-trans isomerase activity	MOLECULAR_FUNCTION	0.00755475	6.71443e-05	16	100	NA	NA	NA	NA	NA	NA	NA	NA	NA	NA	NA	NA	NA	TR604431|c1_g3_i2;TR528617|c0_g1_i1;TR540459|c0_g1_i7;TR604431|c1_g3_i9;TR557360|c5_g3_i1;TR577042|c2_g1_i5;TR566732|c1_g8_i3;TR577042|c2_g1_i2;TR398766|c1_g3_i4;TR554318|c2_g1_i3;TR602691|c0_g2_i2;TR602691|c0_g2_i1;TR549163|c2_g3_i2;TR569294|c1_g3_i2;TR609829|c7_g3_i1;TR517818|c0_g2_i7		NA	NA
GO:0017128	phospholipid scramblase activity	MOLECULAR_FUNCTION	0.00755475	6.68983e-05	6	11	NA	NA	NA	NA	NA	NA	NA	NA	NA	NA	NA	NA	NA	TR586107|c1_g1_i2;TR393628|c1_g3_i1;TR583447|c0_g1_i3;TR393628|c1_g3_i3;TR586107|c1_g1_i1;TR530443|c0_g7_i1		NA	NA
GO:0055114	oxidation-reduction process	BIOLOGICAL_PROCESS	0.0079481	7.13538e-05	94	1293	NA	NA	NA	NA	NA	NA	NA	NA	NA	NA	NA	NA	NA	TR540923|c0_g2_i3;TR575793|c0_g5_i3;TR548306|c1_g2_i2;TR401865|c1_g1_i1;TR600378|c2_g2_i1;TR600378|c2_g2_i2;TR533191|c1_g2_i3;TR517107|c0_g1_i2;TR576193|c0_g1_i6;TR379607|c1_g1_i2;TR526756|c1_g2_i3;TR379607|c1_g1_i1;TR533191|c1_g2_i4;TR576193|c0_g1_i1;TR410805|c11_g3_i1;TR572785|c2_g2_i5;TR551491|c0_g4_i1;TR573191|c5_g1_i1;TR551491|c0_g4_i2;TR614231|c1_g1_i1;TR522740|c0_g1_i3;TR573191|c5_g1_i3;TR…		NA	NA
GO:0051603	proteolysis involved in cellular protein catabolic process	BIOLOGICAL_PROCESS	0.00800854	7.26154e-05	42	451	NA	NA	NA	NA	NA	NA	NA	NA	NA	NA	NA	NA	NA	TR533250|c3_g1_i1;TR593232|c1_g3_i2;TR569453|c1_g2_i2;TR611765|c1_g2_i2;TR538822|c2_g1_i3;TR582578|c1_g3_i2;TR410764|c6_g1_i3;TR543292|c4_g3_i1;TR553016|c1_g7_i2;TR547159|c7_g1_i3;TR554485|c4_g2_i10;TR379542|c1_g2_i2;TR597785|c0_g2_i1;TR550362|c0_g1_i5;TR565162|c6_g2_i5;TR555237|c0_g2_i3;TR394945|c0_g2_i4;TR602836|c0_g5_i2;TR410764|c6_g1_i4;TR563456|c1_g3_i3;TR394945|c0_g2_i1;TR587398|c0_g1_i2;TR…		NA	NA
GO:0030030	cell projection organization	BIOLOGICAL_PROCESS	0.00944635	9.15886e-05	31	296	NA	NA	NA	NA	NA	NA	NA	NA	NA	NA	NA	NA	NA	TR576989|c1_g2_i3;TR590407|c1_g1_i2;TR530503|c2_g8_i4;TR611063|c1_g1_i6;TR576989|c1_g2_i6;TR545910|c1_g2_i1;TR535863|c1_g3_i6;TR519247|c0_g4_i2;TR590373|c2_g4_i4;TR422622|c1_g1_i3;TR422622|c1_g1_i2;TR561716|c2_g1_i1;TR390289|c2_g2_i1;TR405661|c0_g3_i1;TR602815|c0_g5_i2;TR577079|c1_g1_i1;TR520702|c0_g2_i1;TR391566|c5_g1_i1;TR587085|c0_g1_i1;TR426105|c2_g3_i1;TR557154|c1_g1_i2;TR405821|c0_g1_i2;TR5…		NA	NA
GO:0003735	structural constituent of ribosome	MOLECULAR_FUNCTION	NA	NA	NA	NA	5.61263e-61	4.03098e-64	132	493	NA	NA	NA	NA	NA	NA	NA	NA	NA	NA		TR596437|c1_g5_i2;TR536526|c0_g2_i3;TR536526|c0_g2_i6;TR526212|c1_g1_i6;TR573008|c4_g2_i1;TR540721|c0_g2_i1;TR426041|c1_g1_i1;TR542688|c2_g2_i1;TR440610|c1_g3_i1;TR551339|c1_g2_i2;TR510132|c0_g1_i1;TR521013|c2_g4_i4;TR545524|c1_g6_i1;TR422681|c1_g2_i1;TR568083|c0_g1_i1;TR530557|c3_g1_i1;TR560644|c3_g2_i1;TR530557|c3_g1_i2;TR553796|c1_g1_i5;TR437321|c4_g1_i1;TR533450|c0_g2_i1;TR594576|c4_g1_i1;TR5…	NA
GO:0022625	cytosolic large ribosomal subunit	CELLULAR_COMPONENT	NA	NA	NA	NA	1.31487e-17	6.02015e-20	34	103	NA	NA	NA	NA	NA	NA	NA	NA	NA	NA		TR563725|c2_g4_i1;TR185383|c0_g2_i2;TR536526|c0_g2_i3;TR185383|c0_g2_i1;TR533522|c4_g3_i6;TR519968|c1_g1_i4;TR536526|c0_g2_i6;TR560799|c3_g2_i1;TR519968|c1_g1_i2;TR566067|c0_g1_i1;TR541692|c5_g3_i1;TR542688|c2_g2_i1;TR580833|c1_g2_i1;TR542776|c0_g2_i1;TR581338|c7_g2_i1;TR537284|c2_g1_i1;TR578801|c2_g1_i1;TR542776|c0_g2_i5;TR610734|c0_g1_i4;TR568083|c0_g1_i1;TR566067|c1_g5_i1;TR530557|c3_g1_i1;TR6…	NA
GO:0006364	rRNA processing	BIOLOGICAL_PROCESS	NA	NA	NA	NA	1.18467e-13	7.23202e-16	38	190	NA	NA	NA	NA	NA	NA	NA	NA	NA	NA		TR579891|c0_g1_i4;TR536526|c0_g2_i3;TR519968|c1_g1_i4;TR536526|c0_g2_i6;TR519968|c1_g1_i2;TR419216|c3_g2_i3;TR566067|c0_g1_i1;TR603194|c1_g1_i5;TR602357|c2_g3_i2;TR542688|c2_g2_i1;TR533062|c2_g3_i1;TR578999|c3_g1_i6;TR560152|c2_g1_i1;TR578999|c3_g1_i1;TR587437|c5_g3_i4;TR581338|c7_g2_i1;TR549256|c4_g1_i3;TR583079|c2_g2_i1;TR587437|c5_g3_i2;TR549256|c4_g1_i1;TR539659|c1_g5_i8;TR604724|c3_g1_i4;TR5…	NA
GO:0022627	cytosolic small ribosomal subunit	CELLULAR_COMPONENT	NA	NA	NA	NA	8.48974e-11	5.94488e-13	21	63	NA	NA	NA	NA	NA	NA	NA	NA	NA	NA		TR566067|c1_g5_i1;TR585625|c0_g2_i1;TR540721|c0_g2_i1;TR538907|c11_g1_i4;TR437321|c4_g1_i1;TR577282|c2_g2_i7;TR523933|c3_g2_i1;TR521537|c0_g1_i2;TR391590|c6_g6_i1;TR521537|c0_g1_i1;TR609886|c4_g4_i1;TR601558|c5_g3_i1;TR549256|c4_g1_i3;TR522123|c0_g5_i1;TR549256|c4_g1_i1;TR554744|c0_g5_i1;TR510132|c0_g1_i1;TR566337|c1_g1_i1;TR521013|c2_g4_i4;TR573462|c2_g10_i1;TR599534|c0_g1_i1	NA
GO:0003729	mRNA binding	MOLECULAR_FUNCTION	NA	NA	NA	NA	1.39649e-05	1.27877e-07	18	101	NA	NA	NA	NA	NA	NA	NA	NA	NA	NA		TR570023|c4_g1_i8;TR586086|c3_g3_i2;TR540721|c0_g2_i1;TR578922|c4_g1_i2;TR549256|c4_g1_i3;TR549256|c4_g1_i1;TR570023|c4_g1_i2;TR578801|c2_g1_i1;TR570023|c4_g1_i1;TR612976|c0_g3_i2;TR590357|c4_g2_i1;TR538214|c1_g4_i5;TR613764|c2_g3_i2;TR596270|c1_g2_i2;TR613764|c2_g3_i4;TR529654|c2_g3_i1;TR453813|c1_g3_i4;TR599534|c0_g1_i1	NA
GO:0006414	translational elongation	BIOLOGICAL_PROCESS	NA	NA	NA	NA	1.39649e-05	1.27877e-07	18	101	NA	NA	NA	NA	NA	NA	NA	NA	NA	NA		TR576571|c1_g1_i1;TR559533|c4_g1_i1;TR568083|c0_g1_i1;TR202378|c3_g3_i2;TR567276|c0_g2_i3;TR526063|c1_g1_i1;TR519248|c1_g3_i1;TR524084|c0_g5_i1;TR557924|c2_g5_i1;TR557924|c2_g1_i1;TR557924|c2_g2_i1;TR592734|c1_g2_i5;TR393648|c0_g2_i1;TR525246|c0_g1_i2;TR393648|c0_g2_i3;TR550452|c3_g2_i1;TR546371|c4_g1_i3;TR405823|c2_g2_i1	NA
GO:0019013	viral nucleocapsid	CELLULAR_COMPONENT	NA	NA	NA	NA	1.49026e-05	1.37801e-07	16	79	1.52943e-05	8.27941e-07	20	75	NA	NA	NA	NA	NA	NA		TR571176|c2_g1_i3;TR544758|c3_g10_i1;TR524413|c3_g3_i4;TR517690|c1_g1_i4;TR611905|c0_g5_i1;TR552993|c0_g1_i3;TR611905|c0_g1_i1;TR533062|c2_g3_i1;TR379649|c1_g2_i1;TR577477|c0_g1_i2;TR594113|c3_g1_i10;TR612976|c0_g3_i2;TR568742|c0_g1_i1;TR544325|c0_g1_i2;TR590887|c3_g1_i6;TR577746|c1_g1_i3	TR536303|c1_g4_i1;TR536303|c1_g4_i4;TR571176|c2_g1_i2;TR558051|c2_g3_i5;TR607886|c1_g4_i1;TR594458|c0_g2_i1;TR411344|c3_g2_i2;TR517690|c1_g1_i1;TR558051|c2_g3_i1;TR524413|c3_g3_i3;TR544758|c3_g10_i4;TR524413|c3_g3_i1;TR517690|c1_g1_i5;TR569998|c0_g1_i1;TR521012|c1_g2_i6;TR533062|c2_g3_i2;TR538168|c3_g3_i3;TR379649|c1_g2_i2;TR588405|c3_g1_i3;TR544325|c0_g1_i1
GO:0019843	rRNA binding	MOLECULAR_FUNCTION	NA	NA	NA	NA	2.19987e-05	2.09342e-07	15	71	NA	NA	NA	NA	NA	NA	NA	NA	NA	NA		TR580166|c2_g2_i1;TR568083|c0_g1_i1;TR519968|c1_g1_i4;TR519968|c1_g1_i2;TR551383|c3_g3_i2;TR540721|c0_g2_i1;TR577282|c2_g2_i7;TR592734|c1_g2_i5;TR542776|c0_g2_i1;TR602413|c2_g2_i4;TR583079|c2_g2_i1;TR529248|c2_g3_i2;TR542776|c0_g2_i5;TR577746|c1_g1_i3;TR599534|c0_g1_i1	NA
GO:0005761	mitochondrial ribosome	CELLULAR_COMPONENT	NA	NA	NA	NA	2.54499e-05	2.46754e-07	11	34	NA	NA	NA	NA	NA	NA	NA	NA	NA	NA		TR393648|c0_g2_i1;TR519562|c0_g2_i2;TR551150|c0_g1_i4;TR591533|c2_g1_i4;TR393648|c0_g2_i3;TR522123|c0_g5_i1;TR533389|c1_g2_i1;TR599815|c5_g1_i1;TR527675|c1_g6_i1;TR592734|c1_g2_i5;TR583942|c0_g7_i1	NA
GO:0001731	formation of translation preinitiation complex	BIOLOGICAL_PROCESS	NA	NA	NA	NA	3.16702e-05	3.1275e-07	10	27	NA	NA	NA	NA	NA	NA	NA	NA	NA	NA		TR600490|c4_g2_i4;TR519598|c1_g1_i1;TR601315|c3_g3_i4;TR549256|c4_g1_i3;TR549256|c4_g1_i1;TR562588|c1_g2_i3;TR561054|c0_g1_i4;TR562588|c1_g2_i2;TR520675|c3_g1_i6;TR565188|c1_g2_i5	NA
GO:0006614	SRP-dependent cotranslational protein targeting to membrane	BIOLOGICAL_PROCESS	NA	NA	NA	NA	3.32353e-05	3.31189e-07	9	20	0.000459076	3.47016e-05	9	20	NA	NA	NA	NA	NA	NA		TR566354|c4_g1_i2;TR566067|c1_g5_i1;TR549256|c4_g1_i3;TR566354|c4_g1_i3;TR549256|c4_g1_i1;TR566067|c0_g1_i1;TR564577|c0_g3_i1;TR596270|c1_g2_i2;TR599534|c0_g1_i1	TR546108|c1_g2_i1;TR575827|c3_g1_i7;TR564577|c0_g3_i3;TR573297|c1_g1_i1;TR559353|c2_g2_i2;TR546108|c1_g2_i2;TR524158|c0_g1_i1;TR573297|c1_g1_i4;TR524158|c0_g1_i3
GO:0044451	nucleoplasm part	CELLULAR_COMPONENT	NA	NA	NA	NA	7.06491e-05	7.29388e-07	34	355	NA	NA	NA	NA	NA	NA	NA	NA	NA	NA		TR524172|c1_g1_i2;TR521927|c3_g1_i1;TR548949|c3_g2_i3;TR598710|c1_g1_i1;TR525153|c1_g2_i6;TR551357|c1_g2_i3;TR552365|c0_g1_i1;TR598554|c0_g2_i2;TR518460|c1_g2_i4;TR517597|c2_g1_i10;TR538214|c1_g4_i5;TR518460|c1_g2_i2;TR561504|c1_g1_i1;TR605622|c0_g1_i8;TR596718|c3_g1_i3;TR615412|c0_g1_i2;TR609858|c0_g2_i3;TR571328|c1_g1_i1;TR554675|c0_g1_i10;TR522493|c1_g1_i2;TR391565|c10_g1_i5;TR547575|c6_g4_i1;…	NA
GO:0071011	precatalytic spliceosome	CELLULAR_COMPONENT	NA	NA	NA	NA	0.000105841	1.12732e-06	9	24	NA	NA	NA	NA	NA	NA	NA	NA	NA	NA		TR450618|c1_g1_i3;TR572424|c0_g3_i1;TR571176|c2_g1_i3;TR577477|c0_g1_i2;TR594113|c3_g1_i10;TR379375|c1_g1_i1;TR612976|c0_g3_i2;TR568742|c0_g1_i1;TR544325|c0_g1_i2	NA
GO:0019083	viral transcription	BIOLOGICAL_PROCESS	NA	NA	NA	NA	0.000167495	1.86456e-06	7	12	NA	NA	NA	NA	NA	NA	NA	NA	NA	NA		TR566067|c1_g5_i1;TR549256|c4_g1_i3;TR549256|c4_g1_i1;TR566067|c0_g1_i1;TR589096|c5_g1_i4;TR596270|c1_g2_i2;TR599534|c0_g1_i1	NA
GO:0000027	ribosomal large subunit assembly	BIOLOGICAL_PROCESS	NA	NA	NA	NA	0.000195866	2.23315e-06	10	35	NA	NA	NA	NA	NA	NA	NA	NA	NA	NA		TR542776|c0_g2_i1;TR519968|c1_g1_i4;TR583079|c2_g2_i1;TR560799|c3_g2_i1;TR519968|c1_g1_i2;TR533450|c0_g2_i1;TR542776|c0_g2_i5;TR542688|c2_g2_i1;TR527966|c0_g8_i1;TR580833|c1_g2_i1	NA
GO:0006283	transcription-coupled nucleotide-excision repair	BIOLOGICAL_PROCESS	NA	NA	NA	NA	0.000344548	4.05205e-06	7	14	NA	NA	NA	NA	NA	NA	NA	NA	NA	NA		TR566067|c1_g5_i1;TR563689|c0_g7_i2;TR439696|c5_g4_i1;TR563689|c0_g7_i1;TR518460|c1_g2_i4;TR566067|c0_g1_i1;TR518460|c1_g2_i2	NA
GO:0000956	nuclear-transcribed mRNA catabolic process	BIOLOGICAL_PROCESS	NA	NA	NA	NA	0.000513621	6.17876e-06	14	84	0.00269959	0.000250837	16	82	NA	NA	NA	NA	NA	NA		TR605622|c0_g1_i8;TR566067|c1_g5_i1;TR519968|c1_g1_i4;TR519968|c1_g1_i2;TR566067|c0_g1_i1;TR549256|c4_g1_i3;TR549256|c4_g1_i1;TR595604|c1_g2_i2;TR590538|c1_g9_i2;TR557563|c2_g1_i2;TR531223|c1_g2_i3;TR596270|c1_g2_i2;TR585638|c3_g2_i3;TR599534|c0_g1_i1	TR607770|c6_g5_i1;TR530409|c2_g1_i7;TR556789|c2_g4_i6;TR390362|c1_g1_i1;TR613580|c2_g1_i4;TR556789|c2_g4_i1;TR577632|c1_g2_i1;TR595604|c1_g2_i3;TR578321|c0_g5_i6;TR557563|c2_g1_i4;TR590700|c2_g1_i2;TR569225|c1_g1_i1;TR401860|c9_g1_i3;TR590538|c1_g9_i3;TR600590|c1_g1_i1;TR519649|c1_g3_i2
GO:0030684	preribosome	CELLULAR_COMPONENT	NA	NA	NA	NA	0.000661034	8.18949e-06	15	99	NA	NA	NA	NA	NA	NA	NA	NA	NA	NA		TR579891|c0_g1_i4;TR568083|c0_g1_i1;TR519968|c1_g1_i4;TR519968|c1_g1_i2;TR419216|c3_g2_i3;TR579881|c2_g1_i1;TR519455|c3_g2_i1;TR603194|c1_g1_i5;TR598917|c0_g1_i4;TR578999|c3_g1_i6;TR560152|c2_g1_i1;TR578999|c3_g1_i1;TR551510|c7_g4_i7;TR583079|c2_g2_i1;TR533707|c3_g3_i2	NA
GO:1990234	transferase complex	CELLULAR_COMPONENT	NA	NA	NA	NA	0.000758698	9.46755e-06	37	458	NA	NA	NA	NA	NA	NA	NA	NA	NA	NA		TR521927|c3_g1_i1;TR454888|c1_g1_i1;TR525153|c1_g2_i6;TR529354|c2_g2_i1;TR551357|c1_g2_i3;TR552365|c0_g1_i1;TR598554|c0_g2_i2;TR518460|c1_g2_i4;TR518460|c1_g2_i2;TR410654|c1_g1_i2;TR605622|c0_g1_i8;TR538281|c3_g3_i1;TR601657|c1_g2_i3;TR571328|c1_g1_i1;TR554675|c0_g1_i10;TR522493|c1_g1_i2;TR379325|c4_g2_i1;TR555997|c1_g1_i11;TR517815|c2_g3_i1;TR445265|c0_g1_i4;TR538331|c0_g1_i1;TR548341|c0_g4_i4;T…	NA
GO:0140101	catalytic activity, acting on a tRNA	MOLECULAR_FUNCTION	NA	NA	NA	NA	0.00110729	1.41158e-05	21	191	NA	NA	NA	NA	NA	NA	NA	NA	NA	NA		TR520094|c0_g5_i5;TR532422|c1_g1_i5;TR593711|c0_g1_i1;TR589513|c1_g2_i3;TR568005|c1_g2_i3;TR565629|c0_g1_i8;TR597040|c1_g1_i4;TR568005|c1_g1_i3;TR521768|c1_g5_i5;TR406859|c3_g2_i3;TR393648|c0_g2_i1;TR453822|c1_g1_i4;TR541688|c5_g1_i2;TR543619|c0_g4_i1;TR393648|c0_g2_i3;TR537987|c5_g1_i1;TR432906|c1_g2_i2;TR596769|c2_g6_i5;TR547302|c3_g1_i8;TR607557|c1_g3_i3;TR536932|c1_g2_i1	NA
GO:0042769	DNA damage response, detection of DNA damage	BIOLOGICAL_PROCESS	NA	NA	NA	NA	0.0013569	1.78399e-05	5	6	NA	NA	NA	NA	NA	NA	NA	NA	NA	NA		TR563689|c0_g7_i2;TR439696|c5_g4_i1;TR563689|c0_g7_i1;TR566067|c0_g1_i1;TR566067|c1_g5_i1	NA
GO:1905368	peptidase complex	CELLULAR_COMPONENT	NA	NA	NA	NA	0.00142924	1.89899e-05	17	135	NA	NA	NA	NA	NA	NA	NA	NA	NA	NA		TR519282|c0_g1_i1;TR573315|c1_g1_i2;TR611743|c4_g2_i3;TR594105|c2_g1_i1;TR529285|c1_g2_i1;TR576221|c0_g2_i9;TR526756|c1_g2_i8;TR551357|c1_g2_i3;TR386587|c2_g1_i5;TR552365|c0_g1_i1;TR519775|c0_g5_i4;TR566759|c5_g1_i3;TR566759|c5_g1_i4;TR563456|c1_g3_i1;TR559956|c2_g2_i6;TR517957|c1_g6_i2;TR597785|c0_g2_i2	NA
GO:0005694	chromosome	CELLULAR_COMPONENT	NA	NA	NA	NA	0.00170093	2.33632e-05	37	479	NA	NA	NA	NA	NA	NA	NA	NA	NA	NA		TR526816|c1_g4_i2;TR602994|c4_g3_i1;TR529360|c1_g3_i1;TR609291|c3_g4_i5;TR533669|c0_g1_i3;TR609775|c7_g1_i2;TR589096|c5_g1_i4;TR598233|c2_g4_i6;TR597168|c5_g5_i2;TR410809|c6_g1_i2;TR557972|c0_g1_i3;TR440578|c3_g2_i1;TR613988|c1_g3_i2;TR557389|c4_g2_i1;TR439696|c5_g4_i1;TR598324|c1_g1_i3;TR520002|c4_g2_i9;TR557563|c2_g1_i2;TR602232|c0_g1_i1;TR558493|c1_g1_i6;TR602232|c0_g1_i6;TR578008|c0_g1_i1;TR6…	NA
GO:0098800	inner mitochondrial membrane protein complex	CELLULAR_COMPONENT	NA	NA	NA	NA	0.00203442	2.84917e-05	10	49	2.73661e-05	1.56988e-06	15	44	NA	NA	NA	NA	NA	NA		TR519894|c4_g4_i1;TR564231|c0_g1_i1;TR518054|c3_g2_i1;TR592731|c1_g2_i2;TR444638|c8_g2_i2;TR599820|c0_g2_i2;TR444638|c8_g2_i1;TR559956|c2_g2_i6;TR519221|c1_g1_i1;TR518494|c3_g2_i4	TR600664|c1_g1_i5;TR566564|c2_g10_i8;TR385573|c2_g2_i1;TR449301|c9_g4_i2;TR565560|c2_g3_i1;TR599820|c0_g2_i4;TR568503|c1_g3_i1;TR564231|c0_g1_i5;TR557629|c0_g3_i3;TR577668|c0_g3_i5;TR594513|c1_g1_i7;TR422674|c0_g5_i1;TR577668|c0_g3_i4;TR601163|c0_g2_i1;TR545905|c1_g2_i1
GO:0006446	regulation of translational initiation	BIOLOGICAL_PROCESS	NA	NA	NA	NA	0.00219301	3.09097e-05	9	39	0.00126568	0.000107037	11	37	NA	NA	NA	NA	NA	NA		TR600490|c4_g2_i4;TR605622|c0_g1_i8;TR555680|c4_g3_i2;TR519598|c1_g1_i1;TR601315|c3_g3_i4;TR562588|c1_g2_i3;TR562588|c1_g2_i2;TR520675|c3_g1_i6;TR519865|c4_g1_i1	TR601315|c3_g3_i5;TR454859|c0_g1_i2;TR582287|c0_g1_i1;TR405635|c0_g2_i3;TR601315|c3_g3_i1;TR542420|c2_g3_i1;TR578717|c5_g4_i3;TR405635|c0_g2_i1;TR581401|c0_g2_i1;TR585991|c5_g3_i2;TR593067|c0_g2_i2
GO:0000028	ribosomal small subunit assembly	BIOLOGICAL_PROCESS	NA	NA	NA	NA	0.00232916	3.34559e-05	7	21	NA	NA	NA	NA	NA	NA	NA	NA	NA	NA		TR549256|c4_g1_i3;TR585625|c0_g2_i1;TR549256|c4_g1_i1;TR540721|c0_g2_i1;TR510132|c0_g1_i1;TR521537|c0_g1_i2;TR521537|c0_g1_i1	NA
GO:2000045	regulation of G1/S transition of mitotic cell cycle	BIOLOGICAL_PROCESS	NA	NA	NA	NA	0.00232916	3.34559e-05	7	21	NA	NA	NA	NA	NA	NA	NA	NA	NA	NA		TR566067|c1_g5_i1;TR563689|c0_g7_i2;TR439696|c5_g4_i1;TR590538|c1_g9_i2;TR563689|c0_g7_i1;TR566067|c0_g1_i1;TR603937|c5_g2_i5	NA
GO:0009451	RNA modification	BIOLOGICAL_PROCESS	NA	NA	NA	NA	0.00316789	4.60721e-05	18	161	NA	NA	NA	NA	NA	NA	NA	NA	NA	NA		TR577650|c1_g1_i3;TR518952|c2_g1_i5;TR555573|c4_g3_i2;TR419216|c3_g2_i3;TR602357|c2_g3_i2;TR432864|c2_g1_i1;TR611905|c0_g5_i1;TR611905|c0_g1_i1;TR548869|c1_g1_i1;TR533062|c2_g3_i1;TR560152|c2_g1_i1;TR587437|c5_g3_i4;TR581338|c7_g2_i1;TR587437|c5_g3_i2;TR537987|c5_g1_i1;TR596769|c2_g6_i5;TR517925|c1_g3_i4;TR536932|c1_g2_i1	NA
GO:0016282	eukaryotic 43S preinitiation complex	CELLULAR_COMPONENT	NA	NA	NA	NA	0.00367636	5.41859e-05	7	23	NA	NA	NA	NA	NA	NA	NA	NA	NA	NA		TR600490|c4_g2_i4;TR519598|c1_g1_i1;TR601315|c3_g3_i4;TR562588|c1_g2_i3;TR561054|c0_g1_i4;TR562588|c1_g2_i2;TR520675|c3_g1_i6	NA
GO:0044773	mitotic DNA damage checkpoint	BIOLOGICAL_PROCESS	NA	NA	NA	NA	0.00367636	5.44573e-05	6	15	NA	NA	NA	NA	NA	NA	NA	NA	NA	NA		TR439696|c5_g4_i1;TR590538|c1_g9_i2;TR440578|c3_g2_i1;TR566067|c0_g1_i1;TR566067|c1_g5_i1;TR533669|c0_g1_i3	NA
GO:0044452	nucleolar part	CELLULAR_COMPONENT	NA	NA	NA	NA	0.00444498	6.74388e-05	10	55	NA	NA	NA	NA	NA	NA	NA	NA	NA	NA		TR533062|c2_g3_i1;TR579891|c0_g1_i4;TR560152|c2_g1_i1;TR581338|c7_g2_i1;TR591525|c1_g5_i1;TR419216|c3_g2_i3;TR571328|c1_g1_i1;TR565629|c0_g1_i8;TR519455|c3_g2_i1;TR525153|c1_g2_i6	NA
GO:0033290	eukaryotic 48S preinitiation complex	CELLULAR_COMPONENT	NA	NA	NA	NA	0.0044511	6.79313e-05	7	24	NA	NA	NA	NA	NA	NA	NA	NA	NA	NA		TR600490|c4_g2_i4;TR519598|c1_g1_i1;TR601315|c3_g3_i4;TR562588|c1_g2_i3;TR561054|c0_g1_i4;TR562588|c1_g2_i2;TR520675|c3_g1_i6	NA
GO:0005925	focal adhesion	CELLULAR_COMPONENT	NA	NA	NA	NA	0.00486092	7.59314e-05	11	68	NA	NA	NA	NA	NA	NA	NA	NA	NA	NA		TR588556|c1_g1_i1;TR601558|c5_g3_i1;TR549256|c4_g1_i3;TR586086|c3_g3_i2;TR549256|c4_g1_i1;TR540721|c0_g2_i1;TR589064|c0_g1_i5;TR571221|c4_g1_i3;TR586082|c4_g1_i8;TR573462|c2_g10_i1;TR599534|c0_g1_i1	NA
GO:0000715	nucleotide-excision repair, DNA damage recognition	BIOLOGICAL_PROCESS	NA	NA	NA	NA	0.00534635	8.44742e-05	4	4	NA	NA	NA	NA	NA	NA	NA	NA	NA	NA		TR563689|c0_g7_i2;TR563689|c0_g7_i1;TR566067|c0_g1_i1;TR566067|c1_g5_i1	NA
GO:0043021	ribonucleoprotein complex binding	MOLECULAR_FUNCTION	NA	NA	NA	NA	0.00537072	8.53414e-05	11	69	NA	NA	NA	NA	NA	NA	NA	NA	NA	NA		TR393648|c0_g2_i1;TR593829|c1_g1_i2;TR393648|c0_g2_i3;TR570023|c4_g1_i2;TR577477|c0_g1_i2;TR570023|c4_g1_i1;TR519248|c1_g3_i1;TR612976|c0_g3_i2;TR568742|c0_g1_i1;TR520675|c3_g1_i6;TR596270|c1_g2_i2	NA
GO:0005689	U12-type spliceosomal complex	CELLULAR_COMPONENT	NA	NA	NA	NA	0.00587972	9.55409e-05	6	17	NA	NA	NA	NA	NA	NA	NA	NA	NA	NA		TR450618|c1_g1_i3;TR572424|c0_g3_i1;TR577477|c0_g1_i2;TR545797|c0_g3_i2;TR379375|c1_g1_i1;TR571176|c2_g1_i3	NA
GO:0015986	ATP synthesis coupled proton transport	BIOLOGICAL_PROCESS	NA	NA	NA	NA	0.00629414	0.00010397	7	26	NA	NA	NA	NA	NA	NA	NA	NA	NA	NA		TR592731|c1_g2_i2;TR569082|c3_g3_i6;TR542233|c2_g4_i3;TR382337|c2_g2_i4;TR593967|c0_g2_i2;TR577382|c1_g2_i4;TR546308|c2_g2_i2	NA
GO:0031967	organelle envelope	CELLULAR_COMPONENT	NA	NA	NA	NA	0.00636265	0.000106244	35	479	NA	NA	NA	NA	NA	NA	NA	NA	NA	NA		TR519894|c4_g4_i1;TR526816|c1_g4_i2;TR607172|c0_g3_i3;TR565578|c4_g1_i1;TR599820|c0_g2_i2;TR519221|c1_g1_i1;TR592734|c1_g2_i5;TR560086|c2_g2_i8;TR554774|c3_g3_i1;TR518054|c3_g2_i1;TR592731|c1_g2_i2;TR609483|c1_g1_i1;TR551357|c1_g2_i3;TR551357|c1_g2_i2;TR563303|c2_g2_i1;TR559956|c2_g2_i6;TR614371|c0_g1_i2;TR379589|c0_g2_i3;TR444638|c8_g2_i2;TR444638|c8_g2_i1;TR613987|c1_g2_i10;TR529086|c0_g1_i1;TR…	NA
GO:0051246	regulation of protein metabolic process	BIOLOGICAL_PROCESS	NA	NA	NA	NA	0.00674285	0.000113198	42	620	NA	NA	NA	NA	NA	NA	NA	NA	NA	NA		TR521426|c0_g1_i7;TR390038|c6_g8_i1;TR526063|c1_g1_i1;TR519248|c1_g3_i1;TR562588|c1_g2_i3;TR566067|c0_g1_i1;TR589096|c5_g1_i4;TR562588|c1_g2_i2;TR454888|c1_g1_i1;TR577282|c2_g2_i7;TR393648|c0_g2_i1;TR393648|c0_g2_i3;TR570023|c4_g1_i2;TR570023|c4_g1_i1;TR590538|c1_g9_i2;TR561054|c0_g1_i4;TR589064|c0_g1_i5;TR576281|c2_g1_i5;TR533884|c3_g1_i3;TR572180|c0_g2_i1;TR605622|c0_g1_i8;TR555680|c4_g3_i2;TR5…	NA
GO:0000387	spliceosomal snRNP assembly	BIOLOGICAL_PROCESS	NA	NA	NA	NA	0.00737265	0.00012708	7	27	NA	NA	NA	NA	NA	NA	NA	NA	NA	NA		TR613688|c1_g5_i2;TR524172|c1_g1_i2;TR571176|c2_g1_i3;TR577477|c0_g1_i2;TR568742|c0_g1_i1;TR544325|c0_g1_i2;TR526798|c2_g2_i3	NA
GO:0005686	U2 snRNP	CELLULAR_COMPONENT	NA	NA	NA	NA	0.00737265	0.00012708	7	27	NA	NA	NA	NA	NA	NA	NA	NA	NA	NA		TR450618|c1_g1_i3;TR572424|c0_g3_i1;TR571176|c2_g1_i3;TR577477|c0_g1_i2;TR524413|c3_g3_i4;TR379375|c1_g1_i1;TR544325|c0_g1_i2	NA
GO:0005746	mitochondrial respirasome	CELLULAR_COMPONENT	NA	NA	NA	NA	0.00737265	0.00012708	7	27	NA	NA	NA	NA	NA	NA	NA	NA	NA	NA		TR519894|c4_g4_i1;TR564231|c0_g1_i1;TR518054|c3_g2_i1;TR444638|c8_g2_i2;TR599820|c0_g2_i2;TR444638|c8_g2_i1;TR518494|c3_g2_i4	NA
GO:0016607	nuclear speck	CELLULAR_COMPONENT	NA	NA	NA	NA	0.00889897	0.000154188	7	28	0.00038629	2.86449e-05	10	25	NA	NA	NA	NA	NA	NA		TR524172|c1_g1_i2;TR548949|c3_g2_i3;TR598710|c1_g1_i1;TR612976|c0_g3_i2;TR590357|c4_g2_i1;TR538214|c1_g4_i5;TR568742|c0_g1_i1	TR560167|c0_g4_i6;TR538168|c3_g3_i3;TR590357|c4_g2_i9;TR577629|c0_g1_i1;TR598710|c1_g1_i3;TR412409|c4_g2_i1;TR595472|c0_g3_i8;TR595472|c0_g3_i11;TR600379|c1_g1_i3;TR590357|c4_g2_i5
GO:0071824	protein-DNA complex subunit organization	BIOLOGICAL_PROCESS	NA	NA	NA	NA	0.00895519	0.000157151	13	102	NA	NA	NA	NA	NA	NA	NA	NA	NA	NA		TR569082|c3_g3_i6;TR609291|c3_g4_i5;TR566067|c1_g5_i1;TR566067|c0_g1_i1;TR589096|c5_g1_i4;TR594105|c2_g1_i1;TR571305|c2_g1_i4;TR567983|c1_g7_i1;TR603921|c0_g2_i2;TR613988|c1_g3_i2;TR563689|c0_g7_i2;TR563689|c0_g7_i1;TR395840|c7_g2_i2	NA
GO:0009792	embryo development ending in birth or egg hatching	BIOLOGICAL_PROCESS	NA	NA	NA	NA	0.00951234	0.000168232	18	180	NA	NA	NA	NA	NA	NA	NA	NA	NA	NA		TR539509|c0_g1_i1;TR519598|c1_g1_i1;TR609291|c3_g4_i5;TR599221|c4_g3_i3;TR550891|c1_g1_i4;TR557924|c2_g1_i1;TR557924|c2_g2_i1;TR593829|c1_g1_i2;TR574109|c3_g2_i8;TR609886|c4_g4_i1;TR589428|c2_g3_i1;TR584143|c4_g1_i1;TR550452|c3_g2_i1;TR563689|c0_g7_i2;TR563689|c0_g7_i1;TR590357|c4_g2_i1;TR585979|c1_g2_i4;TR526798|c2_g2_i3	NA
GO:0003743	translation initiation factor activity	MOLECULAR_FUNCTION	NA	NA	NA	NA	0.00951514	0.000169135	16	148	3.72922e-06	1.80117e-07	29	135	NA	NA	NA	NA	NA	NA		TR519598|c1_g1_i1;TR597290|c0_g1_i11;TR519248|c1_g3_i1;TR562588|c1_g2_i3;TR562588|c1_g2_i2;TR536689|c3_g2_i10;TR600490|c4_g2_i4;TR601315|c3_g3_i4;TR598554|c0_g2_i2;TR549214|c0_g1_i6;TR561054|c0_g1_i4;TR602969|c1_g3_i3;TR520675|c3_g1_i6;TR519865|c4_g1_i1;TR453813|c1_g3_i4;TR565188|c1_g2_i5	TR565188|c1_g2_i3;TR587105|c5_g2_i1;TR581401|c0_g2_i1;TR548229|c2_g3_i2;TR547630|c3_g3_i3;TR586596|c0_g2_i7;TR540234|c0_g4_i1;TR565186|c2_g1_i3;TR547630|c3_g3_i1;TR565186|c2_g1_i8;TR542420|c2_g3_i1;TR519248|c1_g3_i2;TR574268|c0_g13_i1;TR522741|c2_g1_i8;TR585991|c5_g3_i2;TR593067|c0_g2_i2;TR454859|c0_g1_i2;TR518523|c4_g2_i1;TR582287|c0_g1_i1;TR565656|c0_g1_i2;TR390328|c2_g3_i1;TR536689|c3_g2_i11;T…
GO:0051169	nuclear transport	BIOLOGICAL_PROCESS	NA	NA	NA	NA	0.00955126	0.000170635	17	164	NA	NA	NA	NA	NA	NA	NA	NA	NA	NA		TR526816|c1_g4_i2;TR607172|c0_g3_i3;TR609291|c3_g4_i5;TR586086|c3_g3_i2;TR598710|c1_g1_i1;TR565578|c4_g1_i1;TR532327|c5_g2_i2;TR605209|c0_g4_i2;TR597636|c3_g2_i2;TR551357|c1_g2_i3;TR551357|c1_g2_i2;TR564478|c1_g1_i4;TR602889|c1_g1_i3;TR577477|c0_g1_i2;TR379540|c2_g5_i1;TR510132|c0_g1_i1;TR590357|c4_g2_i1	NA
GO:0000398	mRNA splicing, via spliceosome	BIOLOGICAL_PROCESS	NA	NA	NA	NA	NA	NA	NA	NA	NA	NA	NA	NA	2.41504e-05	8.67238e-09	7	237	TR595472|c0_g2_i1;TR529286|c2_g1_i3;TR417620|c1_g1_i2;TR419237|c11_g1_i1;TR607901|c1_g3_i2;TR590154|c0_g1_i1;TR589187|c3_g1_i4	NA		NA	NA
GO:0005681	spliceosomal complex	CELLULAR_COMPONENT	NA	NA	NA	NA	NA	NA	NA	NA	NA	NA	NA	NA	5.7327e-05	8.77313e-08	6	197	TR595472|c0_g2_i1;TR529286|c2_g1_i3;TR607901|c1_g3_i2;TR590154|c0_g1_i1;TR417620|c1_g1_i2;TR419237|c11_g1_i1	NA		NA	NA
GO:0022613	ribonucleoprotein complex biogenesis	BIOLOGICAL_PROCESS	NA	NA	NA	NA	NA	NA	NA	NA	NA	NA	NA	NA	0.000900443	2.83874e-06	7	570	TR595472|c0_g2_i1;TR529286|c2_g1_i3;TR417620|c1_g1_i2;TR607901|c1_g3_i2;TR523812|c2_g5_i2;TR590154|c0_g1_i1;TR551885|c2_g2_i1	NA		NA	NA
GO:0005685	U1 snRNP	CELLULAR_COMPONENT	NA	NA	NA	NA	NA	NA	NA	NA	2.3361e-06	1.09475e-07	12	19	0.00144761	4.93842e-06	3	28	TR417620|c1_g1_i2;TR607901|c1_g3_i2;TR589187|c3_g1_i4	NA		NA	TR531872|c5_g1_i3;TR531872|c5_g1_i4;TR390299|c26_g5_i2;TR390299|c26_g5_i3;TR571176|c2_g1_i2;TR390299|c26_g5_i1;TR524413|c3_g3_i3;TR524413|c3_g3_i1;TR544325|c0_g1_i1;TR569998|c0_g1_i1;TR403900|c1_g1_i1;TR531872|c5_g1_i2
GO:0017069	snRNA binding	MOLECULAR_FUNCTION	NA	NA	NA	NA	NA	NA	NA	NA	NA	NA	NA	NA	0.00525356	2.12236e-05	3	47	TR595472|c0_g2_i1;TR607901|c1_g3_i2;TR589187|c3_g1_i4	NA		NA	NA
GO:0005524	ATP binding	MOLECULAR_FUNCTION	NA	NA	NA	NA	NA	NA	NA	NA	2.96504e-42	2.07625e-44	338	2154	NA	NA	NA	NA	NA	NA		NA	TR532422|c1_g1_i3;TR602640|c2_g4_i5;TR517809|c2_g2_i1;TR536259|c1_g1_i2;TR523637|c2_g1_i1;TR570040|c0_g1_i3;TR394978|c0_g1_i1;TR530193|c1_g4_i5;TR394978|c0_g1_i2;TR565904|c1_g2_i1;TR522342|c5_g2_i6;TR518750|c3_g1_i1;TR570040|c0_g1_i6;TR578974|c0_g1_i2;TR548963|c0_g1_i7;TR598014|c0_g3_i1;TR528668|c1_g1_i1;TR536257|c0_g1_i6;TR587794|c0_g1_i6;TR426089|c1_g1_i1;TR555594|c1_g1_i2;TR525529|c1_g2_i1;TR5…
GO:0070062	extracellular exosome	CELLULAR_COMPONENT	NA	NA	NA	NA	NA	NA	NA	NA	2.45354e-20	3.99266e-22	94	416	NA	NA	NA	NA	NA	NA		NA	TR522492|c1_g3_i1;TR578833|c0_g5_i4;TR410891|c1_g1_i1;TR578833|c0_g5_i5;TR578766|c3_g1_i7;TR381244|c1_g5_i1;TR532459|c4_g1_i4;TR598710|c1_g1_i3;TR594484|c0_g1_i3;TR578833|c0_g5_i8;TR580932|c4_g2_i5;TR573994|c2_g1_i1;TR549704|c0_g4_i6;TR527925|c1_g2_i1;TR590376|c5_g1_i3;TR558013|c3_g4_i2;TR518750|c3_g1_i1;TR549704|c0_g4_i1;TR538965|c3_g1_i1;TR520407|c3_g5_i2;TR568441|c0_g3_i3;TR519302|c1_g5_i3;TR5…
GO:0016021	integral component of membrane	CELLULAR_COMPONENT	NA	NA	NA	NA	NA	NA	NA	NA	6.50658e-16	1.16241e-17	417	4139	NA	NA	NA	NA	NA	NA		NA	TR444770|c1_g1_i2;TR571321|c2_g4_i1;TR536259|c1_g1_i2;TR523637|c2_g1_i1;TR543166|c3_g6_i3;TR533152|c4_g2_i1;TR524106|c1_g4_i2;TR394960|c1_g1_i2;TR517965|c1_g4_i2;TR560982|c3_g2_i1;TR555594|c1_g1_i2;TR607526|c3_g4_i1;TR379229|c2_g4_i3;TR453533|c1_g2_i1;TR610789|c6_g4_i5;TR561722|c2_g4_i3;TR554474|c0_g1_i1;TR387118|c1_g1_i3;TR573473|c2_g3_i3;TR560392|c0_g1_i2;TR442244|c2_g1_i1;TR560392|c0_g1_i3;TR4…
GO:0005730	nucleolus	CELLULAR_COMPONENT	NA	NA	NA	NA	NA	NA	NA	NA	1.95345e-11	4.96299e-13	57	269	NA	NA	NA	NA	NA	NA		NA	TR537911|c2_g1_i3;TR432570|c3_g2_i1;TR540006|c3_g4_i1;TR556684|c0_g3_i3;TR540006|c3_g4_i3;TR549434|c1_g3_i1;TR586708|c3_g2_i10;TR535895|c1_g3_i3;TR562142|c0_g2_i1;TR379262|c1_g7_i1;TR533290|c0_g1_i1;TR565144|c5_g2_i3;TR518523|c4_g2_i1;TR565144|c5_g2_i5;TR565144|c5_g2_i8;TR595602|c6_g3_i3;TR615027|c1_g1_i4;TR527905|c1_g1_i1;TR607732|c3_g1_i2;TR546108|c1_g2_i1;TR415593|c0_g1_i3;TR604415|c1_g1_i3;TR…
GO:0003700	DNA-binding transcription factor activity	MOLECULAR_FUNCTION	NA	NA	NA	NA	NA	NA	NA	NA	3.91249e-10	1.14154e-11	68	393	NA	NA	NA	NA	NA	NA		NA	TR576618|c1_g1_i5;TR558042|c4_g1_i1;TR581672|c4_g5_i2;TR406875|c0_g1_i6;TR550401|c1_g1_i1;TR405774|c5_g3_i1;TR613413|c2_g3_i6;TR560294|c4_g2_i2;TR406875|c0_g1_i9;TR565186|c2_g1_i3;TR387273|c2_g2_i1;TR613413|c2_g3_i1;TR387273|c2_g2_i2;TR440067|c0_g1_i3;TR406875|c0_g1_i1;TR565186|c2_g1_i8;TR406875|c0_g1_i2;TR440067|c0_g1_i2;TR583697|c0_g1_i1;TR583697|c0_g1_i6;TR542642|c0_g1_i1;TR605834|c0_g1_i1;TR3…
GO:0003682	chromatin binding	MOLECULAR_FUNCTION	NA	NA	NA	NA	NA	NA	NA	NA	1.31849e-09	4.06e-11	31	100	NA	NA	NA	NA	NA	NA		NA	TR557972|c0_g1_i2;TR580932|c4_g2_i5;TR600393|c1_g3_i3;TR560734|c2_g1_i1;TR395835|c12_g4_i1;TR395835|c12_g4_i2;TR551357|c1_g2_i1;TR529054|c1_g4_i2;TR549507|c2_g3_i5;TR529054|c1_g4_i4;TR437324|c0_g1_i1;TR450613|c3_g1_i1;TR598324|c1_g1_i2;TR613988|c1_g3_i1;TR598324|c1_g1_i6;TR598324|c1_g1_i5;TR450613|c3_g1_i3;TR379262|c1_g7_i1;TR582592|c1_g1_i1;TR450613|c3_g1_i2;TR387078|c2_g1_i1;TR586190|c3_g8_i1;T…
GO:0071013	catalytic step 2 spliceosome	CELLULAR_COMPONENT	NA	NA	NA	NA	NA	NA	NA	NA	1.48718e-09	4.59279e-11	26	69	NA	NA	NA	NA	NA	NA		NA	TR526798|c2_g2_i4;TR379344|c7_g1_i1;TR536303|c1_g4_i1;TR536303|c1_g4_i2;TR530409|c2_g1_i7;TR536303|c1_g4_i4;TR571176|c2_g1_i2;TR588446|c1_g1_i3;TR588446|c1_g1_i1;TR580932|c4_g2_i5;TR569998|c0_g1_i1;TR518014|c1_g1_i1;TR559196|c1_g1_i1;TR390352|c1_g1_i1;TR605208|c2_g3_i11;TR544325|c0_g1_i1;TR596189|c1_g1_i1;TR527832|c2_g1_i2;TR152815|c0_g1_i1;TR524413|c3_g3_i3;TR390328|c2_g3_i1;TR524413|c3_g3_i1;TR…
GO:0008483	transaminase activity	MOLECULAR_FUNCTION	NA	NA	NA	NA	NA	NA	NA	NA	4.83649e-09	1.56744e-10	20	40	NA	NA	NA	NA	NA	NA		NA	TR526417|c2_g1_i3;TR604375|c0_g2_i1;TR526417|c2_g1_i6;TR385212|c0_g2_i1;TR578832|c3_g2_i1;TR615570|c2_g1_i1;TR526417|c2_g1_i2;TR450680|c0_g3_i2;TR610324|c0_g2_i4;TR422534|c2_g1_i1;TR385556|c8_g3_i2;TR571290|c3_g4_i7;TR574116|c1_g1_i1;TR574116|c1_g1_i2;TR392871|c0_g2_i3;TR453572|c1_g1_i1;TR392871|c0_g4_i1;TR405798|c2_g1_i1;TR405798|c2_g4_i1;TR518018|c1_g4_i1
GO:0030170	pyridoxal phosphate binding	MOLECULAR_FUNCTION	NA	NA	NA	NA	NA	NA	NA	NA	1.55268e-08	5.19929e-10	30	106	NA	NA	NA	NA	NA	NA		NA	TR604375|c0_g2_i1;TR385556|c8_g3_i2;TR591474|c1_g1_i5;TR591474|c1_g1_i3;TR574116|c1_g1_i1;TR401880|c0_g1_i2;TR574116|c1_g1_i2;TR392871|c0_g2_i3;TR392871|c0_g4_i1;TR405798|c2_g1_i1;TR437284|c1_g1_i4;TR518018|c1_g4_i1;TR611646|c0_g1_i3;TR526417|c2_g1_i3;TR554957|c2_g2_i9;TR401952|c3_g2_i1;TR526417|c2_g1_i6;TR554957|c2_g2_i7;TR566614|c1_g1_i2;TR578832|c3_g2_i1;TR526417|c2_g1_i2;TR450680|c0_g3_i2;TR6…
GO:0009055	electron transfer activity	MOLECULAR_FUNCTION	NA	NA	NA	NA	NA	NA	NA	NA	3.62715e-08	1.24715e-09	31	118	NA	NA	NA	NA	NA	NA		NA	TR570053|c0_g2_i2;TR448914|c0_g4_i1;TR573980|c2_g1_i2;TR587156|c0_g1_i2;TR576685|c1_g3_i1;TR586535|c3_g1_i4;TR553096|c0_g5_i4;TR553096|c0_g5_i2;TR432618|c2_g1_i2;TR542485|c1_g2_i2;TR594513|c1_g1_i7;TR530393|c2_g1_i3;TR412477|c5_g3_i3;TR592241|c2_g1_i13;TR594513|c1_g1_i3;TR592241|c2_g1_i16;TR559209|c1_g1_i7;TR559209|c1_g1_i6;TR561845|c2_g2_i8;TR379589|c0_g2_i7;TR379589|c0_g2_i2;TR593016|c2_g1_i2;T…
GO:0004674	protein serine/threonine kinase activity	MOLECULAR_FUNCTION	NA	NA	NA	NA	NA	NA	NA	NA	4.41995e-08	1.52768e-09	57	341	NA	NA	NA	NA	NA	NA		NA	TR608873|c3_g2_i2;TR553634|c0_g1_i2;TR553634|c0_g1_i3;TR545846|c0_g2_i1;TR593539|c3_g2_i3;TR579249|c2_g1_i4;TR544008|c2_g2_i5;TR436161|c2_g1_i1;TR549191|c1_g7_i1;TR521384|c6_g2_i6;TR428010|c1_g1_i1;TR549191|c1_g7_i3;TR522342|c5_g2_i6;TR521384|c6_g2_i1;TR610775|c1_g3_i4;TR544947|c0_g3_i1;TR412460|c0_g1_i3;TR528668|c1_g1_i1;TR521384|c6_g2_i2;TR536257|c0_g1_i6;TR412460|c0_g1_i1;TR521384|c6_g2_i4;TR4…
GO:0004553	hydrolase activity, hydrolyzing O-glycosyl compounds	MOLECULAR_FUNCTION	NA	NA	NA	NA	NA	NA	NA	NA	6.59047e-08	2.30746e-09	44	227	NA	NA	NA	NA	NA	NA		NA	TR578959|c2_g2_i2;TR576538|c2_g2_i1;TR560549|c1_g3_i1;TR556816|c2_g1_i1;TR547015|c0_g1_i1;TR547015|c0_g1_i2;TR603917|c0_g1_i3;TR540897|c2_g3_i6;TR603917|c0_g1_i1;TR390302|c2_g1_i4;TR607235|c1_g2_i1;TR607490|c1_g2_i2;TR607490|c1_g2_i4;TR604363|c1_g2_i1;TR532297|c3_g1_i1;TR569323|c2_g1_i1;TR587653|c1_g2_i13;TR604363|c1_g2_i6;TR523893|c3_g1_i6;TR554343|c2_g1_i1;TR382327|c0_g1_i1;TR523893|c3_g1_i4;TR…
GO:0007064	mitotic sister chromatid cohesion	BIOLOGICAL_PROCESS	NA	NA	NA	NA	NA	NA	NA	NA	1.06845e-07	3.8368e-09	11	9	NA	NA	NA	NA	NA	NA		NA	TR401366|c1_g3_i4;TR381244|c1_g5_i1;TR395835|c12_g4_i1;TR395835|c12_g4_i2;TR526903|c2_g2_i3;TR401366|c1_g3_i2;TR598324|c1_g1_i2;TR576050|c0_g1_i2;TR598324|c1_g1_i6;TR598324|c1_g1_i5;TR606691|c1_g1_i3
GO:0051287	NAD binding	MOLECULAR_FUNCTION	NA	NA	NA	NA	NA	NA	NA	NA	1.15366e-07	4.1635e-09	27	96	NA	NA	NA	NA	NA	NA		NA	TR454865|c0_g2_i1;TR555932|c3_g1_i2;TR555932|c3_g1_i1;TR615370|c2_g2_i2;TR588549|c1_g1_i2;TR615370|c2_g2_i1;TR586079|c2_g4_i2;TR422506|c1_g1_i1;TR440026|c20_g5_i3;TR440026|c20_g5_i2;TR577125|c0_g1_i7;TR411341|c2_g3_i1;TR401871|c0_g1_i4;TR401871|c0_g1_i3;TR573325|c4_g1_i2;TR401871|c0_g1_i1;TR379643|c1_g3_i2;TR549845|c3_g5_i1;TR539693|c1_g1_i5;TR401891|c5_g1_i2;TR539693|c1_g1_i2;TR577125|c0_g1_i4;T…
GO:0005509	calcium ion binding	MOLECULAR_FUNCTION	NA	NA	NA	NA	NA	NA	NA	NA	1.28997e-07	4.67858e-09	88	671	NA	NA	NA	NA	NA	NA		NA	TR419246|c6_g1_i1;TR405644|c1_g4_i10;TR532361|c3_g2_i3;TR532361|c3_g2_i2;TR599678|c2_g1_i2;TR540023|c0_g1_i1;TR593591|c0_g1_i2;TR548176|c0_g1_i4;TR548176|c0_g1_i1;TR390775|c0_g10_i2;TR526833|c2_g5_i2;TR543568|c4_g1_i6;TR603655|c0_g3_i3;TR565050|c1_g5_i11;TR535160|c2_g1_i9;TR577143|c0_g2_i4;TR580939|c3_g1_i2;TR563515|c2_g1_i1;TR419292|c5_g1_i1;TR596762|c6_g3_i2;TR542605|c0_g2_i5;TR529190|c0_g5_i1;…
GO:0042393	histone binding	MOLECULAR_FUNCTION	NA	NA	NA	NA	NA	NA	NA	NA	1.41424e-07	5.15471e-09	17	35	NA	NA	NA	NA	NA	NA		NA	TR601162|c4_g1_i2;TR442244|c2_g1_i1;TR530049|c4_g6_i1;TR587702|c2_g5_i1;TR439684|c1_g2_i1;TR535972|c1_g2_i3;TR557972|c0_g1_i2;TR600393|c1_g3_i3;TR573994|c2_g1_i1;TR390312|c1_g3_i2;TR390312|c1_g3_i1;TR442246|c1_g3_i3;TR609517|c3_g1_i7;TR442246|c1_g3_i2;TR436159|c0_g1_i3;TR609517|c3_g1_i4;TR379262|c1_g7_i1
GO:0015991	ATP hydrolysis coupled proton transport	BIOLOGICAL_PROCESS	NA	NA	NA	NA	NA	NA	NA	NA	1.5701e-07	5.77918e-09	20	52	NA	NA	NA	NA	NA	NA		NA	TR450663|c1_g1_i1;TR450663|c1_g1_i2;TR540942|c0_g1_i1;TR569082|c3_g3_i4;TR540942|c0_g1_i3;TR542976|c7_g1_i3;TR540528|c5_g5_i2;TR382335|c0_g4_i1;TR560265|c1_g3_i1;TR540528|c5_g5_i3;TR577382|c1_g2_i2;TR410753|c0_g2_i1;TR518997|c4_g4_i1;TR379335|c3_g3_i2;TR425199|c5_g1_i4;TR390323|c0_g1_i5;TR425199|c5_g1_i7;TR590566|c5_g1_i2;TR571360|c1_g4_i2;TR602771|c1_g5_i2
GO:0050660	flavin adenine dinucleotide binding	MOLECULAR_FUNCTION	NA	NA	NA	NA	NA	NA	NA	NA	1.63008e-07	6.01459e-09	35	159	NA	NA	NA	NA	NA	NA		NA	TR587156|c0_g1_i2;TR576685|c1_g3_i1;TR586535|c3_g1_i4;TR432618|c2_g1_i2;TR453740|c2_g1_i3;TR582640|c3_g4_i2;TR582640|c3_g4_i1;TR577055|c2_g3_i2;TR530393|c2_g1_i1;TR602988|c6_g1_i1;TR530393|c2_g1_i3;TR592241|c2_g1_i13;TR592241|c2_g1_i16;TR559209|c1_g1_i7;TR559209|c1_g1_i6;TR561845|c2_g2_i8;TR440053|c0_g3_i3;TR379589|c0_g2_i7;TR582640|c3_g1_i3;TR580085|c2_g1_i6;TR379589|c0_g2_i2;TR582640|c3_g1_i4;T…
GO:0043161	proteasome-mediated ubiquitin-dependent protein catabolic process	BIOLOGICAL_PROCESS	NA	NA	NA	NA	NA	NA	NA	NA	2.31953e-07	8.82915e-09	31	130	NA	NA	NA	NA	NA	NA		NA	TR410891|c1_g1_i1;TR533250|c3_g1_i3;TR532504|c0_g1_i1;TR604264|c0_g1_i2;TR405795|c2_g1_i3;TR573315|c1_g1_i3;TR602104|c1_g1_i2;TR545545|c0_g1_i2;TR586478|c4_g2_i2;TR533884|c3_g1_i1;TR588239|c4_g3_i2;TR585928|c1_g3_i4;TR588239|c4_g3_i1;TR587606|c0_g1_i2;TR537463|c3_g1_i10;TR537463|c3_g1_i1;TR559633|c3_g4_i1;TR579620|c4_g4_i1;TR541825|c2_g1_i1;TR595661|c10_g1_i2;TR598266|c0_g2_i9;TR386587|c2_g1_i6;T…
GO:0061630	ubiquitin protein ligase activity	MOLECULAR_FUNCTION	NA	NA	NA	NA	NA	NA	NA	NA	2.31991e-07	8.87227e-09	26	93	NA	NA	NA	NA	NA	NA		NA	TR577225|c1_g2_i13;TR571140|c2_g2_i1;TR532504|c0_g1_i1;TR549201|c3_g1_i1;TR597874|c2_g1_i2;TR558013|c3_g4_i2;TR609517|c3_g1_i7;TR523695|c0_g1_i4;TR523695|c0_g1_i6;TR609517|c3_g1_i4;TR548112|c3_g2_i1;TR585928|c1_g3_i4;TR537463|c3_g1_i10;TR599405|c2_g3_i1;TR549737|c1_g4_i2;TR607732|c3_g1_i2;TR537463|c3_g1_i1;TR541825|c2_g1_i1;TR589518|c0_g4_i5;TR584876|c2_g2_i1;TR589518|c0_g4_i2;TR603937|c5_g2_i7;T…
GO:0008270	zinc ion binding	MOLECULAR_FUNCTION	NA	NA	NA	NA	NA	NA	NA	NA	2.98723e-07	1.16925e-08	119	1035	NA	NA	NA	NA	NA	NA		NA	TR556789|c2_g4_i6;TR607551|c1_g5_i1;TR401943|c3_g1_i1;TR535972|c1_g2_i3;TR556789|c2_g4_i1;TR440575|c16_g1_i2;TR570613|c6_g1_i13;TR426016|c1_g2_i1;TR560547|c4_g1_i1;TR603010|c5_g3_i2;TR567639|c0_g1_i2;TR585928|c1_g3_i4;TR548253|c2_g1_i2;TR610124|c2_g9_i2;TR401871|c0_g1_i4;TR401871|c0_g1_i3;TR531866|c1_g2_i1;TR401871|c0_g1_i1;TR565839|c4_g4_i1;TR419262|c4_g1_i2;TR523916|c1_g4_i1;TR417553|c1_g1_i8;T…
GO:0005759	mitochondrial matrix	CELLULAR_COMPONENT	NA	NA	NA	NA	NA	NA	NA	NA	5.01268e-07	2.03855e-08	29	120	NA	NA	NA	NA	NA	NA		NA	TR595692|c2_g1_i6;TR528565|c1_g3_i1;TR592734|c1_g2_i4;TR580860|c6_g1_i5;TR437301|c7_g2_i1;TR519562|c0_g2_i1;TR551150|c0_g1_i3;TR584493|c0_g1_i5;TR548636|c1_g2_i3;TR379589|c0_g2_i7;TR566564|c2_g10_i8;TR542339|c2_g1_i1;TR379589|c0_g2_i2;TR564932|c7_g1_i1;TR566744|c1_g1_i2;TR598327|c1_g2_i1;TR573984|c4_g2_i3;TR539494|c1_g3_i7;TR583389|c2_g2_i3;TR595430|c1_g2_i2;TR575800|c1_g1_i2;TR595430|c1_g2_i7;TR…
GO:0005764	lysosome	CELLULAR_COMPONENT	NA	NA	NA	NA	NA	NA	NA	NA	5.19624e-07	2.12253e-08	30	128	NA	NA	NA	NA	NA	NA		NA	TR578833|c0_g5_i4;TR406821|c3_g2_i1;TR578833|c0_g5_i5;TR608061|c0_g2_i2;TR528988|c1_g1_i1;TR612481|c0_g2_i1;TR578833|c0_g5_i8;TR614376|c0_g1_i11;TR590376|c5_g1_i3;TR566560|c1_g4_i4;TR532603|c1_g1_i1;TR532603|c1_g1_i3;TR532603|c1_g1_i5;TR583011|c2_g1_i5;TR571360|c1_g4_i2;TR570135|c1_g1_i6;TR585096|c2_g2_i7;TR589212|c0_g3_i3;TR531291|c1_g1_i6;TR531291|c1_g1_i7;TR390007|c20_g1_i3;TR390007|c20_g1_i4;…
GO:0007155	cell adhesion	BIOLOGICAL_PROCESS	NA	NA	NA	NA	NA	NA	NA	NA	6.65023e-07	2.76421e-08	57	374	NA	NA	NA	NA	NA	NA		NA	TR542169|c1_g1_i3;TR419254|c3_g6_i1;TR596715|c1_g6_i1;TR419268|c30_g4_i1;TR560330|c2_g2_i7;TR582567|c1_g5_i1;TR586728|c0_g4_i1;TR410844|c4_g3_i6;TR410844|c4_g3_i4;TR562161|c1_g4_i4;TR403725|c4_g1_i1;TR590523|c2_g1_i3;TR385118|c2_g1_i1;TR520785|c1_g1_i2;TR445213|c0_g2_i1;TR379592|c0_g1_i1;TR419292|c5_g1_i1;TR520785|c1_g1_i1;TR538921|c0_g1_i5;TR390808|c1_g2_i1;TR403723|c1_g2_i1;TR590643|c2_g1_i3;TR…
GO:0004029	aldehyde dehydrogenase (NAD) activity	MOLECULAR_FUNCTION	NA	NA	NA	NA	NA	NA	NA	NA	1.71703e-06	7.67646e-08	11	14	NA	NA	NA	NA	NA	NA		NA	TR567783|c4_g2_i4;TR538131|c2_g2_i8;TR454874|c1_g3_i2;TR567783|c4_g2_i1;TR567783|c4_g2_i8;TR579630|c0_g1_i2;TR563981|c0_g1_i1;TR602780|c3_g4_i1;TR410759|c4_g3_i2;TR602780|c3_g4_i5;TR526381|c3_g4_i2
GO:0008134	transcription factor binding	MOLECULAR_FUNCTION	NA	NA	NA	NA	NA	NA	NA	NA	1.97564e-06	9.02775e-08	29	130	NA	NA	NA	NA	NA	NA		NA	TR536303|c1_g4_i1;TR533250|c3_g1_i3;TR536303|c1_g4_i2;TR536303|c1_g4_i4;TR581672|c4_g5_i2;TR581012|c4_g1_i1;TR581012|c4_g1_i2;TR390375|c2_g3_i1;TR565186|c2_g1_i3;TR565186|c2_g1_i8;TR590538|c1_g9_i3;TR559196|c1_g1_i1;TR527304|c1_g1_i1;TR387279|c2_g2_i5;TR387279|c2_g2_i1;TR582592|c1_g1_i1;TR545614|c1_g3_i1;TR558694|c2_g1_i1;TR586190|c3_g8_i1;TR439684|c1_g2_i1;TR550891|c1_g1_i1;TR417602|c2_g6_i1;TR4…
GO:0043066	negative regulation of apoptotic process	BIOLOGICAL_PROCESS	NA	NA	NA	NA	NA	NA	NA	NA	2.12153e-06	9.78964e-08	24	92	NA	NA	NA	NA	NA	NA		NA	TR585928|c1_g3_i4;TR541372|c2_g1_i2;TR560850|c1_g1_i1;TR532504|c0_g1_i1;TR419268|c30_g4_i1;TR550891|c1_g1_i1;TR432919|c3_g3_i3;TR548430|c3_g5_i2;TR403904|c3_g1_i2;TR390375|c2_g3_i1;TR432531|c2_g1_i1;TR573994|c2_g1_i1;TR595661|c10_g1_i2;TR598266|c0_g2_i9;TR590376|c5_g1_i3;TR558656|c2_g1_i2;TR586708|c3_g2_i10;TR549507|c2_g3_i5;TR602429|c3_g1_i3;TR555346|c1_g5_i1;TR534152|c0_g1_i2;TR520104|c1_g2_i1;…
GO:0003995	acyl-CoA dehydrogenase activity	MOLECULAR_FUNCTION	NA	NA	NA	NA	NA	NA	NA	NA	3.35743e-06	1.61557e-07	17	47	NA	NA	NA	NA	NA	NA		NA	TR379589|c0_g2_i7;TR379589|c0_g2_i2;TR587156|c0_g1_i2;TR593016|c2_g1_i2;TR576685|c1_g3_i1;TR379589|c0_g2_i4;TR586535|c3_g1_i4;TR568568|c6_g1_i5;TR608027|c4_g3_i4;TR432618|c2_g1_i2;TR615207|c3_g1_i5;TR530393|c2_g1_i1;TR615207|c3_g1_i7;TR530393|c2_g1_i3;TR559209|c1_g1_i7;TR559209|c1_g1_i6;TR561845|c2_g2_i8
GO:0051537	2 iron, 2 sulfur cluster binding	MOLECULAR_FUNCTION	NA	NA	NA	NA	NA	NA	NA	NA	3.51784e-06	1.69592e-07	14	30	NA	NA	NA	NA	NA	NA		NA	TR559348|c5_g4_i1;TR564932|c7_g1_i1;TR560809|c1_g1_i1;TR553096|c0_g5_i4;TR418116|c2_g1_i1;TR553096|c0_g5_i2;TR437301|c7_g2_i1;TR577055|c2_g3_i2;TR549276|c3_g1_i1;TR577668|c0_g3_i5;TR594513|c1_g1_i7;TR594513|c1_g1_i3;TR577668|c0_g3_i4;TR564932|c7_g1_i6
GO:0030246	carbohydrate binding	MOLECULAR_FUNCTION	NA	NA	NA	NA	NA	NA	NA	NA	3.90325e-06	1.89924e-07	40	232	NA	NA	NA	NA	NA	NA		NA	TR578959|c2_g2_i2;TR564909|c1_g3_i4;TR382317|c0_g1_i2;TR390003|c27_g2_i2;TR523902|c1_g2_i5;TR603917|c0_g1_i3;TR603917|c0_g1_i1;TR543876|c0_g1_i1;TR571534|c1_g1_i3;TR607490|c1_g2_i2;TR607490|c1_g2_i4;TR612049|c2_g2_i1;TR569323|c2_g1_i1;TR379373|c0_g1_i5;TR596313|c1_g2_i2;TR391591|c2_g1_i4;TR382327|c0_g1_i1;TR521803|c2_g1_i1;TR560409|c2_g4_i5;TR391591|c2_g1_i2;TR379373|c0_g1_i6;TR391622|c5_g2_i1;TR…
GO:0034314	Arp2/3 complex-mediated actin nucleation	BIOLOGICAL_PROCESS	NA	NA	NA	NA	NA	NA	NA	NA	6.21123e-06	3.12262e-07	11	17	NA	NA	NA	NA	NA	NA		NA	TR584176|c3_g2_i2;TR428010|c1_g1_i2;TR551564|c6_g2_i2;TR428010|c1_g1_i1;TR551564|c6_g2_i3;TR533295|c0_g2_i2;TR614252|c1_g1_i1;TR566589|c1_g1_i3;TR450701|c0_g3_i1;TR591835|c3_g13_i1;TR591835|c3_g13_i2
GO:0008250	oligosaccharyltransferase complex	CELLULAR_COMPONENT	NA	NA	NA	NA	NA	NA	NA	NA	6.89493e-06	3.48491e-07	10	13	NA	NA	NA	NA	NA	NA		NA	TR445265|c0_g1_i2;TR588239|c4_g3_i2;TR588239|c4_g3_i1;TR613991|c0_g3_i1;TR545545|c0_g1_i4;TR445265|c0_g1_i6;TR442240|c1_g1_i1;TR603201|c3_g2_i6;TR545545|c0_g1_i2;TR445265|c0_g1_i5
GO:0007264	small GTPase mediated signal transduction	BIOLOGICAL_PROCESS	NA	NA	NA	NA	NA	NA	NA	NA	1.29134e-05	6.87461e-07	52	365	NA	NA	NA	NA	NA	NA		NA	TR578833|c0_g5_i4;TR578833|c0_g5_i5;TR419268|c30_g4_i1;TR426128|c2_g2_i3;TR533149|c1_g1_i6;TR593591|c0_g1_i2;TR589224|c1_g1_i1;TR578833|c0_g5_i8;TR405670|c3_g1_i3;TR606503|c2_g1_i10;TR530880|c2_g2_i7;TR539437|c1_g1_i1;TR564926|c8_g1_i3;TR386578|c1_g1_i1;TR410883|c3_g4_i1;TR610679|c1_g1_i1;TR564462|c3_g1_i1;TR585096|c2_g2_i7;TR560850|c1_g1_i1;TR537463|c3_g1_i1;TR550101|c1_g2_i5;TR590522|c2_g3_i1;T…
GO:0016836	hydro-lyase activity	MOLECULAR_FUNCTION	NA	NA	NA	NA	NA	NA	NA	NA	1.56981e-05	8.55443e-07	19	68	NA	NA	NA	NA	NA	NA		NA	TR420225|c1_g1_i1;TR613514|c1_g1_i5;TR432919|c3_g3_i3;TR567805|c0_g2_i2;TR183648|c0_g1_i1;TR390375|c2_g3_i1;TR385143|c3_g1_i3;TR586922|c4_g2_i3;TR575800|c1_g1_i2;TR440570|c1_g1_i2;TR519257|c2_g2_i2;TR554527|c3_g2_i4;TR544065|c2_g2_i5;TR519257|c2_g2_i1;TR573348|c0_g1_i2;TR525582|c2_g1_i1;TR533829|c2_g6_i1;TR575800|c1_g1_i6;TR613514|c1_g1_i8
GO:0048024	regulation of mRNA splicing, via spliceosome	BIOLOGICAL_PROCESS	NA	NA	NA	NA	NA	NA	NA	NA	1.87425e-05	1.03985e-06	11	20	NA	NA	NA	NA	NA	NA		NA	TR560167|c0_g4_i6;TR518952|c2_g1_i2;TR521343|c1_g1_i4;TR577629|c0_g1_i1;TR518952|c2_g1_i11;TR598710|c1_g1_i3;TR555594|c1_g1_i2;TR559196|c1_g1_i1;TR440103|c0_g1_i1;TR521343|c1_g1_i5;TR395976|c2_g1_i2
GO:0008536	Ran GTPase binding	MOLECULAR_FUNCTION	NA	NA	NA	NA	NA	NA	NA	NA	2.8029e-05	1.61294e-06	13	32	NA	NA	NA	NA	NA	NA		NA	TR537882|c5_g2_i8;TR519386|c6_g3_i6;TR535972|c1_g2_i3;TR535569|c2_g2_i1;TR581419|c0_g3_i2;TR537882|c5_g2_i2;TR537882|c5_g2_i3;TR575758|c2_g5_i1;TR602283|c4_g4_i1;TR530136|c1_g1_i2;TR606227|c2_g1_i6;TR606227|c2_g1_i10;TR606227|c2_g1_i4
GO:0045892	negative regulation of transcription, DNA-templated	BIOLOGICAL_PROCESS	NA	NA	NA	NA	NA	NA	NA	NA	2.82461e-05	1.63051e-06	28	144	NA	NA	NA	NA	NA	NA		NA	TR581058|c2_g3_i4;TR581058|c2_g3_i1;TR573138|c2_g1_i10;TR604734|c1_g2_i4;TR557972|c0_g1_i2;TR522168|c0_g2_i3;TR528425|c1_g1_i1;TR590538|c1_g9_i3;TR559196|c1_g1_i1;TR609517|c3_g1_i7;TR573138|c2_g1_i9;TR572976|c1_g2_i5;TR609517|c3_g1_i4;TR379262|c1_g7_i1;TR545614|c1_g3_i1;TR573954|c2_g2_i2;TR544295|c2_g4_i3;TR558694|c2_g1_i1;TR439684|c1_g2_i1;TR604118|c4_g2_i2;TR550891|c1_g1_i1;TR610034|c2_g3_i3;TR…
GO:0071310	cellular response to organic substance	BIOLOGICAL_PROCESS	NA	NA	NA	NA	NA	NA	NA	NA	2.83029e-05	1.63633e-06	44	295	NA	NA	NA	NA	NA	NA		NA	TR406821|c3_g2_i1;TR589545|c0_g1_i1;TR536303|c1_g4_i1;TR578766|c3_g1_i7;TR536303|c1_g4_i2;TR401269|c7_g2_i1;TR536303|c1_g4_i4;TR607221|c1_g2_i1;TR594484|c0_g1_i3;TR607221|c1_g2_i2;TR533149|c1_g1_i6;TR395968|c1_g1_i1;TR560294|c4_g2_i2;TR390375|c2_g3_i1;TR565578|c4_g1_i2;TR575758|c2_g5_i1;TR573994|c2_g1_i1;TR549361|c6_g1_i8;TR558013|c3_g4_i2;TR602622|c1_g3_i1;TR590538|c1_g9_i3;TR559196|c1_g1_i1;TR5…
GO:0000179	rRNA (adenine-N6,N6-)-dimethyltransferase activity	MOLECULAR_FUNCTION	NA	NA	NA	NA	NA	NA	NA	NA	3.00926e-05	1.74791e-06	7	5	NA	NA	NA	NA	NA	NA		NA	TR548636|c1_g2_i3;TR549841|c3_g1_i3;TR565144|c5_g2_i3;TR565144|c5_g2_i5;TR557349|c1_g2_i1;TR557349|c1_g2_i3;TR549841|c3_g8_i1
GO:0006099	tricarboxylic acid cycle	BIOLOGICAL_PROCESS	NA	NA	NA	NA	NA	NA	NA	NA	3.13363e-05	1.83421e-06	18	65	NA	NA	NA	NA	NA	NA		NA	TR442241|c2_g1_i6;TR577125|c0_g1_i7;TR569093|c8_g2_i6;TR567805|c0_g2_i2;TR539494|c1_g3_i7;TR598487|c2_g5_i1;TR569093|c8_g2_i10;TR450630|c0_g2_i1;TR575824|c1_g9_i5;TR594513|c1_g1_i7;TR575824|c1_g9_i2;TR518750|c3_g1_i1;TR575824|c1_g9_i3;TR577125|c0_g1_i4;TR594513|c1_g1_i3;TR432594|c0_g1_i2;TR560551|c1_g1_i2;TR440053|c0_g3_i3
GO:0008565	protein transporter activity	MOLECULAR_FUNCTION	NA	NA	NA	NA	NA	NA	NA	NA	3.7753e-05	2.23692e-06	17	59	NA	NA	NA	NA	NA	NA		NA	TR557930|c3_g2_i3;TR600664|c1_g1_i5;TR449301|c9_g4_i2;TR531291|c1_g1_i6;TR531291|c1_g1_i7;TR535972|c1_g2_i3;TR529737|c0_g1_i3;TR568503|c1_g3_i1;TR529279|c5_g2_i4;TR529279|c5_g2_i5;TR602283|c4_g4_i1;TR454866|c1_g1_i3;TR535978|c1_g1_i1;TR525565|c4_g1_i2;TR548305|c0_g1_i4;TR548406|c0_g1_i2;TR525565|c4_g2_i2
GO:0030174	regulation of DNA-dependent DNA replication initiation	BIOLOGICAL_PROCESS	NA	NA	NA	NA	NA	NA	NA	NA	4.3163e-05	2.58459e-06	8	9	NA	NA	NA	NA	NA	NA		NA	TR410883|c3_g4_i1;TR610679|c1_g1_i1;TR529054|c1_g4_i2;TR555346|c1_g5_i1;TR529054|c1_g4_i4;TR437324|c0_g1_i1;TR450613|c3_g1_i1;TR450613|c3_g1_i2
GO:0010564	regulation of cell cycle process	BIOLOGICAL_PROCESS	NA	NA	NA	NA	NA	NA	NA	NA	5.23067e-05	3.18376e-06	27	141	NA	NA	NA	NA	NA	NA		NA	TR556500|c1_g1_i1;TR581058|c2_g3_i4;TR528481|c1_g3_i1;TR581058|c2_g3_i1;TR533669|c0_g1_i1;TR551422|c2_g2_i2;TR604047|c3_g1_i2;TR551422|c2_g2_i1;TR584194|c0_g3_i1;TR401366|c1_g3_i4;TR573994|c2_g1_i1;TR401366|c1_g3_i2;TR586478|c4_g2_i2;TR590538|c1_g9_i3;TR410883|c3_g4_i1;TR524670|c4_g6_i1;TR537463|c3_g1_i10;TR550891|c1_g1_i1;TR536026|c2_g5_i2;TR548430|c3_g5_i2;TR537463|c3_g1_i1;TR605066|c0_g2_i2;TR…
GO:0004004	ATP-dependent RNA helicase activity	MOLECULAR_FUNCTION	NA	NA	NA	NA	NA	NA	NA	NA	6.34121e-05	3.93372e-06	17	62	NA	NA	NA	NA	NA	NA		NA	TR552981|c0_g1_i1;TR555594|c1_g1_i2;TR152815|c0_g1_i1;TR595472|c0_g3_i8;TR390328|c2_g3_i1;TR595472|c0_g3_i11;TR532327|c5_g2_i6;TR422615|c5_g1_i2;TR549322|c3_g5_i5;TR532327|c5_g2_i4;TR549322|c3_g5_i1;TR595472|c0_g3_i1;TR612209|c5_g3_i8;TR595472|c0_g3_i6;TR542420|c2_g3_i1;TR579725|c2_g1_i3;TR395783|c10_g3_i1
GO:0031461	cullin-RING ubiquitin ligase complex	CELLULAR_COMPONENT	NA	NA	NA	NA	NA	NA	NA	NA	6.34121e-05	3.93372e-06	17	62	NA	NA	NA	NA	NA	NA		NA	TR548112|c3_g2_i1;TR592784|c1_g1_i2;TR537463|c3_g1_i10;TR540658|c1_g1_i3;TR417602|c2_g6_i1;TR537463|c3_g1_i1;TR559633|c3_g4_i1;TR565839|c4_g4_i1;TR541825|c2_g1_i1;TR595661|c10_g1_i2;TR410796|c2_g5_i2;TR556729|c2_g1_i4;TR603937|c5_g2_i7;TR586478|c4_g2_i2;TR556379|c0_g5_i1;TR544712|c0_g3_i1;TR518343|c2_g4_i2
GO:0009086	methionine biosynthetic process	BIOLOGICAL_PROCESS	NA	NA	NA	NA	NA	NA	NA	NA	6.56782e-05	4.09199e-06	11	24	NA	NA	NA	NA	NA	NA		NA	TR598200|c0_g1_i2;TR410911|c6_g1_i1;TR578717|c5_g4_i3;TR610124|c2_g3_i3;TR593411|c2_g2_i8;TR598200|c0_g1_i1;TR610124|c2_g9_i2;TR525127|c4_g1_i1;TR432919|c3_g3_i3;TR593411|c2_g2_i3;TR593411|c2_g2_i1
GO:0005885	Arp2/3 protein complex	CELLULAR_COMPONENT	NA	NA	NA	NA	NA	NA	NA	NA	7.01934e-05	4.40481e-06	8	10	NA	NA	NA	NA	NA	NA		NA	TR584176|c3_g2_i2;TR428010|c1_g1_i2;TR428010|c1_g1_i1;TR533295|c0_g2_i2;TR614252|c1_g1_i1;TR450701|c0_g3_i1;TR591835|c3_g13_i1;TR591835|c3_g13_i2
GO:0005047	signal recognition particle binding	MOLECULAR_FUNCTION	NA	NA	NA	NA	NA	NA	NA	NA	7.22289e-05	4.53903e-06	5	1	NA	NA	NA	NA	NA	NA		NA	TR573297|c1_g1_i1;TR546108|c1_g2_i2;TR573297|c1_g1_i4;TR546108|c1_g2_i1;TR575827|c3_g1_i7
GO:0043009	chordate embryonic development	BIOLOGICAL_PROCESS	NA	NA	NA	NA	NA	NA	NA	NA	7.78669e-05	4.9213e-06	26	136	NA	NA	NA	NA	NA	NA		NA	TR526798|c2_g2_i4;TR381244|c1_g5_i1;TR528481|c1_g3_i1;TR401414|c1_g2_i1;TR543292|c4_g3_i4;TR543292|c4_g3_i2;TR525516|c5_g1_i3;TR403632|c0_g1_i2;TR602733|c3_g4_i3;TR528425|c1_g1_i1;TR586708|c3_g2_i10;TR398778|c13_g7_i1;TR403632|c0_g1_i1;TR559196|c1_g1_i1;TR521384|c6_g2_i2;TR598200|c0_g1_i2;TR558694|c2_g1_i1;TR598200|c0_g1_i1;TR550891|c1_g1_i1;TR599221|c4_g3_i2;TR606691|c1_g1_i3;TR602231|c1_g2_i5;T…
GO:0000287	magnesium ion binding	MOLECULAR_FUNCTION	NA	NA	NA	NA	NA	NA	NA	NA	8.59063e-05	5.43711e-06	30	173	NA	NA	NA	NA	NA	NA		NA	TR420225|c1_g1_i1;TR546279|c3_g1_i3;TR539587|c1_g1_i5;TR546279|c3_g1_i5;TR539587|c1_g1_i4;TR403632|c0_g1_i2;TR539723|c0_g1_i3;TR573348|c0_g1_i2;TR539723|c0_g1_i1;TR539723|c0_g1_i2;TR530480|c6_g1_i4;TR403632|c0_g1_i1;TR520203|c0_g1_i1;TR521384|c6_g2_i2;TR559561|c4_g1_i1;TR401279|c1_g1_i1;TR577125|c0_g1_i7;TR401279|c1_g1_i3;TR523690|c0_g1_i4;TR525127|c4_g1_i1;TR183648|c0_g1_i1;TR410685|c0_g2_i4;TR4…
GO:0000209	protein polyubiquitination	BIOLOGICAL_PROCESS	NA	NA	NA	NA	NA	NA	NA	NA	0.000101349	6.54187e-06	19	80	NA	NA	NA	NA	NA	NA		NA	TR577225|c1_g2_i13;TR585928|c1_g3_i4;TR571140|c2_g2_i1;TR532504|c0_g1_i1;TR549201|c3_g1_i1;TR567791|c0_g1_i3;TR549737|c1_g4_i2;TR398766|c1_g3_i5;TR607732|c3_g1_i2;TR559633|c3_g4_i1;TR579620|c4_g4_i1;TR541825|c2_g1_i1;TR386587|c2_g1_i6;TR586478|c4_g2_i2;TR523695|c0_g1_i4;TR439651|c1_g1_i2;TR526817|c7_g1_i2;TR523695|c0_g1_i6;TR610051|c2_g2_i2
GO:0043023	ribosomal large subunit binding	MOLECULAR_FUNCTION	NA	NA	NA	NA	NA	NA	NA	NA	0.000111142	7.20394e-06	8	11	NA	NA	NA	NA	NA	NA		NA	TR607750|c6_g1_i5;TR518523|c4_g2_i1;TR593829|c1_g1_i5;TR574268|c0_g16_i1;TR607750|c6_g1_i11;TR607750|c6_g1_i2;TR574268|c0_g13_i1;TR607750|c6_g1_i13
GO:0008278	cohesin complex	CELLULAR_COMPONENT	NA	NA	NA	NA	NA	NA	NA	NA	0.000124623	8.15604e-06	6	4	NA	NA	NA	NA	NA	NA		NA	TR598324|c1_g1_i2;TR395835|c12_g4_i1;TR395835|c12_g4_i2;TR598324|c1_g1_i6;TR598324|c1_g1_i5;TR606691|c1_g1_i3
GO:0010501	RNA secondary structure unwinding	BIOLOGICAL_PROCESS	NA	NA	NA	NA	NA	NA	NA	NA	0.000153547	1.02558e-05	14	46	NA	NA	NA	NA	NA	NA		NA	TR552981|c0_g1_i1;TR555594|c1_g1_i2;TR595472|c0_g3_i8;TR390328|c2_g3_i1;TR595472|c0_g3_i11;TR532327|c5_g2_i6;TR549322|c3_g5_i5;TR532327|c5_g2_i4;TR549322|c3_g5_i1;TR595472|c0_g3_i1;TR612209|c5_g3_i8;TR595472|c0_g3_i6;TR542420|c2_g3_i1;TR579725|c2_g1_i3
GO:0042555	MCM complex	CELLULAR_COMPONENT	NA	NA	NA	NA	NA	NA	NA	NA	0.000169985	1.13689e-05	8	12	NA	NA	NA	NA	NA	NA		NA	TR529054|c1_g4_i2;TR555346|c1_g5_i1;TR529054|c1_g4_i4;TR437324|c0_g1_i1;TR450613|c3_g1_i1;TR548963|c0_g1_i7;TR450613|c3_g1_i3;TR450613|c3_g1_i2
GO:0055088	lipid homeostasis	BIOLOGICAL_PROCESS	NA	NA	NA	NA	NA	NA	NA	NA	0.000185335	1.25735e-05	14	47	NA	NA	NA	NA	NA	NA		NA	TR379589|c0_g2_i7;TR379589|c0_g2_i2;TR387078|c2_g1_i1;TR587156|c0_g1_i2;TR593016|c2_g1_i2;TR576685|c1_g3_i1;TR586535|c3_g1_i4;TR568568|c6_g1_i5;TR432618|c2_g1_i2;TR588967|c2_g1_i1;TR530393|c2_g1_i3;TR559209|c1_g1_i7;TR559209|c1_g1_i6;TR561845|c2_g2_i8
GO:0006376	mRNA splice site selection	BIOLOGICAL_PROCESS	NA	NA	NA	NA	NA	NA	NA	NA	0.000187897	1.27721e-05	9	17	NA	NA	NA	NA	NA	NA		NA	TR531872|c5_g1_i3;TR531872|c5_g1_i4;TR390299|c26_g5_i2;TR390299|c26_g5_i3;TR590357|c4_g2_i9;TR390299|c26_g5_i1;TR403900|c1_g1_i1;TR590357|c4_g2_i5;TR531872|c5_g1_i2
GO:0071426	ribonucleoprotein complex export from nucleus	BIOLOGICAL_PROCESS	NA	NA	NA	NA	NA	NA	NA	NA	0.000208048	1.42882e-05	16	62	NA	NA	NA	NA	NA	NA		NA	TR560167|c0_g4_i6;TR598710|c1_g1_i3;TR517855|c0_g3_i1;TR595540|c0_g5_i1;TR532327|c5_g2_i6;TR532327|c5_g2_i4;TR591126|c2_g1_i1;TR405698|c1_g1_i2;TR577629|c0_g1_i1;TR607750|c6_g1_i5;TR551357|c1_g2_i1;TR574268|c0_g16_i1;TR607750|c6_g1_i11;TR607750|c6_g1_i2;TR607750|c6_g1_i13;TR379540|c2_g1_i1
GO:0005786	signal recognition particle, endoplasmic reticulum targeting	CELLULAR_COMPONENT	NA	NA	NA	NA	NA	NA	NA	NA	0.000217449	1.509e-05	5	2	NA	NA	NA	NA	NA	NA		NA	TR546108|c1_g2_i2;TR524158|c0_g1_i1;TR546108|c1_g2_i1;TR524158|c0_g1_i3;TR575827|c3_g1_i7
GO:0016428	tRNA (cytosine-5-)-methyltransferase activity	MOLECULAR_FUNCTION	NA	NA	NA	NA	NA	NA	NA	NA	0.000217449	1.509e-05	5	2	NA	NA	NA	NA	NA	NA		NA	TR565144|c5_g2_i3;TR565144|c5_g2_i5;TR540006|c3_g4_i1;TR549841|c3_g8_i1;TR540006|c3_g4_i3
GO:0033539	fatty acid beta-oxidation using acyl-CoA dehydrogenase	BIOLOGICAL_PROCESS	NA	NA	NA	NA	NA	NA	NA	NA	0.000235024	1.63941e-05	12	35	NA	NA	NA	NA	NA	NA		NA	TR379589|c0_g2_i7;TR379589|c0_g2_i2;TR587156|c0_g1_i2;TR593016|c2_g1_i2;TR576685|c1_g3_i1;TR586535|c3_g1_i4;TR530393|c2_g1_i3;TR568568|c6_g1_i5;TR559209|c1_g1_i7;TR432618|c2_g1_i2;TR559209|c1_g1_i6;TR561845|c2_g2_i8
GO:0052890	oxidoreductase activity, acting on the CH-CH group of donors, with a flavin as acceptor	MOLECULAR_FUNCTION	NA	NA	NA	NA	NA	NA	NA	NA	0.000235024	1.63941e-05	12	35	NA	NA	NA	NA	NA	NA		NA	TR379589|c0_g2_i7;TR379589|c0_g2_i2;TR587156|c0_g1_i2;TR593016|c2_g1_i2;TR576685|c1_g3_i1;TR586535|c3_g1_i4;TR530393|c2_g1_i3;TR568568|c6_g1_i5;TR559209|c1_g1_i7;TR432618|c2_g1_i2;TR559209|c1_g1_i6;TR561845|c2_g2_i8
GO:0033180	proton-transporting V-type ATPase, V1 domain	CELLULAR_COMPONENT	NA	NA	NA	NA	NA	NA	NA	NA	0.0002474	1.73906e-05	8	13	NA	NA	NA	NA	NA	NA		NA	TR450663|c1_g1_i1;TR450663|c1_g1_i2;TR540942|c0_g1_i1;TR540942|c0_g1_i3;TR540528|c5_g5_i2;TR382335|c0_g4_i1;TR540528|c5_g5_i3;TR602771|c1_g5_i2
GO:0006096	glycolytic process	BIOLOGICAL_PROCESS	NA	NA	NA	NA	NA	NA	NA	NA	0.000292883	2.0877e-05	19	88	NA	NA	NA	NA	NA	NA		NA	TR579320|c0_g2_i1;TR420225|c1_g1_i1;TR440026|c20_g5_i3;TR440026|c20_g5_i2;TR607221|c1_g2_i1;TR613973|c1_g1_i2;TR613973|c1_g1_i3;TR607221|c1_g2_i2;TR595929|c4_g2_i2;TR183648|c0_g1_i1;TR428013|c0_g3_i1;TR602804|c1_g1_i7;TR554502|c3_g1_i8;TR602804|c1_g1_i6;TR573348|c0_g1_i2;TR602804|c1_g1_i4;TR595929|c4_g2_i4;TR525582|c2_g1_i1;TR579320|c0_g2_i5
GO:0016226	iron-sulfur cluster assembly	BIOLOGICAL_PROCESS	NA	NA	NA	NA	NA	NA	NA	NA	0.000300792	2.16298e-05	10	24	NA	NA	NA	NA	NA	NA		NA	TR437301|c7_g2_i1;TR448901|c4_g3_i3;TR401430|c1_g5_i1;TR449367|c1_g1_i2;TR564932|c7_g1_i1;TR390752|c1_g2_i1;TR549353|c2_g6_i6;TR432908|c3_g1_i1;TR615692|c1_g2_i4;TR564932|c7_g1_i6
GO:0031124	mRNA 3'-end processing	BIOLOGICAL_PROCESS	NA	NA	NA	NA	NA	NA	NA	NA	0.000300792	2.16298e-05	10	24	NA	NA	NA	NA	NA	NA		NA	TR560167|c0_g4_i6;TR581058|c2_g3_i4;TR581058|c2_g3_i1;TR577629|c0_g1_i1;TR545939|c1_g1_i6;TR573240|c1_g2_i3;TR598710|c1_g1_i3;TR428036|c1_g2_i3;TR595472|c0_g3_i8;TR529654|c2_g3_i3
GO:0031647	regulation of protein stability	BIOLOGICAL_PROCESS	NA	NA	NA	NA	NA	NA	NA	NA	0.000307407	2.21331e-05	11	30	NA	NA	NA	NA	NA	NA		NA	TR577225|c1_g2_i13;TR610034|c2_g3_i3;TR541825|c2_g1_i1;TR585928|c1_g3_i4;TR598266|c0_g2_i9;TR604264|c0_g1_i2;TR531291|c1_g1_i6;TR531291|c1_g1_i7;TR535972|c1_g2_i3;TR526817|c7_g1_i2;TR394994|c1_g2_i2
GO:0120036	plasma membrane bounded cell projection organization	BIOLOGICAL_PROCESS	NA	NA	NA	NA	NA	NA	NA	NA	0.000327164	2.3673e-05	38	269	NA	NA	NA	NA	NA	NA		NA	TR401414|c1_g2_i1;TR549670|c2_g7_i6;TR422603|c3_g1_i3;TR395968|c1_g1_i1;TR379309|c2_g1_i1;TR423526|c1_g4_i1;TR548176|c0_g1_i1;TR535863|c1_g3_i1;TR596732|c0_g2_i5;TR563299|c2_g6_i4;TR602622|c1_g3_i1;TR571360|c1_g4_i2;TR539739|c4_g1_i2;TR415616|c0_g4_i1;TR529979|c1_g1_i1;TR606227|c2_g1_i4;TR527178|c4_g3_i1;TR524670|c4_g6_i1;TR608453|c2_g1_i3;TR599399|c1_g1_i3;TR403904|c3_g1_i2;TR604297|c0_g1_i3;TR4…
GO:0003730	mRNA 3'-UTR binding	MOLECULAR_FUNCTION	NA	NA	NA	NA	NA	NA	NA	NA	0.000352836	2.58791e-05	8	14	NA	NA	NA	NA	NA	NA		NA	TR584626|c1_g1_i1;TR611023|c1_g4_i1;TR586190|c3_g8_i1;TR575030|c1_g1_i1;TR387088|c0_g1_i1;TR608485|c2_g2_i3;TR608485|c2_g2_i4;TR580932|c4_g2_i5
GO:0018279	protein N-linked glycosylation via asparagine	BIOLOGICAL_PROCESS	NA	NA	NA	NA	NA	NA	NA	NA	0.000352836	2.58791e-05	8	14	NA	NA	NA	NA	NA	NA		NA	TR588239|c4_g3_i2;TR585928|c1_g3_i4;TR588239|c4_g3_i1;TR545545|c0_g1_i4;TR442240|c1_g1_i1;TR537993|c3_g3_i2;TR603201|c3_g2_i6;TR545545|c0_g1_i2
GO:0030904	retromer complex	CELLULAR_COMPONENT	NA	NA	NA	NA	NA	NA	NA	NA	0.000352836	2.58791e-05	8	14	NA	NA	NA	NA	NA	NA		NA	TR578833|c0_g5_i4;TR549649|c1_g1_i7;TR578833|c0_g5_i5;TR549649|c1_g1_i3;TR531291|c1_g1_i6;TR531291|c1_g1_i7;TR578833|c0_g5_i8;TR589067|c0_g3_i8
GO:0007018	microtubule-based movement	BIOLOGICAL_PROCESS	NA	NA	NA	NA	NA	NA	NA	NA	0.00040409	3.00653e-05	44	336	NA	NA	NA	NA	NA	NA		NA	TR386583|c0_g1_i1;TR386583|c0_g1_i2;TR401414|c1_g2_i1;TR549670|c2_g7_i6;TR425147|c2_g1_i1;TR593591|c0_g1_i2;TR390008|c3_g1_i1;TR384052|c3_g3_i1;TR548176|c0_g1_i4;TR423526|c1_g4_i1;TR548176|c0_g1_i1;TR606564|c2_g1_i2;TR522712|c2_g1_i4;TR384052|c2_g1_i1;TR535863|c1_g3_i1;TR529623|c4_g2_i1;TR406849|c0_g1_i3;TR206241|c1_g1_i1;TR548237|c2_g1_i1;TR412441|c1_g5_i1;TR527178|c4_g3_i1;TR595552|c0_g5_i1;TR4…
GO:0008092	cytoskeletal protein binding	MOLECULAR_FUNCTION	NA	NA	NA	NA	NA	NA	NA	NA	0.000414082	3.08545e-05	68	608	NA	NA	NA	NA	NA	NA		NA	TR591072|c9_g1_i9;TR401414|c1_g2_i1;TR538879|c0_g1_i8;TR522405|c2_g4_i3;TR551564|c6_g2_i2;TR428010|c1_g1_i1;TR412398|c1_g1_i3;TR551564|c6_g2_i3;TR550880|c2_g2_i1;TR538879|c0_g1_i2;TR538879|c0_g1_i6;TR413095|c0_g1_i1;TR445213|c0_g2_i1;TR595552|c0_g5_i1;TR589992|c1_g1_i5;TR599399|c1_g1_i3;TR401296|c1_g1_i1;TR614252|c1_g1_i1;TR529091|c1_g1_i1;TR519669|c2_g1_i1;TR557396|c3_g1_i2;TR595552|c0_g5_i7;TR5…
GO:0097190	apoptotic signaling pathway	BIOLOGICAL_PROCESS	NA	NA	NA	NA	NA	NA	NA	NA	0.00043445	3.25282e-05	14	52	NA	NA	NA	NA	NA	NA		NA	TR585928|c1_g3_i4;TR533669|c0_g1_i1;TR551422|c2_g2_i2;TR533183|c0_g1_i1;TR551422|c2_g2_i1;TR403904|c3_g1_i2;TR390375|c2_g3_i1;TR573994|c2_g1_i1;TR590376|c5_g1_i3;TR586708|c3_g2_i10;TR602429|c3_g1_i3;TR529083|c2_g2_i2;TR559196|c1_g1_i1;TR575959|c2_g2_i8
GO:0019888	protein phosphatase regulator activity	MOLECULAR_FUNCTION	NA	NA	NA	NA	NA	NA	NA	NA	0.000459076	3.47016e-05	9	20	NA	NA	NA	NA	NA	NA		NA	TR556500|c1_g1_i1;TR429522|c2_g1_i1;TR562671|c1_g2_i1;TR555050|c0_g1_i1;TR551422|c2_g2_i2;TR561746|c1_g3_i3;TR381253|c1_g1_i1;TR551422|c2_g2_i1;TR563188|c5_g3_i2
GO:0033179	proton-transporting V-type ATPase, V0 domain	CELLULAR_COMPONENT	NA	NA	NA	NA	NA	NA	NA	NA	0.000459076	3.47016e-05	9	20	NA	NA	NA	NA	NA	NA		NA	TR410753|c0_g2_i1;TR518997|c4_g4_i1;TR379335|c3_g3_i2;TR425199|c5_g1_i4;TR542976|c7_g1_i3;TR425199|c5_g1_i7;TR590566|c5_g1_i2;TR571360|c1_g4_i2;TR560265|c1_g3_i1
GO:0003714	transcription corepressor activity	MOLECULAR_FUNCTION	NA	NA	NA	NA	NA	NA	NA	NA	0.000474366	3.60278e-05	11	32	NA	NA	NA	NA	NA	NA		NA	TR560167|c0_g4_i6;TR559273|c4_g1_i3;TR598710|c1_g1_i3;TR439684|c1_g2_i1;TR559196|c1_g1_i1;TR550891|c1_g1_i1;TR527304|c1_g1_i1;TR527650|c3_g1_i1;TR527650|c3_g1_i3;TR572976|c1_g2_i5;TR533884|c3_g1_i1
GO:0006177	GMP biosynthetic process	BIOLOGICAL_PROCESS	NA	NA	NA	NA	NA	NA	NA	NA	0.000500934	3.82255e-05	5	3	NA	NA	NA	NA	NA	NA		NA	TR546279|c3_g1_i3;TR546279|c3_g1_i5;TR518140|c2_g8_i2;TR518140|c2_g8_i3;TR579986|c1_g3_i4
GO:0016831	carboxy-lyase activity	MOLECULAR_FUNCTION	NA	NA	NA	NA	NA	NA	NA	NA	0.000520453	3.97617e-05	12	39	NA	NA	NA	NA	NA	NA		NA	TR585051|c0_g1_i5;TR401880|c0_g1_i2;TR401952|c3_g2_i1;TR560319|c2_g2_i3;TR530560|c1_g2_i1;TR530560|c1_g2_i2;TR553011|c0_g8_i2;TR585051|c0_g1_i6;TR611773|c5_g3_i5;TR557557|c1_g1_i1;TR422556|c1_g2_i1;TR611646|c0_g1_i3
GO:0055029	nuclear DNA-directed RNA polymerase complex	CELLULAR_COMPONENT	NA	NA	NA	NA	NA	NA	NA	NA	0.000554775	4.2583e-05	20	102	NA	NA	NA	NA	NA	NA		NA	TR415593|c0_g1_i3;TR538329|c0_g1_i1;TR581058|c2_g3_i4;TR575108|c1_g2_i3;TR581058|c2_g3_i1;TR575108|c1_g2_i1;TR591525|c1_g11_i1;TR606551|c2_g5_i1;TR443903|c1_g1_i1;TR589007|c1_g2_i12;TR401391|c0_g1_i7;TR611606|c1_g2_i5;TR611606|c1_g2_i4;TR565186|c2_g1_i3;TR530198|c4_g1_i1;TR585924|c1_g1_i4;TR565186|c2_g1_i8;TR560512|c3_g4_i2;TR543035|c3_g7_i1;TR560331|c3_g2_i1
GO:0070646	protein modification by small protein removal	BIOLOGICAL_PROCESS	NA	NA	NA	NA	NA	NA	NA	NA	0.000569935	4.3849e-05	21	111	NA	NA	NA	NA	NA	NA		NA	TR522492|c1_g3_i1;TR577786|c1_g1_i1;TR549337|c3_g1_i1;TR606716|c0_g2_i1;TR598758|c1_g2_i7;TR604264|c0_g1_i2;TR543292|c4_g3_i4;TR520380|c0_g2_i1;TR543292|c4_g3_i2;TR612540|c2_g3_i2;TR411339|c1_g1_i1;TR532593|c3_g1_i8;TR565186|c2_g1_i3;TR529404|c5_g3_i4;TR551357|c1_g2_i1;TR565186|c2_g1_i8;TR602429|c3_g1_i3;TR384016|c4_g2_i1;TR522457|c1_g10_i1;TR602836|c0_g4_i1;TR603769|c1_g4_i1
GO:0005774	vacuolar membrane	CELLULAR_COMPONENT	NA	NA	NA	NA	NA	NA	NA	NA	0.000624886	4.84695e-05	18	86	NA	NA	NA	NA	NA	NA		NA	TR570135|c1_g1_i6;TR578833|c0_g5_i4;TR406821|c3_g2_i1;TR450663|c1_g1_i1;TR578833|c0_g5_i5;TR450663|c1_g1_i2;TR585096|c2_g2_i7;TR589212|c0_g3_i3;TR544982|c2_g1_i1;TR531291|c1_g1_i6;TR531291|c1_g1_i7;TR583710|c3_g2_i1;TR382335|c0_g4_i1;TR599405|c2_g3_i1;TR578833|c0_g5_i8;TR590376|c5_g1_i3;TR590566|c5_g1_i2;TR571360|c1_g4_i2
GO:0007169	transmembrane receptor protein tyrosine kinase signaling pathway	BIOLOGICAL_PROCESS	NA	NA	NA	NA	NA	NA	NA	NA	0.000624886	4.84695e-05	18	86	NA	NA	NA	NA	NA	NA		NA	TR578833|c0_g5_i4;TR578833|c0_g5_i5;TR536303|c1_g4_i1;TR536303|c1_g4_i2;TR536303|c1_g4_i4;TR607221|c1_g2_i1;TR607221|c1_g2_i2;TR523637|c2_g1_i1;TR544731|c0_g1_i8;TR395968|c1_g1_i1;TR544731|c0_g1_i9;TR578833|c0_g5_i8;TR403904|c3_g1_i2;TR573994|c2_g1_i1;TR61852|c1_g1_i1;TR379399|c11_g5_i2;TR571360|c1_g4_i2;TR532510|c3_g1_i3
GO:1902562	H4 histone acetyltransferase complex	CELLULAR_COMPONENT	NA	NA	NA	NA	NA	NA	NA	NA	0.000626358	4.86399e-05	10	27	NA	NA	NA	NA	NA	NA		NA	TR560734|c2_g1_i1;TR390312|c1_g3_i2;TR390312|c1_g3_i1;TR601162|c4_g1_i2;TR608955|c0_g4_i1;TR604118|c4_g2_i2;TR534539|c1_g2_i3;TR556578|c3_g7_i6;TR423552|c3_g3_i1;TR572976|c1_g2_i5
GO:0006534	cysteine metabolic process	BIOLOGICAL_PROCESS	NA	NA	NA	NA	NA	NA	NA	NA	0.000683501	5.33841e-05	8	16	NA	NA	NA	NA	NA	NA		NA	TR598200|c0_g1_i2;TR549845|c3_g5_i2;TR410911|c6_g1_i1;TR613514|c1_g1_i5;TR598200|c0_g1_i1;TR422497|c7_g2_i1;TR432919|c3_g3_i3;TR613514|c1_g1_i8
GO:0006418	tRNA aminoacylation for protein translation	BIOLOGICAL_PROCESS	NA	NA	NA	NA	NA	NA	NA	NA	0.00069064	5.40037e-05	20	104	NA	NA	NA	NA	NA	NA		NA	TR532422|c1_g1_i3;TR593711|c0_g1_i3;TR603146|c2_g1_i1;TR603146|c2_g1_i6;TR614386|c3_g2_i2;TR410941|c0_g1_i1;TR395802|c12_g1_i3;TR390001|c2_g1_i3;TR529791|c1_g1_i3;TR578818|c0_g1_i1;TR578818|c0_g1_i2;TR549302|c0_g2_i7;TR395802|c12_g1_i6;TR383993|c2_g2_i3;TR453822|c1_g1_i1;TR383993|c2_g2_i1;TR531111|c4_g2_i1;TR544124|c2_g1_i1;TR591514|c1_g1_i2;TR391815|c1_g1_i1
GO:0006268	DNA unwinding involved in DNA replication	BIOLOGICAL_PROCESS	NA	NA	NA	NA	NA	NA	NA	NA	0.000724335	5.68986e-05	6	7	NA	NA	NA	NA	NA	NA		NA	TR450613|c3_g1_i1;TR529054|c1_g4_i2;TR555346|c1_g5_i1;TR529054|c1_g4_i4;TR437324|c0_g1_i1;TR450613|c3_g1_i2
GO:0002521	leukocyte differentiation	BIOLOGICAL_PROCESS	NA	NA	NA	NA	NA	NA	NA	NA	0.000758389	5.97098e-05	12	41	NA	NA	NA	NA	NA	NA		NA	TR521343|c1_g1_i4;TR440067|c0_g1_i3;TR607221|c1_g2_i1;TR604264|c0_g1_i2;TR440067|c0_g1_i2;TR419268|c30_g4_i1;TR607221|c1_g2_i2;TR403688|c1_g1_i1;TR603937|c5_g2_i7;TR542642|c0_g1_i1;TR548430|c3_g5_i2;TR521343|c1_g1_i5
GO:0003727	single-stranded RNA binding	MOLECULAR_FUNCTION	NA	NA	NA	NA	NA	NA	NA	NA	0.00078853	6.24495e-05	10	28	NA	NA	NA	NA	NA	NA		NA	TR538168|c3_g3_i3;TR536303|c1_g4_i1;TR536303|c1_g4_i2;TR521343|c1_g1_i4;TR536303|c1_g4_i4;TR453582|c1_g4_i1;TR521343|c1_g1_i5;TR580932|c4_g2_i5;TR391575|c1_g1_i4;TR436159|c0_g1_i3
GO:0008641	ubiquitin-like modifier activating enzyme activity	MOLECULAR_FUNCTION	NA	NA	NA	NA	NA	NA	NA	NA	0.00078853	6.25784e-05	9	22	NA	NA	NA	NA	NA	NA		NA	TR562617|c0_g3_i3;TR583365|c2_g1_i1;TR545614|c1_g3_i1;TR544313|c8_g3_i5;TR554485|c4_g2_i5;TR559634|c7_g2_i2;TR586157|c1_g2_i2;TR554485|c4_g2_i9;TR554485|c4_g2_i6
GO:0031902	late endosome membrane	CELLULAR_COMPONENT	NA	NA	NA	NA	NA	NA	NA	NA	0.00078853	6.25784e-05	9	22	NA	NA	NA	NA	NA	NA		NA	TR570135|c1_g1_i6;TR578833|c0_g5_i4;TR410903|c5_g4_i1;TR578833|c0_g5_i5;TR575030|c1_g1_i1;TR599405|c2_g3_i1;TR578833|c0_g5_i8;TR543234|c1_g4_i6;TR543234|c1_g4_i5
GO:0006516	glycoprotein catabolic process	BIOLOGICAL_PROCESS	NA	NA	NA	NA	NA	NA	NA	NA	0.00078981	6.28927e-05	4	1	NA	NA	NA	NA	NA	NA		NA	TR587606|c0_g1_i2;TR588239|c4_g3_i2;TR588239|c4_g3_i1;TR545545|c0_g1_i2
GO:0008988	rRNA (adenine-N6-)-methyltransferase activity	MOLECULAR_FUNCTION	NA	NA	NA	NA	NA	NA	NA	NA	0.00078981	6.28927e-05	4	1	NA	NA	NA	NA	NA	NA		NA	TR565144|c5_g2_i3;TR521632|c2_g5_i1;TR565144|c5_g2_i5;TR549841|c3_g8_i1
GO:0002252	immune effector process	BIOLOGICAL_PROCESS	NA	NA	NA	NA	NA	NA	NA	NA	0.000810617	6.46951e-05	14	56	NA	NA	NA	NA	NA	NA		NA	TR537028|c1_g1_i1;TR533669|c0_g1_i1;TR604264|c0_g1_i2;TR581401|c0_g2_i1;TR524413|c3_g3_i3;TR569093|c8_g2_i10;TR610046|c9_g4_i1;TR610034|c2_g3_i3;TR527925|c1_g2_i1;TR536404|c3_g8_i2;TR403688|c1_g1_i1;TR557563|c2_g1_i4;TR542642|c0_g1_i1;TR527925|c1_g1_i2
GO:0004812	aminoacyl-tRNA ligase activity	MOLECULAR_FUNCTION	NA	NA	NA	NA	NA	NA	NA	NA	0.000849101	6.80714e-05	20	106	NA	NA	NA	NA	NA	NA		NA	TR532422|c1_g1_i3;TR593711|c0_g1_i3;TR603146|c2_g1_i1;TR603146|c2_g1_i6;TR614386|c3_g2_i2;TR410941|c0_g1_i1;TR395802|c12_g1_i3;TR390001|c2_g1_i3;TR529791|c1_g1_i3;TR578818|c0_g1_i1;TR578818|c0_g1_i2;TR549302|c0_g2_i7;TR395802|c12_g1_i6;TR383993|c2_g2_i3;TR453822|c1_g1_i1;TR383993|c2_g2_i1;TR531111|c4_g2_i1;TR544124|c2_g1_i1;TR591514|c1_g1_i2;TR391815|c1_g1_i1
GO:0062012	regulation of small molecule metabolic process	BIOLOGICAL_PROCESS	NA	NA	NA	NA	NA	NA	NA	NA	0.000902232	7.25738e-05	12	42	NA	NA	NA	NA	NA	NA		NA	TR579620|c4_g4_i1;TR379589|c0_g2_i7;TR560319|c2_g2_i3;TR390312|c1_g3_i2;TR573980|c2_g1_i2;TR390312|c1_g3_i1;TR379589|c0_g2_i2;TR607221|c1_g2_i1;TR386587|c2_g1_i6;TR607221|c1_g2_i2;TR529279|c5_g2_i4;TR442303|c0_g1_i5
GO:0070469	respirasome	CELLULAR_COMPONENT	NA	NA	NA	NA	NA	NA	NA	NA	0.000902232	7.25738e-05	12	42	NA	NA	NA	NA	NA	NA		NA	TR387313|c3_g1_i2;TR557629|c0_g3_i3;TR577668|c0_g3_i5;TR594513|c1_g1_i7;TR599820|c0_g2_i4;TR553096|c0_g5_i4;TR553096|c0_g5_i2;TR577668|c0_g3_i4;TR574788|c2_g1_i2;TR564231|c0_g1_i5;TR545905|c1_g2_i1;TR542485|c1_g2_i2
GO:0022008	neurogenesis	BIOLOGICAL_PROCESS	NA	NA	NA	NA	NA	NA	NA	NA	0.000902731	7.2695e-05	34	243	NA	NA	NA	NA	NA	NA		NA	TR577225|c1_g2_i13;TR401414|c1_g2_i1;TR422603|c3_g1_i3;TR395968|c1_g1_i1;TR379309|c2_g1_i1;TR604734|c1_g2_i4;TR555407|c0_g4_i1;TR528425|c1_g1_i1;TR596732|c0_g2_i5;TR602622|c1_g3_i1;TR588405|c3_g1_i3;TR559196|c1_g1_i1;TR539739|c4_g1_i2;TR606227|c2_g1_i4;TR566564|c2_g10_i8;TR558694|c2_g1_i1;TR608453|c2_g1_i3;TR518004|c3_g1_i2;TR571621|c2_g1_i2;TR613580|c2_g1_i4;TR390001|c2_g1_i3;TR403904|c3_g1_i2;T…
GO:0000380	alternative mRNA splicing, via spliceosome	BIOLOGICAL_PROCESS	NA	NA	NA	NA	NA	NA	NA	NA	0.000919225	7.43533e-05	8	17	NA	NA	NA	NA	NA	NA		NA	TR560167|c0_g4_i6;TR518952|c2_g1_i2;TR590357|c4_g2_i9;TR518952|c2_g1_i11;TR598710|c1_g1_i3;TR555594|c1_g1_i2;TR395976|c2_g1_i2;TR590357|c4_g2_i5
GO:0005687	U4 snRNP	CELLULAR_COMPONENT	NA	NA	NA	NA	NA	NA	NA	NA	0.000919225	7.43533e-05	8	17	NA	NA	NA	NA	NA	NA		NA	TR595472|c0_g3_i1;TR595472|c0_g3_i6;TR571176|c2_g1_i2;TR595472|c0_g3_i8;TR524413|c3_g3_i3;TR595472|c0_g3_i11;TR524413|c3_g3_i1;TR569998|c0_g1_i1
GO:0000062	fatty-acyl-CoA binding	MOLECULAR_FUNCTION	NA	NA	NA	NA	NA	NA	NA	NA	0.000937134	7.61385e-05	14	57	NA	NA	NA	NA	NA	NA		NA	TR379589|c0_g2_i7;TR379589|c0_g2_i2;TR587156|c0_g1_i2;TR593016|c2_g1_i2;TR576685|c1_g3_i1;TR586535|c3_g1_i4;TR568568|c6_g1_i5;TR530519|c4_g1_i4;TR432618|c2_g1_i2;TR530393|c2_g1_i3;TR589106|c5_g2_i2;TR559209|c1_g1_i7;TR559209|c1_g1_i6;TR561845|c2_g2_i8
GO:0004579	dolichyl-diphosphooligosaccharide-protein glycotransferase activity	MOLECULAR_FUNCTION	NA	NA	NA	NA	NA	NA	NA	NA	0.00093749	7.63357e-05	7	12	NA	NA	NA	NA	NA	NA		NA	TR588239|c4_g3_i2;TR588239|c4_g3_i1;TR545545|c0_g1_i4;TR442240|c1_g1_i1;TR537993|c3_g3_i2;TR603201|c3_g2_i6;TR545545|c0_g1_i2
GO:0016671	oxidoreductase activity, acting on a sulfur group of donors, disulfide as acceptor	MOLECULAR_FUNCTION	NA	NA	NA	NA	NA	NA	NA	NA	0.00093749	7.63357e-05	7	12	NA	NA	NA	NA	NA	NA		NA	TR384035|c15_g1_i4;TR531866|c1_g4_i1;TR569411|c0_g1_i2;TR569411|c0_g1_i1;TR555331|c4_g1_i1;TR531866|c1_g2_i1;TR555331|c4_g2_i1
GO:0000978	RNA polymerase II proximal promoter sequence-specific DNA binding	MOLECULAR_FUNCTION	NA	NA	NA	NA	NA	NA	NA	NA	0.000973652	7.9455e-05	10	29	NA	NA	NA	NA	NA	NA		NA	TR560734|c2_g1_i1;TR537830|c0_g1_i1;TR522168|c0_g2_i3;TR403688|c1_g1_i1;TR542642|c0_g1_i1;TR387279|c2_g2_i5;TR580932|c4_g2_i5;TR387279|c2_g2_i1;TR521793|c2_g1_i1;TR543035|c3_g7_i1
GO:0004478	methionine adenosyltransferase activity	MOLECULAR_FUNCTION	NA	NA	NA	NA	NA	NA	NA	NA	0.000995783	8.1708e-05	5	4	NA	NA	NA	NA	NA	NA		NA	TR517809|c2_g2_i1;TR454864|c0_g6_i1;TR454864|c0_g7_i1;TR520987|c0_g3_i1;TR454864|c0_g1_i1
GO:0004616	phosphogluconate dehydrogenase (decarboxylating) activity	MOLECULAR_FUNCTION	NA	NA	NA	NA	NA	NA	NA	NA	0.000995783	8.1708e-05	5	4	NA	NA	NA	NA	NA	NA		NA	TR539693|c1_g1_i2;TR539693|c1_g1_i1;TR539693|c1_g1_i5;TR540362|c2_g4_i2;TR540362|c2_g4_i1
GO:0008650	rRNA (uridine-2'-O-)-methyltransferase activity	MOLECULAR_FUNCTION	NA	NA	NA	NA	NA	NA	NA	NA	0.000995783	8.1708e-05	5	4	NA	NA	NA	NA	NA	NA		NA	TR565144|c5_g2_i3;TR565144|c5_g2_i5;TR605216|c0_g3_i2;TR549841|c3_g8_i1;TR605216|c0_g3_i4
GO:0016435	rRNA (guanine) methyltransferase activity	MOLECULAR_FUNCTION	NA	NA	NA	NA	NA	NA	NA	NA	0.000995783	8.1708e-05	5	4	NA	NA	NA	NA	NA	NA		NA	TR565144|c5_g2_i3;TR565144|c5_g2_i5;TR605216|c0_g3_i2;TR549841|c3_g8_i1;TR605216|c0_g3_i4
GO:0046961	proton-transporting ATPase activity, rotational mechanism	MOLECULAR_FUNCTION	NA	NA	NA	NA	NA	NA	NA	NA	0.00100216	8.24116e-05	9	23	NA	NA	NA	NA	NA	NA		NA	TR450663|c1_g1_i1;TR450663|c1_g1_i2;TR540942|c0_g1_i1;TR569082|c3_g3_i4;TR540942|c0_g1_i3;TR390323|c0_g1_i5;TR382335|c0_g4_i1;TR560265|c1_g3_i1;TR602771|c1_g5_i2
GO:0045944	positive regulation of transcription by RNA polymerase II	BIOLOGICAL_PROCESS	NA	NA	NA	NA	NA	NA	NA	NA	0.00101639	8.36729e-05	26	164	NA	NA	NA	NA	NA	NA		NA	TR581058|c2_g3_i4;TR533250|c3_g1_i3;TR390351|c3_g5_i4;TR581058|c2_g3_i1;TR607221|c1_g2_i1;TR607221|c1_g2_i2;TR405795|c2_g1_i3;TR398798|c1_g1_i1;TR573994|c2_g1_i1;TR549507|c2_g3_i5;TR542642|c0_g1_i1;TR559196|c1_g1_i1;TR387279|c2_g2_i5;TR387279|c2_g2_i1;TR521793|c2_g1_i1;TR588510|c1_g1_i4;TR613497|c0_g4_i5;TR403904|c3_g1_i2;TR417602|c2_g6_i1;TR584211|c2_g1_i3;TR420282|c0_g2_i3;TR390312|c1_g3_i2;TR3…
GO:0016646	oxidoreductase activity, acting on the CH-NH group of donors, NAD or NADP as acceptor	MOLECULAR_FUNCTION	NA	NA	NA	NA	NA	NA	NA	NA	0.00113765	9.44721e-05	6	8	NA	NA	NA	NA	NA	NA		NA	TR598200|c0_g1_i2;TR614420|c1_g2_i2;TR585968|c0_g1_i2;TR545030|c1_g1_i2;TR526381|c3_g4_i2;TR598200|c0_g1_i1
GO:0035999	tetrahydrofolate interconversion	BIOLOGICAL_PROCESS	NA	NA	NA	NA	NA	NA	NA	NA	0.00113765	9.44721e-05	6	8	NA	NA	NA	NA	NA	NA		NA	TR598200|c0_g1_i2;TR554957|c2_g2_i9;TR554957|c2_g2_i7;TR545030|c1_g1_i2;TR437284|c1_g1_i4;TR598200|c0_g1_i1
GO:0042288	MHC class I protein binding	MOLECULAR_FUNCTION	NA	NA	NA	NA	NA	NA	NA	NA	0.00113765	9.44721e-05	6	8	NA	NA	NA	NA	NA	NA		NA	TR610046|c9_g4_i1;TR527925|c1_g1_i2;TR527925|c1_g2_i1;TR536404|c3_g8_i2;TR520407|c3_g5_i2;TR520407|c3_g5_i1
GO:0042180	cellular ketone metabolic process	BIOLOGICAL_PROCESS	NA	NA	NA	NA	NA	NA	NA	NA	0.00118427	9.88755e-05	13	51	NA	NA	NA	NA	NA	NA		NA	TR604375|c0_g2_i1;TR379589|c0_g2_i7;TR379589|c0_g2_i2;TR579008|c2_g1_i3;TR453740|c2_g1_i3;TR390375|c2_g3_i1;TR579620|c4_g4_i1;TR555366|c2_g1_i1;TR386587|c2_g1_i6;TR600800|c1_g2_i3;TR533829|c2_g6_i1;TR524452|c2_g12_i3;TR524452|c2_g12_i2
GO:0000272	polysaccharide catabolic process	BIOLOGICAL_PROCESS	NA	NA	NA	NA	NA	NA	NA	NA	0.00121446	0.000101723	8	18	NA	NA	NA	NA	NA	NA		NA	TR556500|c1_g1_i1;TR602789|c2_g2_i1;TR560549|c1_g3_i1;TR607490|c1_g7_i1;TR603917|c0_g1_i3;TR574135|c1_g1_i5;TR549628|c2_g1_i4;TR574135|c1_g1_i1
GO:0031167	rRNA methylation	BIOLOGICAL_PROCESS	NA	NA	NA	NA	NA	NA	NA	NA	0.00121446	0.000101723	8	18	NA	NA	NA	NA	NA	NA		NA	TR549841|c3_g1_i3;TR565144|c5_g2_i3;TR565144|c5_g2_i5;TR565144|c5_g2_i8;TR605216|c0_g3_i2;TR549841|c3_g8_i1;TR605216|c0_g3_i4;TR393637|c3_g2_i2
GO:0042147	retrograde transport, endosome to Golgi	BIOLOGICAL_PROCESS	NA	NA	NA	NA	NA	NA	NA	NA	0.00126568	0.000107037	11	37	NA	NA	NA	NA	NA	NA		NA	TR578833|c0_g5_i4;TR549649|c1_g1_i7;TR578833|c0_g5_i5;TR549649|c1_g1_i3;TR614023|c1_g3_i1;TR531291|c1_g1_i6;TR531291|c1_g1_i7;TR578833|c0_g5_i8;TR543234|c1_g4_i6;TR589067|c0_g3_i8;TR543234|c1_g4_i5
GO:0044092	negative regulation of molecular function	BIOLOGICAL_PROCESS	NA	NA	NA	NA	NA	NA	NA	NA	0.00127889	0.000108498	23	138	NA	NA	NA	NA	NA	NA		NA	TR556500|c1_g1_i1;TR381245|c0_g1_i2;TR390007|c20_g1_i3;TR528954|c3_g2_i1;TR390007|c20_g1_i4;TR597874|c2_g1_i2;TR548430|c3_g5_i2;TR403904|c3_g1_i2;TR390375|c2_g3_i1;TR417602|c2_g6_i1;TR410687|c0_g1_i2;TR392879|c1_g5_i1;TR598266|c0_g2_i9;TR558656|c2_g1_i2;TR586708|c3_g2_i10;TR390007|c20_g1_i1;TR403688|c1_g1_i1;TR379399|c11_g5_i2;TR527304|c1_g1_i1;TR405783|c7_g1_i4;TR539827|c1_g1_i3;TR599519|c0_g1_i…
GO:0046890	regulation of lipid biosynthetic process	BIOLOGICAL_PROCESS	NA	NA	NA	NA	NA	NA	NA	NA	0.00130661	0.000111318	7	13	NA	NA	NA	NA	NA	NA		NA	TR450663|c1_g1_i1;TR379589|c0_g2_i7;TR450663|c1_g1_i2;TR588967|c2_g1_i1;TR379589|c0_g2_i2;TR610789|c6_g4_i5;TR577125|c0_g1_i4
GO:0008284	positive regulation of cell proliferation	BIOLOGICAL_PROCESS	NA	NA	NA	NA	NA	NA	NA	NA	0.00137787	0.000117513	16	76	NA	NA	NA	NA	NA	NA		NA	TR410883|c3_g4_i1;TR565144|c5_g2_i3;TR401414|c1_g2_i1;TR610679|c1_g1_i1;TR565144|c5_g2_i5;TR558694|c2_g1_i1;TR595472|c0_g3_i8;TR403904|c3_g1_i2;TR573994|c2_g1_i1;TR595472|c0_g3_i1;TR595472|c0_g3_i6;TR590376|c5_g1_i3;TR549507|c2_g3_i5;TR603937|c5_g2_i7;TR387279|c2_g2_i5;TR387279|c2_g2_i1
GO:0005643	nuclear pore	CELLULAR_COMPONENT	NA	NA	NA	NA	NA	NA	NA	NA	0.0014225	0.000121447	15	68	NA	NA	NA	NA	NA	NA		NA	TR606284|c4_g4_i1;TR537838|c3_g1_i3;TR537838|c3_g1_i4;TR529737|c0_g1_i3;TR389949|c12_g2_i2;TR592797|c6_g2_i4;TR565578|c4_g1_i2;TR575758|c2_g5_i1;TR405698|c1_g1_i2;TR440612|c3_g4_i6;TR551357|c1_g2_i1;TR530136|c1_g1_i2;TR520104|c1_g2_i1;TR525565|c4_g1_i2;TR580954|c2_g1_i1
GO:0004177	aminopeptidase activity	MOLECULAR_FUNCTION	NA	NA	NA	NA	NA	NA	NA	NA	0.00152414	0.000130535	11	38	NA	NA	NA	NA	NA	NA		NA	TR564522|c0_g4_i5;TR449340|c1_g1_i7;TR564522|c0_g4_i7;TR571270|c1_g5_i7;TR556768|c3_g2_i11;TR546260|c1_g4_i1;TR571270|c1_g5_i4;TR544989|c2_g4_i2;TR439611|c2_g2_i1;TR573553|c0_g1_i1;TR410852|c1_g2_i4
GO:0051539	4 iron, 4 sulfur cluster binding	MOLECULAR_FUNCTION	NA	NA	NA	NA	NA	NA	NA	NA	0.00152414	0.000130535	11	38	NA	NA	NA	NA	NA	NA		NA	TR437301|c7_g2_i1;TR555932|c3_g1_i2;TR555932|c3_g1_i1;TR519257|c2_g2_i2;TR519257|c2_g2_i1;TR564932|c7_g1_i1;TR594513|c1_g1_i7;TR599820|c0_g2_i4;TR594513|c1_g1_i3;TR567805|c0_g2_i2;TR564932|c7_g1_i6
GO:0006986	response to unfolded protein	BIOLOGICAL_PROCESS	NA	NA	NA	NA	NA	NA	NA	NA	0.00160396	0.000138091	9	25	NA	NA	NA	NA	NA	NA		NA	TR588239|c4_g3_i2;TR585928|c1_g3_i4;TR588239|c4_g3_i1;TR598327|c1_g2_i1;TR571360|c1_g4_i2;TR545545|c0_g1_i2;TR554474|c0_g1_i1;TR521793|c2_g1_i1;TR587106|c3_g1_i3
GO:0015662	ATPase activity, coupled to transmembrane movement of ions, phosphorylative mechanism	MOLECULAR_FUNCTION	NA	NA	NA	NA	NA	NA	NA	NA	0.00160396	0.000138091	9	25	NA	NA	NA	NA	NA	NA		NA	TR591843|c3_g1_i1;TR598749|c1_g1_i1;TR598749|c1_g2_i1;TR608823|c0_g1_i1;TR561758|c3_g1_i1;TR608823|c0_g1_i3;TR571360|c1_g4_i2;TR608823|c0_g1_i4;TR559401|c0_g13_i3
GO:0000790	nuclear chromatin	CELLULAR_COMPONENT	NA	NA	NA	NA	NA	NA	NA	NA	0.00164818	0.000142342	17	86	NA	NA	NA	NA	NA	NA		NA	TR532504|c0_g1_i1;TR557972|c0_g1_i2;TR580932|c4_g2_i5;TR575695|c0_g2_i1;TR560734|c2_g1_i1;TR395829|c5_g1_i3;TR549704|c0_g4_i6;TR442246|c1_g3_i3;TR548341|c0_g4_i2;TR547306|c0_g2_i2;TR609517|c3_g1_i7;TR442246|c1_g3_i2;TR549704|c0_g4_i1;TR606260|c3_g9_i6;TR609517|c3_g1_i4;TR379262|c1_g7_i1;TR543035|c3_g7_i1
GO:0006783	heme biosynthetic process	BIOLOGICAL_PROCESS	NA	NA	NA	NA	NA	NA	NA	NA	0.00172808	0.000149398	6	9	NA	NA	NA	NA	NA	NA		NA	TR570053|c0_g2_i2;TR423596|c1_g1_i2;TR549276|c3_g1_i1;TR557557|c1_g1_i1;TR564932|c7_g1_i1;TR564932|c7_g1_i6
GO:0016458	gene silencing	BIOLOGICAL_PROCESS	NA	NA	NA	NA	NA	NA	NA	NA	0.00173997	0.000150738	12	46	NA	NA	NA	NA	NA	NA		NA	TR410883|c3_g4_i1;TR594033|c0_g10_i2;TR544295|c2_g4_i3;TR533214|c0_g5_i1;TR610679|c1_g1_i1;TR403966|c1_g1_i3;TR604118|c4_g2_i2;TR609517|c3_g1_i7;TR565097|c1_g2_i4;TR557972|c0_g1_i2;TR609517|c3_g1_i4;TR379262|c1_g7_i1
GO:0006207	'de novo' pyrimidine nucleobase biosynthetic process	BIOLOGICAL_PROCESS	NA	NA	NA	NA	NA	NA	NA	NA	0.00176835	0.00015526	5	5	NA	NA	NA	NA	NA	NA		NA	TR440594|c15_g1_i1;TR395968|c1_g1_i1;TR530560|c1_g2_i1;TR530560|c1_g2_i2;TR379792|c1_g2_i2
GO:0098779	positive regulation of mitophagy in response to mitochondrial depolarization	BIOLOGICAL_PROCESS	NA	NA	NA	NA	NA	NA	NA	NA	0.00176835	0.00015526	5	5	NA	NA	NA	NA	NA	NA		NA	TR524413|c3_g3_i3;TR537028|c1_g1_i1;TR569093|c8_g2_i10;TR569998|c0_g1_i1;TR581401|c0_g2_i1
GO:0043966	histone H3 acetylation	BIOLOGICAL_PROCESS	NA	NA	NA	NA	NA	NA	NA	NA	0.00179176	0.000158281	7	14	NA	NA	NA	NA	NA	NA		NA	TR565186|c2_g1_i3;TR390312|c1_g3_i2;TR555407|c0_g4_i1;TR390312|c1_g3_i1;TR565186|c2_g1_i8;TR613497|c0_g4_i5;TR423552|c3_g3_i1
GO:0070063	RNA polymerase binding	MOLECULAR_FUNCTION	NA	NA	NA	NA	NA	NA	NA	NA	0.00179176	0.000158281	7	14	NA	NA	NA	NA	NA	NA		NA	TR565186|c2_g1_i3;TR581058|c2_g3_i4;TR555407|c0_g4_i1;TR581058|c2_g3_i1;TR565186|c2_g1_i8;TR573138|c2_g1_i10;TR573138|c2_g1_i9
GO:0006888	endoplasmic reticulum to Golgi vesicle-mediated transport	BIOLOGICAL_PROCESS	NA	NA	NA	NA	NA	NA	NA	NA	0.00184399	0.000163723	14	62	NA	NA	NA	NA	NA	NA		NA	TR533051|c2_g1_i3;TR537463|c3_g1_i10;TR563233|c3_g1_i2;TR543234|c1_g4_i6;TR448973|c2_g1_i1;TR543234|c1_g4_i5;TR537463|c3_g1_i1;TR560561|c1_g4_i3;TR611069|c1_g2_i1;TR588291|c0_g1_i2;TR454866|c1_g1_i3;TR379373|c0_g1_i5;TR580954|c2_g1_i1;TR379373|c0_g1_i6
GO:0030942	endoplasmic reticulum signal peptide binding	MOLECULAR_FUNCTION	NA	NA	NA	NA	NA	NA	NA	NA	0.00201467	0.0001796	4	2	NA	NA	NA	NA	NA	NA		NA	TR546108|c1_g2_i2;TR524158|c0_g1_i1;TR546108|c1_g2_i1;TR524158|c0_g1_i3
GO:0007006	mitochondrial membrane organization	BIOLOGICAL_PROCESS	NA	NA	NA	NA	NA	NA	NA	NA	0.00203066	0.000181573	8	20	NA	NA	NA	NA	NA	NA		NA	TR600664|c1_g1_i5;TR590376|c5_g1_i3;TR449301|c9_g4_i2;TR559956|c2_g2_i12;TR575730|c3_g2_i1;TR573984|c4_g2_i3;TR575730|c3_g2_i3;TR576162|c1_g1_i1
GO:0016574	histone ubiquitination	BIOLOGICAL_PROCESS	NA	NA	NA	NA	NA	NA	NA	NA	0.00203066	0.000181573	8	20	NA	NA	NA	NA	NA	NA		NA	TR607732|c3_g1_i2;TR581058|c2_g3_i4;TR581058|c2_g3_i1;TR595661|c10_g1_i2;TR532504|c0_g1_i1;TR570097|c0_g1_i1;TR567791|c0_g1_i3;TR398766|c1_g3_i5
GO:0005777	peroxisome	CELLULAR_COMPONENT	NA	NA	NA	NA	NA	NA	NA	NA	0.00204448	0.000183543	19	106	NA	NA	NA	NA	NA	NA		NA	TR411352|c1_g2_i3;TR411352|c1_g2_i2;TR580085|c2_g1_i6;TR531234|c3_g5_i2;TR579055|c1_g2_i7;TR529741|c1_g1_i1;TR524139|c1_g2_i2;TR432618|c2_g1_i2;TR517938|c1_g1_i1;TR428018|c4_g1_i1;TR593714|c1_g2_i13;TR578360|c2_g2_i1;TR577125|c0_g1_i4;TR530542|c0_g3_i1;TR417621|c3_g1_i1;TR599519|c0_g1_i3;TR561845|c2_g2_i8;TR580085|c2_g1_i1;TR560554|c2_g1_i1
GO:0031347	regulation of defense response	BIOLOGICAL_PROCESS	NA	NA	NA	NA	NA	NA	NA	NA	0.00209459	0.000188417	13	55	NA	NA	NA	NA	NA	NA		NA	TR608918|c0_g2_i1;TR537028|c1_g1_i1;TR581401|c0_g2_i1;TR550891|c1_g1_i1;TR524413|c3_g3_i3;TR443903|c1_g1_i1;TR569093|c8_g2_i10;TR403904|c3_g1_i2;TR608918|c0_g2_i3;TR607732|c3_g1_i2;TR579620|c4_g4_i1;TR386587|c2_g1_i6;TR531096|c2_g8_i1
GO:0042176	regulation of protein catabolic process	BIOLOGICAL_PROCESS	NA	NA	NA	NA	NA	NA	NA	NA	0.00209997	0.00018909	14	63	NA	NA	NA	NA	NA	NA		NA	TR578833|c0_g5_i4;TR578833|c0_g5_i5;TR533250|c3_g1_i3;TR578833|c0_g5_i8;TR602104|c1_g1_i2;TR390375|c2_g3_i1;TR610034|c2_g3_i3;TR541825|c2_g1_i1;TR598266|c0_g2_i9;TR379399|c11_g5_i2;TR520104|c1_g2_i1;TR576221|c0_g2_i10;TR610051|c2_g2_i2;TR533884|c3_g1_i1
GO:0040011	locomotion	BIOLOGICAL_PROCESS	NA	NA	NA	NA	NA	NA	NA	NA	0.00210146	0.000189413	34	257	NA	NA	NA	NA	NA	NA		NA	TR578833|c0_g5_i4;TR578833|c0_g5_i5;TR573980|c2_g1_i2;TR578833|c0_g5_i8;TR405670|c3_g1_i3;TR428010|c1_g1_i1;TR555407|c0_g4_i1;TR596732|c0_g2_i5;TR596732|c0_g2_i2;TR440092|c2_g3_i1;TR560193|c1_g4_i3;TR596732|c0_g2_i1;TR539437|c1_g1_i1;TR387279|c2_g2_i5;TR412441|c1_g5_i1;TR606227|c2_g1_i4;TR387279|c2_g2_i1;TR582592|c1_g1_i1;TR610033|c1_g1_i1;TR548112|c3_g2_i1;TR545614|c1_g3_i1;TR560850|c1_g1_i1;TR5…
GO:0008408	3'-5' exonuclease activity	MOLECULAR_FUNCTION	NA	NA	NA	NA	NA	NA	NA	NA	0.00211135	0.000190873	11	40	NA	NA	NA	NA	NA	NA		NA	TR575108|c1_g2_i3;TR575108|c1_g2_i1;TR551422|c2_g2_i2;TR595604|c1_g2_i3;TR387078|c2_g1_i1;TR401860|c9_g1_i3;TR590538|c1_g9_i3;TR551422|c2_g2_i1;TR598196|c1_g4_i3;TR600590|c1_g1_i1;TR450628|c3_g1_i4
GO:0010038	response to metal ion	BIOLOGICAL_PROCESS	NA	NA	NA	NA	NA	NA	NA	NA	0.00211135	0.000190873	11	40	NA	NA	NA	NA	NA	NA		NA	TR410883|c3_g4_i1;TR556500|c1_g1_i1;TR519257|c2_g2_i2;TR519257|c2_g2_i1;TR586190|c3_g8_i1;TR419268|c30_g4_i1;TR533183|c0_g1_i1;TR538894|c0_g2_i1;TR390375|c2_g3_i1;TR387118|c1_g1_i3;TR439683|c5_g3_i2
GO:0042060	wound healing	BIOLOGICAL_PROCESS	NA	NA	NA	NA	NA	NA	NA	NA	0.00211135	0.000190873	11	40	NA	NA	NA	NA	NA	NA		NA	TR603691|c2_g4_i2;TR564522|c0_g4_i5;TR518992|c0_g2_i3;TR564522|c0_g4_i7;TR560850|c1_g1_i1;TR547132|c5_g2_i1;TR603691|c2_g4_i1;TR557972|c0_g1_i2;TR422678|c3_g3_i2;TR405670|c3_g1_i3;TR403904|c3_g1_i2
GO:0005319	lipid transporter activity	MOLECULAR_FUNCTION	NA	NA	NA	NA	NA	NA	NA	NA	0.00230831	0.0002093	15	72	NA	NA	NA	NA	NA	NA		NA	TR411352|c1_g2_i3;TR609897|c1_g1_i8;TR411352|c1_g2_i2;TR609897|c1_g1_i9;TR611082|c1_g3_i1;TR561689|c5_g3_i6;TR589059|c0_g5_i3;TR611082|c1_g3_i10;TR561689|c5_g3_i4;TR530480|c6_g1_i4;TR387124|c2_g2_i1;TR561689|c5_g3_i2;TR611082|c1_g3_i8;TR557158|c2_g2_i1;TR387303|c3_g2_i2
GO:1902275	regulation of chromatin organization	BIOLOGICAL_PROCESS	NA	NA	NA	NA	NA	NA	NA	NA	0.00232968	0.000211446	12	48	NA	NA	NA	NA	NA	NA		NA	TR607732|c3_g1_i2;TR607221|c1_g2_i1;TR571621|c2_g1_i2;TR607221|c1_g2_i2;TR439684|c1_g2_i1;TR567791|c0_g1_i3;TR559196|c1_g1_i1;TR550891|c1_g1_i1;TR609517|c3_g1_i7;TR387279|c2_g2_i5;TR387279|c2_g2_i1;TR609517|c3_g1_i4
GO:0004028	3-chloroallyl aldehyde dehydrogenase activity	MOLECULAR_FUNCTION	NA	NA	NA	NA	NA	NA	NA	NA	0.00240348	0.000219243	3	0	NA	NA	NA	NA	NA	NA		NA	TR567783|c4_g2_i8;TR410759|c4_g3_i2;TR567783|c4_g2_i1
GO:0004197	cysteine-type endopeptidase activity	MOLECULAR_FUNCTION	NA	NA	NA	NA	NA	NA	NA	NA	0.00240348	0.00021944	13	56	NA	NA	NA	NA	NA	NA		NA	TR608061|c0_g2_i2;TR528988|c1_g1_i1;TR454934|c0_g8_i2;TR390007|c20_g1_i3;TR394992|c2_g1_i1;TR390007|c20_g1_i4;TR612481|c0_g2_i1;TR586015|c2_g2_i1;TR614376|c0_g1_i11;TR586015|c2_g2_i2;TR544753|c1_g2_i1;TR390007|c20_g1_i1;TR588293|c3_g2_i3
GO:0009256	10-formyltetrahydrofolate metabolic process	BIOLOGICAL_PROCESS	NA	NA	NA	NA	NA	NA	NA	NA	0.00240348	0.000219243	3	0	NA	NA	NA	NA	NA	NA		NA	TR598200|c0_g1_i2;TR526381|c3_g4_i2;TR598200|c0_g1_i1
GO:0043686	co-translational protein modification	BIOLOGICAL_PROCESS	NA	NA	NA	NA	NA	NA	NA	NA	0.00240348	0.000219243	3	0	NA	NA	NA	NA	NA	NA		NA	TR588239|c4_g3_i2;TR545545|c0_g1_i2;TR588239|c4_g3_i1
GO:0089701	U2AF	CELLULAR_COMPONENT	NA	NA	NA	NA	NA	NA	NA	NA	0.00240348	0.000219243	3	0	NA	NA	NA	NA	NA	NA		NA	TR538168|c3_g3_i3;TR584362|c0_g1_i1;TR608476|c3_g2_i3
GO:1901976	regulation of cell cycle checkpoint	BIOLOGICAL_PROCESS	NA	NA	NA	NA	NA	NA	NA	NA	0.00240801	0.000220069	7	15	NA	NA	NA	NA	NA	NA		NA	TR595472|c0_g3_i1;TR595472|c0_g3_i6;TR603937|c5_g2_i7;TR520104|c1_g2_i1;TR595472|c0_g3_i8;TR595472|c0_g3_i11;TR548430|c3_g5_i2
GO:0035601	protein deacylation	BIOLOGICAL_PROCESS	NA	NA	NA	NA	NA	NA	NA	NA	0.00242103	0.000222128	9	27	NA	NA	NA	NA	NA	NA		NA	TR537828|c0_g3_i5;TR610034|c2_g3_i3;TR537828|c0_g3_i4;TR559273|c4_g1_i3;TR604118|c4_g2_i2;TR614705|c2_g2_i2;TR550891|c1_g1_i1;TR448934|c0_g3_i2;TR448934|c0_g3_i1
GO:0003333	amino acid transmembrane transport	BIOLOGICAL_PROCESS	NA	NA	NA	NA	NA	NA	NA	NA	0.00255308	0.000235162	10	34	NA	NA	NA	NA	NA	NA		NA	TR396017|c0_g1_i1;TR546295|c2_g2_i2;TR596759|c6_g1_i1;TR596759|c6_g1_i2;TR426178|c1_g1_i2;TR387112|c1_g1_i1;TR590266|c3_g1_i2;TR387112|c1_g1_i3;TR387118|c1_g1_i3;TR387112|c1_g1_i6
GO:0032270	positive regulation of cellular protein metabolic process	BIOLOGICAL_PROCESS	NA	NA	NA	NA	NA	NA	NA	NA	0.00257245	0.000237176	32	239	NA	NA	NA	NA	NA	NA		NA	TR521426|c0_g1_i6;TR556500|c1_g1_i1;TR533250|c3_g1_i3;TR607221|c1_g2_i1;TR607221|c1_g2_i2;TR595472|c0_g3_i8;TR525516|c5_g1_i3;TR602104|c1_g1_i2;TR542485|c1_g2_i2;TR573994|c2_g1_i1;TR595472|c0_g3_i1;TR595472|c0_g3_i6;TR519248|c1_g3_i2;TR560512|c3_g4_i2;TR559196|c1_g1_i1;TR387279|c2_g2_i5;TR546371|c4_g1_i2;TR387279|c2_g2_i1;TR533884|c3_g1_i1;TR582592|c1_g1_i1;TR586190|c3_g8_i1;TR403904|c3_g1_i2;TR6…
GO:0008172	S-methyltransferase activity	MOLECULAR_FUNCTION	NA	NA	NA	NA	NA	NA	NA	NA	0.00257371	0.000237523	8	21	NA	NA	NA	NA	NA	NA		NA	TR565144|c5_g2_i3;TR565144|c5_g2_i5;TR610124|c2_g3_i3;TR593411|c2_g2_i8;TR610124|c2_g9_i2;TR593411|c2_g2_i3;TR549841|c3_g8_i1;TR593411|c2_g2_i1
GO:0030001	metal ion transport	BIOLOGICAL_PROCESS	NA	NA	NA	NA	NA	NA	NA	NA	0.00260297	0.000240457	44	372	NA	NA	NA	NA	NA	NA		NA	TR591843|c3_g1_i1;TR543574|c1_g2_i1;TR556500|c1_g1_i1;TR573980|c2_g1_i2;TR559547|c1_g3_i3;TR608823|c0_g1_i1;TR442244|c2_g1_i1;TR550340|c0_g1_i2;TR444714|c4_g1_i1;TR559401|c0_g13_i3;TR602104|c1_g1_i2;TR403928|c1_g1_i1;TR612586|c1_g1_i2;TR580471|c4_g2_i3;TR538488|c4_g2_i4;TR612586|c1_g1_i5;TR598749|c1_g2_i1;TR612586|c1_g1_i6;TR443936|c1_g1_i1;TR586929|c3_g1_i4;TR524106|c1_g4_i2;TR443936|c1_g1_i2;TR…
GO:1990204	oxidoreductase complex	CELLULAR_COMPONENT	NA	NA	NA	NA	NA	NA	NA	NA	0.00269165	0.000248891	12	49	NA	NA	NA	NA	NA	NA		NA	TR583389|c2_g2_i3;TR412422|c3_g1_i5;TR557629|c0_g3_i3;TR577668|c0_g3_i5;TR594513|c1_g1_i7;TR412459|c0_g1_i4;TR599820|c0_g2_i4;TR401891|c5_g1_i2;TR531096|c2_g8_i1;TR577668|c0_g3_i4;TR432594|c0_g1_i2;TR564231|c0_g1_i5
GO:0006066	alcohol metabolic process	BIOLOGICAL_PROCESS	NA	NA	NA	NA	NA	NA	NA	NA	0.00269959	0.000250118	14	65	NA	NA	NA	NA	NA	NA		NA	TR379589|c0_g2_i7;TR556500|c1_g1_i1;TR379589|c0_g2_i2;TR555425|c1_g2_i4;TR590254|c3_g1_i1;TR555425|c1_g2_i3;TR419268|c30_g4_i1;TR558657|c2_g1_i2;TR607533|c1_g4_i3;TR398798|c1_g1_i1;TR607533|c1_g4_i1;TR439702|c3_g1_i1;TR593714|c1_g2_i13;TR524605|c3_g1_i1
GO:0010639	negative regulation of organelle organization	BIOLOGICAL_PROCESS	NA	NA	NA	NA	NA	NA	NA	NA	0.00269959	0.000250118	14	65	NA	NA	NA	NA	NA	NA		NA	TR524670|c4_g6_i1;TR533669|c0_g1_i1;TR439684|c1_g2_i1;TR567791|c0_g1_i3;TR580493|c1_g7_i1;TR536026|c2_g5_i2;TR557972|c0_g1_i2;TR548430|c3_g5_i2;TR580932|c4_g2_i5;TR551564|c6_g2_i2;TR551564|c6_g2_i3;TR590376|c5_g1_i3;TR520104|c1_g2_i1;TR529979|c1_g1_i1
GO:0042803	protein homodimerization activity	MOLECULAR_FUNCTION	NA	NA	NA	NA	NA	NA	NA	NA	0.0027555	0.00025628	17	91	NA	NA	NA	NA	NA	NA		NA	TR411352|c1_g2_i3;TR411352|c1_g2_i2;TR521343|c1_g1_i4;TR583425|c1_g1_i3;TR543876|c0_g1_i1;TR410798|c1_g1_i3;TR403688|c1_g1_i1;TR401891|c5_g1_i2;TR577125|c0_g1_i4;TR520104|c1_g2_i1;TR594007|c0_g1_i3;TR607813|c2_g3_i1;TR422678|c3_g3_i2;TR527650|c3_g1_i1;TR607813|c2_g3_i2;TR521343|c1_g1_i5;TR527650|c3_g1_i3
GO:0010243	response to organonitrogen compound	BIOLOGICAL_PROCESS	NA	NA	NA	NA	NA	NA	NA	NA	0.00287448	0.000267861	20	119	NA	NA	NA	NA	NA	NA		NA	TR406821|c3_g2_i1;TR410883|c3_g4_i1;TR556500|c1_g1_i1;TR533250|c3_g1_i3;TR588239|c4_g3_i2;TR585928|c1_g3_i4;TR588239|c4_g3_i1;TR607221|c1_g2_i1;TR589212|c0_g3_i3;TR586190|c3_g8_i1;TR607221|c1_g2_i2;TR587606|c0_g1_i2;TR533149|c1_g1_i6;TR405795|c2_g1_i3;TR545545|c0_g1_i2;TR575758|c2_g5_i1;TR573994|c2_g1_i1;TR549361|c6_g1_i8;TR571360|c1_g4_i2;TR394994|c1_g2_i2
GO:0006556	S-adenosylmethionine biosynthetic process	BIOLOGICAL_PROCESS	NA	NA	NA	NA	NA	NA	NA	NA	0.00289122	0.000270459	5	6	NA	NA	NA	NA	NA	NA		NA	TR517809|c2_g2_i1;TR454864|c0_g6_i1;TR454864|c0_g7_i1;TR520987|c0_g3_i1;TR454864|c0_g1_i1
GO:0008312	7S RNA binding	MOLECULAR_FUNCTION	NA	NA	NA	NA	NA	NA	NA	NA	0.00289122	0.000270459	5	6	NA	NA	NA	NA	NA	NA		NA	TR559353|c2_g2_i2;TR546108|c1_g2_i2;TR524158|c0_g1_i1;TR546108|c1_g2_i1;TR524158|c0_g1_i3
GO:0043984	histone H4-K16 acetylation	BIOLOGICAL_PROCESS	NA	NA	NA	NA	NA	NA	NA	NA	0.00289122	0.000270459	5	6	NA	NA	NA	NA	NA	NA		NA	TR390312|c1_g3_i2;TR390312|c1_g3_i1;TR601162|c4_g1_i2;TR607221|c1_g2_i1;TR607221|c1_g2_i2
GO:0045930	negative regulation of mitotic cell cycle	BIOLOGICAL_PROCESS	NA	NA	NA	NA	NA	NA	NA	NA	0.003087	0.000291823	12	50	NA	NA	NA	NA	NA	NA		NA	TR410883|c3_g4_i1;TR581058|c2_g3_i4;TR581058|c2_g3_i1;TR533669|c0_g1_i1;TR586708|c3_g2_i10;TR520104|c1_g2_i1;TR387088|c0_g1_i1;TR590538|c1_g9_i3;TR536026|c2_g5_i2;TR548430|c3_g5_i2;TR602582|c5_g1_i2;TR403904|c3_g1_i2
GO:0051028	mRNA transport	BIOLOGICAL_PROCESS	NA	NA	NA	NA	NA	NA	NA	NA	0.003087	0.000291823	12	50	NA	NA	NA	NA	NA	NA		NA	TR560167|c0_g4_i6;TR405698|c1_g1_i2;TR549801|c1_g5_i1;TR577629|c0_g1_i1;TR530409|c2_g1_i7;TR551357|c1_g2_i1;TR530136|c1_g1_i2;TR598710|c1_g1_i3;TR595540|c0_g5_i1;TR532327|c5_g2_i6;TR597079|c8_g1_i2;TR532327|c5_g2_i4
GO:0005507	copper ion binding	MOLECULAR_FUNCTION	NA	NA	NA	NA	NA	NA	NA	NA	0.00311219	0.000294763	13	58	NA	NA	NA	NA	NA	NA		NA	TR573980|c2_g1_i2;TR562590|c4_g1_i9;TR564229|c0_g1_i1;TR597067|c1_g1_i2;TR556741|c0_g2_i6;TR390375|c2_g3_i1;TR530039|c1_g2_i5;TR453825|c1_g3_i5;TR580471|c4_g2_i3;TR443936|c1_g1_i1;TR443936|c1_g1_i2;TR594007|c0_g1_i3;TR602124|c1_g2_i4
GO:0060429	epithelium development	BIOLOGICAL_PROCESS	NA	NA	NA	NA	NA	NA	NA	NA	0.0031245	0.000296209	28	200	NA	NA	NA	NA	NA	NA		NA	TR381244|c1_g5_i1;TR528481|c1_g3_i1;TR401414|c1_g2_i1;TR532420|c1_g2_i6;TR423526|c1_g4_i1;TR405670|c3_g1_i3;TR525516|c5_g1_i3;TR528425|c1_g1_i1;TR586708|c3_g2_i10;TR588405|c3_g1_i3;TR560193|c1_g4_i3;TR521384|c6_g2_i2;TR582592|c1_g1_i1;TR598200|c0_g1_i2;TR586079|c2_g4_i2;TR574009|c1_g9_i3;TR560850|c1_g1_i1;TR558694|c2_g1_i1;TR598200|c0_g1_i1;TR606691|c1_g1_i3;TR579620|c4_g4_i1;TR541825|c2_g1_i1;TR…
GO:0031365	N-terminal protein amino acid modification	BIOLOGICAL_PROCESS	NA	NA	NA	NA	NA	NA	NA	NA	0.00315456	0.000299909	7	16	NA	NA	NA	NA	NA	NA		NA	TR381244|c1_g5_i1;TR610035|c2_g4_i1;TR611923|c4_g2_i3;TR611923|c4_g2_i2;TR557349|c1_g2_i1;TR557349|c1_g2_i3;TR385617|c1_g1_i1
GO:2001021	negative regulation of response to DNA damage stimulus	BIOLOGICAL_PROCESS	NA	NA	NA	NA	NA	NA	NA	NA	0.00315456	0.000299909	7	16	NA	NA	NA	NA	NA	NA		NA	TR595472|c0_g3_i1;TR541372|c2_g1_i2;TR595472|c0_g3_i6;TR602429|c3_g1_i3;TR567791|c0_g1_i3;TR595472|c0_g3_i8;TR595472|c0_g3_i11
GO:0005506	iron ion binding	MOLECULAR_FUNCTION	NA	NA	NA	NA	NA	NA	NA	NA	0.00322499	0.000307473	19	111	NA	NA	NA	NA	NA	NA		NA	TR607175|c1_g1_i8;TR521343|c1_g1_i4;TR564932|c7_g1_i1;TR418116|c2_g1_i1;TR521730|c8_g4_i4;TR403928|c1_g1_i1;TR607533|c1_g4_i3;TR521730|c8_g4_i3;TR607533|c1_g4_i1;TR437301|c7_g2_i1;TR448901|c4_g3_i3;TR592247|c1_g1_i1;TR565050|c1_g5_i11;TR525848|c0_g3_i1;TR422497|c7_g2_i1;TR565198|c1_g1_i1;TR521803|c2_g1_i1;TR521343|c1_g1_i5;TR564932|c7_g1_i6
GO:0005543	phospholipid binding	MOLECULAR_FUNCTION	NA	NA	NA	NA	NA	NA	NA	NA	0.00339879	0.000324519	20	121	NA	NA	NA	NA	NA	NA		NA	TR549649|c1_g1_i7;TR517973|c0_g1_i3;TR522018|c3_g1_i1;TR453519|c0_g7_i1;TR439630|c0_g1_i2;TR607221|c1_g2_i1;TR549649|c1_g1_i3;TR542981|c4_g2_i1;TR517973|c0_g1_i7;TR607221|c1_g2_i2;TR575030|c1_g1_i1;TR598247|c1_g2_i5;TR390775|c0_g10_i2;TR387247|c0_g1_i1;TR594522|c1_g2_i1;TR533114|c4_g7_i3;TR533114|c4_g7_i1;TR598337|c2_g1_i12;TR440627|c4_g15_i1;TR587527|c2_g1_i1
GO:0022406	membrane docking	BIOLOGICAL_PROCESS	NA	NA	NA	NA	NA	NA	NA	NA	0.00339879	0.000324654	11	43	NA	NA	NA	NA	NA	NA		NA	TR578833|c0_g5_i4;TR578833|c0_g5_i5;TR608541|c2_g1_i7;TR454866|c1_g1_i3;TR559524|c2_g1_i1;TR533149|c1_g1_i6;TR598338|c1_g3_i1;TR531259|c2_g2_i1;TR578833|c0_g5_i8;TR531259|c3_g3_i2;TR387221|c2_g1_i1
GO:0009314	response to radiation	BIOLOGICAL_PROCESS	NA	NA	NA	NA	NA	NA	NA	NA	0.00342365	0.000327335	14	67	NA	NA	NA	NA	NA	NA		NA	TR556500|c1_g1_i1;TR573980|c2_g1_i2;TR405797|c3_g1_i1;TR533669|c0_g1_i1;TR387078|c2_g1_i1;TR588552|c0_g2_i1;TR581401|c0_g2_i1;TR533183|c0_g1_i1;TR379336|c2_g2_i1;TR390001|c2_g1_i3;TR517929|c4_g2_i1;TR533236|c1_g3_i2;TR595661|c10_g1_i2;TR602429|c3_g1_i3
GO:0046185	aldehyde catabolic process	BIOLOGICAL_PROCESS	NA	NA	NA	NA	NA	NA	NA	NA	0.00347602	0.000332654	6	11	NA	NA	NA	NA	NA	NA		NA	TR600800|c1_g2_i3;TR555366|c2_g1_i1;TR576359|c1_g4_i2;TR533829|c2_g6_i1;TR576359|c1_g4_i3;TR390375|c2_g3_i1
GO:0016763	transferase activity, transferring pentosyl groups	MOLECULAR_FUNCTION	NA	NA	NA	NA	NA	NA	NA	NA	0.00354315	0.000340033	13	59	NA	NA	NA	NA	NA	NA		NA	TR555972|c4_g1_i3;TR603706|c1_g5_i1;TR546279|c3_g1_i3;TR546279|c3_g1_i5;TR567642|c1_g4_i1;TR401871|c0_g1_i4;TR401871|c0_g1_i3;TR379881|c2_g7_i2;TR401871|c0_g1_i1;TR530560|c1_g2_i1;TR381275|c0_g7_i2;TR530560|c1_g2_i2;TR591095|c2_g1_i3
GO:0030660	Golgi-associated vesicle membrane	CELLULAR_COMPONENT	NA	NA	NA	NA	NA	NA	NA	NA	0.00354315	0.000340033	13	59	NA	NA	NA	NA	NA	NA		NA	TR533051|c2_g1_i3;TR392882|c0_g1_i1;TR398797|c1_g1_i2;TR386560|c0_g2_i2;TR532420|c1_g2_i6;TR610107|c3_g3_i2;TR543234|c1_g4_i6;TR448973|c2_g1_i1;TR543234|c1_g4_i5;TR590193|c4_g1_i1;TR560561|c1_g4_i3;TR454866|c1_g1_i3;TR580954|c2_g1_i1
GO:1901701	cellular response to oxygen-containing compound	BIOLOGICAL_PROCESS	NA	NA	NA	NA	NA	NA	NA	NA	0.00354315	0.000339548	19	112	NA	NA	NA	NA	NA	NA		NA	TR406821|c3_g2_i1;TR410883|c3_g4_i1;TR559786|c0_g1_i3;TR607221|c1_g2_i1;TR589212|c0_g3_i3;TR573146|c1_g2_i1;TR586190|c3_g8_i1;TR607221|c1_g2_i2;TR533149|c1_g1_i6;TR550891|c1_g1_i1;TR390375|c2_g3_i1;TR575758|c2_g5_i1;TR573994|c2_g1_i1;TR549361|c6_g1_i8;TR576359|c1_g4_i2;TR576359|c1_g4_i3;TR594007|c0_g1_i3;TR559196|c1_g1_i1;TR571360|c1_g4_i2
GO:0043900	regulation of multi-organism process	BIOLOGICAL_PROCESS	NA	NA	NA	NA	NA	NA	NA	NA	0.00354856	0.000340871	12	51	NA	NA	NA	NA	NA	NA		NA	TR578833|c0_g5_i4;TR578833|c0_g5_i5;TR537028|c1_g1_i1;TR595661|c10_g1_i2;TR598266|c0_g2_i9;TR551422|c2_g2_i2;TR581401|c0_g2_i1;TR559196|c1_g1_i1;TR524413|c3_g3_i3;TR551422|c2_g2_i1;TR578833|c0_g5_i8;TR569093|c8_g2_i10
GO:0140013	meiotic nuclear division	BIOLOGICAL_PROCESS	NA	NA	NA	NA	NA	NA	NA	NA	0.00361337	0.00034742	15	76	NA	NA	NA	NA	NA	NA		NA	TR577225|c1_g2_i13;TR405797|c3_g1_i1;TR533669|c0_g1_i1;TR551422|c2_g2_i2;TR538858|c1_g1_i2;TR551422|c2_g2_i1;TR557972|c0_g1_i2;TR450628|c3_g1_i4;TR606691|c1_g1_i3;TR401366|c1_g3_i4;TR598266|c0_g2_i9;TR401366|c1_g3_i2;TR595410|c3_g1_i1;TR526817|c7_g1_i2;TR599519|c0_g1_i3
GO:0016571	histone methylation	BIOLOGICAL_PROCESS	NA	NA	NA	NA	NA	NA	NA	NA	0.00370675	0.000356732	16	85	NA	NA	NA	NA	NA	NA		NA	TR429480|c2_g1_i1;TR429480|c2_g1_i3;TR607221|c1_g2_i1;TR571621|c2_g1_i3;TR571621|c2_g1_i2;TR607221|c1_g2_i2;TR571621|c2_g1_i5;TR571621|c2_g1_i9;TR393637|c3_g2_i2;TR390312|c1_g3_i2;TR390312|c1_g3_i1;TR559196|c1_g1_i1;TR387279|c2_g2_i5;TR526406|c5_g2_i1;TR387279|c2_g2_i1;TR526406|c5_g2_i3
GO:0071495	cellular response to endogenous stimulus	BIOLOGICAL_PROCESS	NA	NA	NA	NA	NA	NA	NA	NA	0.00380615	0.000366981	28	203	NA	NA	NA	NA	NA	NA		NA	TR406821|c3_g2_i1;TR589545|c0_g1_i1;TR536303|c1_g4_i1;TR536303|c1_g4_i2;TR401269|c7_g2_i1;TR536303|c1_g4_i4;TR607221|c1_g2_i1;TR607221|c1_g2_i2;TR533149|c1_g1_i6;TR560294|c4_g2_i2;TR390375|c2_g3_i1;TR575758|c2_g5_i1;TR573994|c2_g1_i1;TR549361|c6_g1_i8;TR558013|c3_g4_i2;TR602622|c1_g3_i1;TR590538|c1_g9_i3;TR559196|c1_g1_i1;TR571360|c1_g4_i2;TR401269|c7_g2_i2;TR582592|c1_g1_i1;TR410883|c3_g4_i1;TR5…
GO:0032040	small-subunit processome	CELLULAR_COMPONENT	NA	NA	NA	NA	NA	NA	NA	NA	0.00397399	0.000383878	11	44	NA	NA	NA	NA	NA	NA		NA	TR604415|c1_g1_i3;TR420290|c0_g3_i1;TR529384|c1_g2_i2;TR607886|c1_g4_i1;TR540658|c1_g1_i3;TR536442|c0_g1_i8;TR535834|c3_g2_i3;TR581012|c4_g1_i1;TR581012|c4_g1_i2;TR393637|c3_g2_i2;TR527905|c1_g1_i1
GO:0007507	heart development	BIOLOGICAL_PROCESS	NA	NA	NA	NA	NA	NA	NA	NA	0.00402094	0.000388774	18	104	NA	NA	NA	NA	NA	NA		NA	TR598200|c0_g1_i2;TR521343|c1_g1_i4;TR401414|c1_g2_i1;TR571176|c2_g1_i2;TR520987|c0_g3_i1;TR558694|c2_g1_i1;TR598200|c0_g1_i1;TR595472|c0_g3_i8;TR576050|c0_g1_i2;TR606691|c1_g1_i3;TR595472|c0_g3_i1;TR567783|c4_g2_i1;TR595472|c0_g3_i6;TR567783|c4_g2_i8;TR539742|c0_g1_i1;TR603655|c0_g3_i3;TR521343|c1_g1_i5;TR545778|c1_g2_i1
GO:0016485	protein processing	BIOLOGICAL_PROCESS	NA	NA	NA	NA	NA	NA	NA	NA	0.00402654	0.000392208	15	77	NA	NA	NA	NA	NA	NA		NA	TR577871|c2_g5_i6;TR600869|c1_g2_i1;TR600869|c1_g2_i3;TR563547|c0_g1_i6;TR535566|c1_g1_i1;TR557629|c0_g3_i3;TR393572|c1_g5_i1;TR539742|c0_g1_i1;TR547132|c5_g2_i1;TR559956|c2_g2_i12;TR565882|c1_g3_i1;TR383972|c1_g1_i4;TR521384|c6_g2_i2;TR588897|c2_g2_i4;TR560554|c2_g1_i1
GO:0071004	U2-type prespliceosome	CELLULAR_COMPONENT	NA	NA	NA	NA	NA	NA	NA	NA	0.00402654	0.000391792	8	23	NA	NA	NA	NA	NA	NA		NA	TR527832|c2_g1_i2;TR531872|c5_g1_i3;TR538168|c3_g3_i3;TR531872|c5_g1_i4;TR524413|c3_g3_i3;TR524413|c3_g3_i1;TR403900|c1_g1_i1;TR531872|c5_g1_i2
GO:0072666	establishment of protein localization to vacuole	BIOLOGICAL_PROCESS	NA	NA	NA	NA	NA	NA	NA	NA	0.00402654	0.000391792	8	23	NA	NA	NA	NA	NA	NA		NA	TR578833|c0_g5_i4;TR578833|c0_g5_i5;TR608025|c5_g7_i1;TR583425|c1_g1_i3;TR575030|c1_g1_i1;TR578833|c0_g5_i8;TR543234|c1_g4_i6;TR543234|c1_g4_i5
GO:0006336	DNA replication-independent nucleosome assembly	BIOLOGICAL_PROCESS	NA	NA	NA	NA	NA	NA	NA	NA	0.00404724	0.000398947	4	3	NA	NA	NA	NA	NA	NA		NA	TR549704|c0_g4_i6;TR557972|c0_g1_i2;TR549704|c0_g4_i1;TR442244|c2_g1_i1
GO:0006850	mitochondrial pyruvate transmembrane transport	BIOLOGICAL_PROCESS	NA	NA	NA	NA	NA	NA	NA	NA	0.00404724	0.000398947	4	3	NA	NA	NA	NA	NA	NA		NA	TR523027|c2_g1_i5;TR531517|c3_g2_i4;TR523027|c2_g1_i1;TR531517|c3_g2_i3
GO:0009383	rRNA (cytosine-C5-)-methyltransferase activity	MOLECULAR_FUNCTION	NA	NA	NA	NA	NA	NA	NA	NA	0.00404724	0.000398947	4	3	NA	NA	NA	NA	NA	NA		NA	TR565144|c5_g2_i3;TR565144|c5_g2_i5;TR549841|c3_g8_i1;TR565144|c5_g2_i8
GO:0010248	establishment or maintenance of transmembrane electrochemical gradient	BIOLOGICAL_PROCESS	NA	NA	NA	NA	NA	NA	NA	NA	0.00404724	0.000398947	4	3	NA	NA	NA	NA	NA	NA		NA	TR591843|c3_g1_i1;TR608823|c0_g1_i3;TR608823|c0_g1_i4;TR608823|c0_g1_i1
GO:0060590	ATPase regulator activity	MOLECULAR_FUNCTION	NA	NA	NA	NA	NA	NA	NA	NA	0.00404724	0.000398947	4	3	NA	NA	NA	NA	NA	NA		NA	TR381198|c3_g1_i2;TR566564|c2_g10_i8;TR607813|c2_g3_i1;TR607813|c2_g3_i2
GO:0090383	phagosome acidification	BIOLOGICAL_PROCESS	NA	NA	NA	NA	NA	NA	NA	NA	0.00404724	0.000398947	4	3	NA	NA	NA	NA	NA	NA		NA	TR578833|c0_g5_i4;TR578833|c0_g5_i5;TR571360|c1_g4_i2;TR578833|c0_g5_i8
GO:0004181	metallocarboxypeptidase activity	MOLECULAR_FUNCTION	NA	NA	NA	NA	NA	NA	NA	NA	0.00406491	0.000401419	7	17	NA	NA	NA	NA	NA	NA		NA	TR523916|c1_g4_i1;TR390029|c3_g1_i4;TR588897|c2_g2_i1;TR593070|c3_g1_i5;TR588897|c2_g2_i2;TR588897|c2_g2_i4;TR593070|c3_g1_i1
GO:0010485	H4 histone acetyltransferase activity	MOLECULAR_FUNCTION	NA	NA	NA	NA	NA	NA	NA	NA	0.00406491	0.000401419	7	17	NA	NA	NA	NA	NA	NA		NA	TR390312|c1_g3_i2;TR381244|c1_g5_i1;TR555407|c0_g4_i1;TR390312|c1_g3_i1;TR607221|c1_g2_i1;TR393649|c0_g10_i1;TR607221|c1_g2_i2
GO:0015171	amino acid transmembrane transporter activity	MOLECULAR_FUNCTION	NA	NA	NA	NA	NA	NA	NA	NA	0.00420747	0.000415875	10	37	NA	NA	NA	NA	NA	NA		NA	TR396017|c0_g1_i1;TR546295|c2_g2_i2;TR596759|c6_g1_i1;TR596759|c6_g1_i2;TR426178|c1_g1_i2;TR387112|c1_g1_i1;TR590266|c3_g1_i2;TR387112|c1_g1_i3;TR387118|c1_g1_i3;TR387112|c1_g1_i6
GO:0005929	cilium	CELLULAR_COMPONENT	NA	NA	NA	NA	NA	NA	NA	NA	0.00431465	0.00042763	39	326	NA	NA	NA	NA	NA	NA		NA	TR436211|c1_g3_i1;TR594484|c0_g1_i4;TR401414|c1_g2_i1;TR549670|c2_g7_i6;TR522154|c0_g4_i6;TR425147|c2_g1_i1;TR384052|c3_g3_i1;TR423526|c1_g4_i1;TR548176|c0_g1_i1;TR564000|c0_g1_i1;TR449345|c1_g2_i1;TR440092|c2_g3_i1;TR522115|c1_g2_i1;TR610768|c3_g2_i2;TR521384|c6_g2_i2;TR412441|c1_g5_i1;TR527178|c4_g3_i1;TR549140|c2_g1_i2;TR543618|c0_g1_i1;TR524670|c4_g6_i1;TR403971|c2_g2_i2;TR599399|c1_g1_i3;TR6…
GO:0009410	response to xenobiotic stimulus	BIOLOGICAL_PROCESS	NA	NA	NA	NA	NA	NA	NA	NA	0.00443324	0.000440578	5	7	NA	NA	NA	NA	NA	NA		NA	TR422497|c7_g2_i1;TR556500|c1_g1_i1;TR608485|c2_g2_i3;TR608485|c2_g2_i4;TR586190|c3_g8_i1
GO:0030658	transport vesicle membrane	CELLULAR_COMPONENT	NA	NA	NA	NA	NA	NA	NA	NA	0.00453901	0.000451904	11	45	NA	NA	NA	NA	NA	NA		NA	TR609292|c1_g3_i7;TR533051|c2_g1_i3;TR454866|c1_g1_i3;TR398797|c1_g1_i2;TR386560|c0_g2_i2;TR598337|c2_g1_i12;TR580954|c2_g1_i1;TR543234|c1_g4_i6;TR609292|c1_g3_i1;TR448973|c2_g1_i1;TR543234|c1_g4_i5
GO:0098791	Golgi subcompartment	CELLULAR_COMPONENT	NA	NA	NA	NA	NA	NA	NA	NA	0.00466178	0.000464545	25	175	NA	NA	NA	NA	NA	NA		NA	TR392882|c0_g1_i1;TR614023|c1_g3_i1;TR545656|c5_g2_i1;TR532420|c1_g2_i6;TR517724|c0_g5_i2;TR597874|c2_g1_i2;TR563233|c3_g1_i2;TR398798|c1_g1_i1;TR602182|c1_g10_i3;TR385595|c0_g2_i5;TR598338|c1_g3_i1;TR585096|c2_g2_i7;TR537463|c3_g1_i10;TR403904|c3_g1_i2;TR547319|c1_g2_i3;TR602182|c1_g2_i3;TR590193|c4_g1_i1;TR537463|c3_g1_i1;TR611069|c1_g2_i1;TR454866|c1_g1_i3;TR589059|c0_g5_i3;TR594424|c2_g3_i6;T…
GO:0051101	regulation of DNA binding	BIOLOGICAL_PROCESS	NA	NA	NA	NA	NA	NA	NA	NA	0.00473931	0.000473549	6	12	NA	NA	NA	NA	NA	NA		NA	TR401366|c1_g3_i4;TR556500|c1_g1_i1;TR526406|c5_g2_i1;TR401366|c1_g3_i2;TR526406|c5_g2_i3;TR576162|c1_g1_i1
GO:0045637	regulation of myeloid cell differentiation	BIOLOGICAL_PROCESS	NA	NA	NA	NA	NA	NA	NA	NA	0.00494347	0.000494919	8	24	NA	NA	NA	NA	NA	NA		NA	TR581058|c2_g3_i4;TR581058|c2_g3_i1;TR607221|c1_g2_i1;TR442244|c2_g1_i1;TR419268|c30_g4_i1;TR571621|c2_g1_i2;TR607221|c1_g2_i2;TR603937|c5_g2_i7
GO:0051225	spindle assembly	BIOLOGICAL_PROCESS	NA	NA	NA	NA	NA	NA	NA	NA	0.00494347	0.000494919	8	24	NA	NA	NA	NA	NA	NA		NA	TR605066|c0_g2_i2;TR598266|c0_g2_i9;TR381275|c0_g7_i2;TR413102|c1_g1_i3;TR413095|c0_g1_i1;TR520407|c3_g5_i2;TR520407|c3_g5_i1;TR595552|c0_g5_i7
GO:2001252	positive regulation of chromosome organization	BIOLOGICAL_PROCESS	NA	NA	NA	NA	NA	NA	NA	NA	0.00495768	0.000497148	10	38	NA	NA	NA	NA	NA	NA		NA	TR607732|c3_g1_i2;TR537463|c3_g1_i1;TR607221|c1_g2_i1;TR381275|c0_g7_i2;TR607221|c1_g2_i2;TR379336|c2_g2_i1;TR537463|c3_g1_i10;TR559196|c1_g1_i1;TR387279|c2_g2_i5;TR387279|c2_g2_i1
GO:0016881	acid-amino acid ligase activity	MOLECULAR_FUNCTION	NA	NA	NA	NA	NA	NA	NA	NA	0.00514699	0.000518442	9	31	NA	NA	NA	NA	NA	NA		NA	TR417614|c2_g1_i1;TR545614|c1_g3_i1;TR448955|c0_g1_i1;TR558013|c3_g4_i2;TR611773|c5_g3_i5;TR423526|c1_g4_i1;TR554485|c4_g2_i9;TR398766|c1_g3_i5;TR387047|c5_g7_i2
GO:0033267	axon part	CELLULAR_COMPONENT	NA	NA	NA	NA	NA	NA	NA	NA	0.00514699	0.000518442	9	31	NA	NA	NA	NA	NA	NA		NA	TR575758|c2_g5_i1;TR427990|c0_g1_i1;TR578833|c0_g5_i5;TR556500|c1_g1_i1;TR401269|c7_g2_i1;TR598266|c0_g2_i9;TR518004|c3_g1_i2;TR571360|c1_g4_i2;TR401269|c7_g2_i2
GO:0000054	ribosomal subunit export from nucleus	BIOLOGICAL_PROCESS	NA	NA	NA	NA	NA	NA	NA	NA	0.00521079	0.000528611	7	18	NA	NA	NA	NA	NA	NA		NA	TR607750|c6_g1_i5;TR574268|c0_g16_i1;TR607750|c6_g1_i11;TR517855|c0_g3_i1;TR607750|c6_g1_i2;TR607750|c6_g1_i13;TR379540|c2_g1_i1
GO:0002449	lymphocyte mediated immunity	BIOLOGICAL_PROCESS	NA	NA	NA	NA	NA	NA	NA	NA	0.00521079	0.000528611	7	18	NA	NA	NA	NA	NA	NA		NA	TR610046|c9_g4_i1;TR527925|c1_g2_i1;TR533669|c0_g1_i1;TR536404|c3_g8_i2;TR403688|c1_g1_i1;TR542642|c0_g1_i1;TR527925|c1_g1_i2
GO:0043666	regulation of phosphoprotein phosphatase activity	BIOLOGICAL_PROCESS	NA	NA	NA	NA	NA	NA	NA	NA	0.00521079	0.000528611	7	18	NA	NA	NA	NA	NA	NA		NA	TR556500|c1_g1_i1;TR429522|c2_g1_i1;TR562671|c1_g2_i1;TR555050|c0_g1_i1;TR551422|c2_g2_i2;TR381253|c1_g1_i1;TR551422|c2_g2_i1
GO:0009725	response to hormone	BIOLOGICAL_PROCESS	NA	NA	NA	NA	NA	NA	NA	NA	0.0055175	0.000561706	20	127	NA	NA	NA	NA	NA	NA		NA	TR410883|c3_g4_i1;TR556500|c1_g1_i1;TR401269|c7_g2_i1;TR607221|c1_g2_i1;TR586190|c3_g8_i1;TR607221|c1_g2_i2;TR533149|c1_g1_i6;TR524413|c3_g3_i3;TR557972|c0_g1_i2;TR524413|c3_g3_i1;TR390375|c2_g3_i1;TR575758|c2_g5_i1;TR610034|c2_g3_i3;TR573994|c2_g1_i1;TR549361|c6_g1_i8;TR558656|c2_g1_i2;TR590538|c1_g9_i3;TR571360|c1_g4_i2;TR401269|c7_g2_i2;TR582592|c1_g1_i1
GO:0006955	immune response	BIOLOGICAL_PROCESS	NA	NA	NA	NA	NA	NA	NA	NA	0.00557686	0.00056825	21	137	NA	NA	NA	NA	NA	NA		NA	TR556500|c1_g1_i1;TR608918|c0_g2_i1;TR533669|c0_g1_i1;TR604264|c0_g1_i2;TR562650|c2_g1_i2;TR525529|c1_g2_i1;TR595472|c0_g3_i11;TR443903|c1_g1_i1;TR525529|c1_g2_i3;TR403904|c3_g1_i2;TR608918|c0_g2_i3;TR607732|c3_g1_i2;TR610046|c9_g4_i1;TR579620|c4_g4_i1;TR610034|c2_g3_i3;TR527925|c1_g2_i1;TR536404|c3_g8_i2;TR386587|c2_g1_i6;TR403688|c1_g1_i1;TR542642|c0_g1_i1;TR527925|c1_g1_i2
GO:0004722	protein serine/threonine phosphatase activity	MOLECULAR_FUNCTION	NA	NA	NA	NA	NA	NA	NA	NA	0.00603739	0.000618969	8	25	NA	NA	NA	NA	NA	NA		NA	TR587630|c3_g1_i4;TR551422|c2_g2_i2;TR539723|c0_g1_i3;TR539723|c0_g1_i1;TR539723|c0_g1_i2;TR432531|c1_g4_i1;TR551422|c2_g2_i1;TR541759|c3_g2_i4
GO:0010466	negative regulation of peptidase activity	BIOLOGICAL_PROCESS	NA	NA	NA	NA	NA	NA	NA	NA	0.00603739	0.00061843	11	47	NA	NA	NA	NA	NA	NA		NA	TR410687|c0_g1_i2;TR392879|c1_g5_i1;TR586708|c3_g2_i10;TR390007|c20_g1_i1;TR390007|c20_g1_i3;TR528954|c3_g2_i1;TR390007|c20_g1_i4;TR405783|c7_g1_i4;TR548430|c3_g5_i2;TR539827|c1_g1_i3;TR390375|c2_g3_i1
GO:0030120	vesicle coat	CELLULAR_COMPONENT	NA	NA	NA	NA	NA	NA	NA	NA	0.00603739	0.00061843	11	47	NA	NA	NA	NA	NA	NA		NA	TR533051|c2_g1_i3;TR560561|c1_g4_i3;TR392882|c0_g1_i1;TR398797|c1_g1_i2;TR386560|c0_g2_i2;TR532420|c1_g2_i6;TR548406|c0_g1_i2;TR580954|c2_g1_i1;TR610107|c3_g3_i2;TR448973|c2_g1_i1;TR590193|c4_g1_i1
GO:0032786	positive regulation of DNA-templated transcription, elongation	BIOLOGICAL_PROCESS	NA	NA	NA	NA	NA	NA	NA	NA	0.00603739	0.000618969	8	25	NA	NA	NA	NA	NA	NA		NA	TR584211|c2_g1_i3;TR581058|c2_g3_i4;TR390351|c3_g5_i4;TR581058|c2_g3_i1;TR595472|c0_g3_i1;TR595472|c0_g3_i6;TR595472|c0_g3_i8;TR595472|c0_g3_i11
GO:0060041	retina development in camera-type eye	BIOLOGICAL_PROCESS	NA	NA	NA	NA	NA	NA	NA	NA	0.00603739	0.000618969	8	25	NA	NA	NA	NA	NA	NA		NA	TR560734|c2_g1_i1;TR521343|c1_g1_i4;TR450613|c3_g1_i1;TR395968|c1_g1_i1;TR521343|c1_g1_i5;TR450613|c3_g1_i3;TR572976|c1_g2_i5;TR450613|c3_g1_i2
GO:0045292	mRNA cis splicing, via spliceosome	BIOLOGICAL_PROCESS	NA	NA	NA	NA	NA	NA	NA	NA	0.00636257	0.000656878	6	13	NA	NA	NA	NA	NA	NA		NA	TR526798|c2_g2_i4;TR549801|c1_g5_i1;TR590357|c4_g2_i9;TR565097|c1_g2_i4;TR403900|c1_g1_i1;TR590357|c4_g2_i5
GO:0051216	cartilage development	BIOLOGICAL_PROCESS	NA	NA	NA	NA	NA	NA	NA	NA	0.00636257	0.000656878	6	13	NA	NA	NA	NA	NA	NA		NA	TR538131|c2_g2_i8;TR562603|c1_g2_i2;TR428010|c1_g1_i1;TR519669|c2_g1_i1;TR538131|c2_g2_i4;TR538131|c2_g2_i15
GO:0018105	peptidyl-serine phosphorylation	BIOLOGICAL_PROCESS	NA	NA	NA	NA	NA	NA	NA	NA	0.00642994	0.000665374	13	64	NA	NA	NA	NA	NA	NA		NA	TR410883|c3_g4_i1;TR610679|c1_g1_i1;TR390735|c1_g1_i2;TR412409|c4_g2_i1;TR562650|c2_g1_i2;TR545846|c0_g2_i1;TR579249|c2_g1_i4;TR432562|c3_g1_i1;TR573994|c2_g1_i1;TR598266|c0_g2_i9;TR576925|c0_g1_i4;TR610775|c1_g3_i4;TR576925|c0_g1_i1
GO:0006303	double-strand break repair via nonhomologous end joining	BIOLOGICAL_PROCESS	NA	NA	NA	NA	NA	NA	NA	NA	0.00653901	0.000680377	5	8	NA	NA	NA	NA	NA	NA		NA	TR607732|c3_g1_i2;TR533236|c1_g3_i2;TR575108|c1_g2_i3;TR575108|c1_g2_i1;TR588552|c0_g2_i1
GO:0030308	negative regulation of cell growth	BIOLOGICAL_PROCESS	NA	NA	NA	NA	NA	NA	NA	NA	0.00653901	0.000680377	5	8	NA	NA	NA	NA	NA	NA		NA	TR610034|c2_g3_i3;TR549534|c0_g1_i5;TR442246|c1_g3_i2;TR442246|c1_g3_i3;TR518382|c4_g1_i2
GO:0032934	sterol binding	MOLECULAR_FUNCTION	NA	NA	NA	NA	NA	NA	NA	NA	0.00653901	0.000680377	5	8	NA	NA	NA	NA	NA	NA		NA	TR405795|c2_g1_i3;TR611082|c1_g3_i8;TR611082|c1_g3_i1;TR611082|c1_g3_i10;TR398798|c1_g1_i1
GO:0042219	cellular modified amino acid catabolic process	BIOLOGICAL_PROCESS	NA	NA	NA	NA	NA	NA	NA	NA	0.00653901	0.000680377	5	8	NA	NA	NA	NA	NA	NA		NA	TR379589|c0_g2_i7;TR610527|c1_g1_i1;TR549845|c3_g5_i1;TR379589|c0_g2_i2;TR526381|c3_g4_i2
GO:0007041	lysosomal transport	BIOLOGICAL_PROCESS	NA	NA	NA	NA	NA	NA	NA	NA	0.006558	0.000685885	7	19	NA	NA	NA	NA	NA	NA		NA	TR578833|c0_g5_i4;TR605066|c0_g2_i2;TR578833|c0_g5_i5;TR531291|c1_g1_i6;TR531291|c1_g1_i7;TR578833|c0_g5_i8;TR395824|c4_g2_i3
GO:0008137	NADH dehydrogenase (ubiquinone) activity	MOLECULAR_FUNCTION	NA	NA	NA	NA	NA	NA	NA	NA	0.006558	0.000685885	7	19	NA	NA	NA	NA	NA	NA		NA	TR555932|c3_g1_i2;TR555932|c3_g1_i1;TR577668|c0_g3_i5;TR567399|c4_g4_i1;TR599820|c0_g2_i4;TR577668|c0_g3_i4;TR564231|c0_g1_i5
GO:0030145	manganese ion binding	MOLECULAR_FUNCTION	NA	NA	NA	NA	NA	NA	NA	NA	0.006558	0.000685885	7	19	NA	NA	NA	NA	NA	NA		NA	TR539723|c0_g1_i3;TR556768|c3_g2_i11;TR539723|c0_g1_i1;TR546260|c1_g4_i1;TR539723|c0_g1_i2;TR544989|c2_g4_i2;TR558426|c1_g1_i4
GO:0060284	regulation of cell development	BIOLOGICAL_PROCESS	NA	NA	NA	NA	NA	NA	NA	NA	0.00656827	0.000687548	16	91	NA	NA	NA	NA	NA	NA		NA	TR577225|c1_g2_i13;TR551422|c2_g2_i2;TR558694|c2_g1_i1;TR613580|c2_g1_i4;TR595472|c0_g3_i8;TR551422|c2_g2_i1;TR519669|c2_g1_i1;TR604734|c1_g2_i4;TR595472|c0_g3_i1;TR528425|c1_g1_i1;TR598266|c0_g2_i9;TR595472|c0_g3_i6;TR559196|c1_g1_i1;TR444753|c0_g2_i1;TR526817|c7_g1_i2;TR395824|c4_g2_i3
GO:0016790	thiolester hydrolase activity	MOLECULAR_FUNCTION	NA	NA	NA	NA	NA	NA	NA	NA	0.00665266	0.000699369	10	40	NA	NA	NA	NA	NA	NA		NA	TR385143|c3_g1_i3;TR555366|c2_g1_i1;TR576359|c1_g4_i2;TR576359|c1_g4_i3;TR603046|c1_g1_i3;TR385143|c4_g1_i2;TR600800|c1_g2_i3;TR531224|c1_g3_i1;TR448934|c0_g3_i2;TR448934|c0_g3_i1
GO:0051054	positive regulation of DNA metabolic process	BIOLOGICAL_PROCESS	NA	NA	NA	NA	NA	NA	NA	NA	0.00665266	0.000699369	10	40	NA	NA	NA	NA	NA	NA		NA	TR607732|c3_g1_i2;TR410883|c3_g4_i1;TR595472|c0_g3_i1;TR595472|c0_g3_i6;TR610679|c1_g1_i1;TR381275|c0_g7_i2;TR403688|c1_g1_i1;TR379336|c2_g2_i1;TR595472|c0_g3_i8;TR403904|c3_g1_i2
GO:0070585	protein localization to mitochondrion	BIOLOGICAL_PROCESS	NA	NA	NA	NA	NA	NA	NA	NA	0.00683504	0.000719155	11	48	NA	NA	NA	NA	NA	NA		NA	TR560734|c2_g1_i1;TR600664|c1_g1_i5;TR566564|c2_g10_i8;TR385573|c2_g2_i1;TR558656|c2_g1_i2;TR449301|c9_g4_i2;TR559956|c2_g2_i12;TR565882|c1_g3_i1;TR568503|c1_g3_i1;TR592691|c0_g1_i1;TR576162|c1_g1_i1
GO:0009967	positive regulation of signal transduction	BIOLOGICAL_PROCESS	NA	NA	NA	NA	NA	NA	NA	NA	0.00683704	0.000719979	25	181	NA	NA	NA	NA	NA	NA		NA	TR406821|c3_g2_i1;TR556500|c1_g1_i1;TR581058|c2_g3_i4;TR581058|c2_g3_i1;TR551422|c2_g2_i2;TR419268|c30_g4_i1;TR551422|c2_g2_i1;TR569413|c2_g1_i1;TR390375|c2_g3_i1;TR573994|c2_g1_i1;TR586708|c3_g2_i10;TR559196|c1_g1_i1;TR582592|c1_g1_i1;TR589212|c0_g3_i3;TR558694|c2_g1_i1;TR531291|c1_g1_i6;TR531291|c1_g1_i7;TR403904|c3_g1_i2;TR607732|c3_g1_i2;TR579620|c4_g4_i1;TR610034|c2_g3_i3;TR539742|c0_g1_i1;T…
GO:0044459	plasma membrane part	CELLULAR_COMPONENT	NA	NA	NA	NA	NA	NA	NA	NA	0.00708559	0.000748061	44	395	NA	NA	NA	NA	NA	NA		NA	TR450663|c1_g1_i1;TR450663|c1_g1_i2;TR556500|c1_g1_i1;TR602640|c2_g4_i5;TR528481|c1_g3_i1;TR540942|c0_g1_i1;TR453529|c1_g2_i2;TR540942|c0_g1_i3;TR523637|c2_g1_i1;TR550340|c0_g1_i2;TR595472|c0_g3_i11;TR517724|c0_g5_i2;TR444714|c4_g1_i1;TR577668|c0_g3_i5;TR602622|c1_g3_i1;TR571360|c1_g4_i2;TR548406|c0_g1_i2;TR577668|c0_g3_i4;TR595574|c3_g4_i2;TR590266|c3_g1_i2;TR523755|c6_g2_i2;TR405728|c2_g1_i4;TR…
GO:0004739	pyruvate dehydrogenase (acetyl-transferring) activity	MOLECULAR_FUNCTION	NA	NA	NA	NA	NA	NA	NA	NA	0.00714088	0.000759668	4	4	NA	NA	NA	NA	NA	NA		NA	TR440608|c1_g3_i3;TR522155|c1_g1_i3;TR440608|c1_g3_i1;TR440608|c1_g3_i2
GO:0005869	dynactin complex	CELLULAR_COMPONENT	NA	NA	NA	NA	NA	NA	NA	NA	0.00714088	0.000759668	4	4	NA	NA	NA	NA	NA	NA		NA	TR615190|c0_g2_i1;TR540056|c1_g2_i1;TR540391|c4_g3_i2;TR528717|c5_g1_i1
GO:0006086	acetyl-CoA biosynthetic process from pyruvate	BIOLOGICAL_PROCESS	NA	NA	NA	NA	NA	NA	NA	NA	0.00714088	0.000759668	4	4	NA	NA	NA	NA	NA	NA		NA	TR440608|c1_g3_i3;TR522155|c1_g1_i3;TR440608|c1_g3_i1;TR440608|c1_g3_i2
GO:0006166	purine ribonucleoside salvage	BIOLOGICAL_PROCESS	NA	NA	NA	NA	NA	NA	NA	NA	0.00714088	0.000759668	4	4	NA	NA	NA	NA	NA	NA		NA	TR546279|c3_g1_i3;TR543098|c1_g1_i4;TR546279|c3_g1_i5;TR543098|c1_g1_i5
GO:0030670	phagocytic vesicle membrane	CELLULAR_COMPONENT	NA	NA	NA	NA	NA	NA	NA	NA	0.00714088	0.000759668	4	4	NA	NA	NA	NA	NA	NA		NA	TR578833|c0_g5_i4;TR578833|c0_g5_i5;TR571360|c1_g4_i2;TR578833|c0_g5_i8
GO:0043649	dicarboxylic acid catabolic process	BIOLOGICAL_PROCESS	NA	NA	NA	NA	NA	NA	NA	NA	0.00714088	0.000759668	4	4	NA	NA	NA	NA	NA	NA		NA	TR580085|c2_g1_i6;TR578832|c3_g2_i1;TR526381|c3_g4_i2;TR580085|c2_g1_i1
GO:0070373	negative regulation of ERK1 and ERK2 cascade	BIOLOGICAL_PROCESS	NA	NA	NA	NA	NA	NA	NA	NA	0.00714088	0.000759668	4	4	NA	NA	NA	NA	NA	NA		NA	TR606227|c2_g1_i6;TR610034|c2_g3_i3;TR606227|c2_g1_i10;TR606227|c2_g1_i4
GO:0098792	xenophagy	BIOLOGICAL_PROCESS	NA	NA	NA	NA	NA	NA	NA	NA	0.00714088	0.000759668	4	4	NA	NA	NA	NA	NA	NA		NA	TR524413|c3_g3_i3;TR537028|c1_g1_i1;TR569093|c8_g2_i10;TR581401|c0_g2_i1
GO:0009070	serine family amino acid biosynthetic process	BIOLOGICAL_PROCESS	NA	NA	NA	NA	NA	NA	NA	NA	0.00717886	0.000766931	8	26	NA	NA	NA	NA	NA	NA		NA	TR598200|c0_g1_i2;TR410911|c6_g1_i1;TR613514|c1_g1_i5;TR554957|c2_g2_i9;TR554957|c2_g2_i7;TR598200|c0_g1_i1;TR437284|c1_g1_i4;TR613514|c1_g1_i8
GO:0022904	respiratory electron transport chain	BIOLOGICAL_PROCESS	NA	NA	NA	NA	NA	NA	NA	NA	0.00717886	0.000766931	8	26	NA	NA	NA	NA	NA	NA		NA	TR557629|c0_g3_i3;TR577668|c0_g3_i5;TR444725|c1_g2_i1;TR594513|c1_g1_i7;TR577668|c0_g3_i4;TR574788|c2_g1_i2;TR387118|c1_g1_i3;TR542485|c1_g2_i2
GO:0051306	mitotic sister chromatid separation	BIOLOGICAL_PROCESS	NA	NA	NA	NA	NA	NA	NA	NA	0.00717886	0.000766931	8	26	NA	NA	NA	NA	NA	NA		NA	TR537463|c3_g1_i1;TR551422|c2_g2_i2;TR537463|c3_g1_i10;TR520104|c1_g2_i1;TR586478|c4_g2_i2;TR551422|c2_g2_i1;TR536026|c2_g5_i2;TR548430|c3_g5_i2
GO:0000212	meiotic spindle organization	BIOLOGICAL_PROCESS	NA	NA	NA	NA	NA	NA	NA	NA	0.00752173	0.000837324	3	1	NA	NA	NA	NA	NA	NA		NA	TR551422|c2_g2_i2;TR598266|c0_g2_i9;TR551422|c2_g2_i1
GO:0000805	X chromosome	CELLULAR_COMPONENT	NA	NA	NA	NA	NA	NA	NA	NA	0.00752173	0.000837324	3	1	NA	NA	NA	NA	NA	NA		NA	TR410883|c3_g4_i1;TR610679|c1_g1_i1;TR557972|c0_g1_i2
GO:0001780	neutrophil homeostasis	BIOLOGICAL_PROCESS	NA	NA	NA	NA	NA	NA	NA	NA	0.00752173	0.000837324	3	1	NA	NA	NA	NA	NA	NA		NA	TR598200|c0_g1_i2;TR419268|c30_g4_i1;TR598200|c0_g1_i1
GO:0003823	antigen binding	MOLECULAR_FUNCTION	NA	NA	NA	NA	NA	NA	NA	NA	0.00752173	0.000837324	3	1	NA	NA	NA	NA	NA	NA		NA	TR551422|c2_g2_i2;TR551422|c2_g2_i1;TR595472|c0_g3_i11
GO:0004128	cytochrome-b5 reductase activity, acting on NAD(P)H	MOLECULAR_FUNCTION	NA	NA	NA	NA	NA	NA	NA	NA	0.00752173	0.000837324	3	1	NA	NA	NA	NA	NA	NA		NA	TR560392|c0_g1_i2;TR560392|c0_g1_i3;TR570168|c3_g4_i2
GO:0006359	regulation of transcription by RNA polymerase III	BIOLOGICAL_PROCESS	NA	NA	NA	NA	NA	NA	NA	NA	0.00752173	0.000837324	3	1	NA	NA	NA	NA	NA	NA		NA	TR538329|c0_g1_i1;TR573138|c2_g1_i10;TR573138|c2_g1_i9
GO:0016205	selenocysteine methyltransferase activity	MOLECULAR_FUNCTION	NA	NA	NA	NA	NA	NA	NA	NA	0.00752173	0.000837324	3	1	NA	NA	NA	NA	NA	NA		NA	TR565144|c5_g2_i5;TR549841|c3_g8_i1;TR565144|c5_g2_i3
GO:0016558	protein import into peroxisome matrix	BIOLOGICAL_PROCESS	NA	NA	NA	NA	NA	NA	NA	NA	0.00752173	0.000837324	3	1	NA	NA	NA	NA	NA	NA		NA	TR578360|c2_g2_i1;TR428018|c4_g1_i1;TR560554|c2_g1_i1
GO:0018707	1-phenanthrol methyltransferase activity	MOLECULAR_FUNCTION	NA	NA	NA	NA	NA	NA	NA	NA	0.00752173	0.000837324	3	1	NA	NA	NA	NA	NA	NA		NA	TR565144|c5_g2_i5;TR549841|c3_g8_i1;TR565144|c5_g2_i3
GO:0019556	histidine catabolic process to glutamate and formamide	BIOLOGICAL_PROCESS	NA	NA	NA	NA	NA	NA	NA	NA	0.00752173	0.000837324	3	1	NA	NA	NA	NA	NA	NA		NA	TR524609|c2_g1_i1;TR524609|c2_g1_i4;TR615184|c1_g2_i1
GO:0019702	protein-arginine N5-methyltransferase activity	MOLECULAR_FUNCTION	NA	NA	NA	NA	NA	NA	NA	NA	0.00752173	0.000837324	3	1	NA	NA	NA	NA	NA	NA		NA	TR565144|c5_g2_i5;TR549841|c3_g8_i1;TR565144|c5_g2_i3
GO:0030792	methylarsonite methyltransferase activity	MOLECULAR_FUNCTION	NA	NA	NA	NA	NA	NA	NA	NA	0.00752173	0.000837324	3	1	NA	NA	NA	NA	NA	NA		NA	TR565144|c5_g2_i5;TR549841|c3_g8_i1;TR565144|c5_g2_i3
GO:0032385	positive regulation of intracellular cholesterol transport	BIOLOGICAL_PROCESS	NA	NA	NA	NA	NA	NA	NA	NA	0.00752173	0.000837324	3	1	NA	NA	NA	NA	NA	NA		NA	TR611082|c1_g3_i1;TR611082|c1_g3_i10;TR611082|c1_g3_i8
GO:0034541	dimethylarsinite methyltransferase activity	MOLECULAR_FUNCTION	NA	NA	NA	NA	NA	NA	NA	NA	0.00752173	0.000837324	3	1	NA	NA	NA	NA	NA	NA		NA	TR565144|c5_g2_i5;TR549841|c3_g8_i1;TR565144|c5_g2_i3
GO:0034807	4,5-dihydroxybenzo(a)pyrene methyltransferase activity	MOLECULAR_FUNCTION	NA	NA	NA	NA	NA	NA	NA	NA	0.00752173	0.000837324	3	1	NA	NA	NA	NA	NA	NA		NA	TR565144|c5_g2_i5;TR549841|c3_g8_i1;TR565144|c5_g2_i3
GO:0034931	1-hydroxypyrene methyltransferase activity	MOLECULAR_FUNCTION	NA	NA	NA	NA	NA	NA	NA	NA	0.00752173	0.000837324	3	1	NA	NA	NA	NA	NA	NA		NA	TR565144|c5_g2_i5;TR549841|c3_g8_i1;TR565144|c5_g2_i3
GO:0034933	1-hydroxy-6-methoxypyrene methyltransferase activity	MOLECULAR_FUNCTION	NA	NA	NA	NA	NA	NA	NA	NA	0.00752173	0.000837324	3	1	NA	NA	NA	NA	NA	NA		NA	TR565144|c5_g2_i5;TR549841|c3_g8_i1;TR565144|c5_g2_i3
GO:0043770	demethylmenaquinone methyltransferase activity	MOLECULAR_FUNCTION	NA	NA	NA	NA	NA	NA	NA	NA	0.00752173	0.000837324	3	1	NA	NA	NA	NA	NA	NA		NA	TR565144|c5_g2_i5;TR549841|c3_g8_i1;TR565144|c5_g2_i3
GO:0043776	cobalt-precorrin-6B C5-methyltransferase activity	MOLECULAR_FUNCTION	NA	NA	NA	NA	NA	NA	NA	NA	0.00752173	0.000837324	3	1	NA	NA	NA	NA	NA	NA		NA	TR565144|c5_g2_i5;TR549841|c3_g8_i1;TR565144|c5_g2_i3
GO:0043777	cobalt-precorrin-7 C15-methyltransferase activity	MOLECULAR_FUNCTION	NA	NA	NA	NA	NA	NA	NA	NA	0.00752173	0.000837324	3	1	NA	NA	NA	NA	NA	NA		NA	TR565144|c5_g2_i5;TR549841|c3_g8_i1;TR565144|c5_g2_i3
GO:0043780	cobalt-precorrin-5B C1-methyltransferase activity	MOLECULAR_FUNCTION	NA	NA	NA	NA	NA	NA	NA	NA	0.00752173	0.000837324	3	1	NA	NA	NA	NA	NA	NA		NA	TR565144|c5_g2_i5;TR549841|c3_g8_i1;TR565144|c5_g2_i3
GO:0043782	cobalt-precorrin-3 C17-methyltransferase activity	MOLECULAR_FUNCTION	NA	NA	NA	NA	NA	NA	NA	NA	0.00752173	0.000837324	3	1	NA	NA	NA	NA	NA	NA		NA	TR565144|c5_g2_i5;TR549841|c3_g8_i1;TR565144|c5_g2_i3
GO:0043791	dimethylamine methyltransferase activity	MOLECULAR_FUNCTION	NA	NA	NA	NA	NA	NA	NA	NA	0.00752173	0.000837324	3	1	NA	NA	NA	NA	NA	NA		NA	TR565144|c5_g2_i5;TR549841|c3_g8_i1;TR565144|c5_g2_i3
GO:0043803	hydroxyneurosporene-O-methyltransferase activity	MOLECULAR_FUNCTION	NA	NA	NA	NA	NA	NA	NA	NA	0.00752173	0.000837324	3	1	NA	NA	NA	NA	NA	NA		NA	TR565144|c5_g2_i5;TR549841|c3_g8_i1;TR565144|c5_g2_i3
GO:0043827	tRNA (adenine-57, 58-N(1)-) methyltransferase activity	MOLECULAR_FUNCTION	NA	NA	NA	NA	NA	NA	NA	NA	0.00752173	0.000837324	3	1	NA	NA	NA	NA	NA	NA		NA	TR565144|c5_g2_i5;TR549841|c3_g8_i1;TR565144|c5_g2_i3
GO:0043833	methylamine-specific methylcobalamin:coenzyme M methyltransferase activity	MOLECULAR_FUNCTION	NA	NA	NA	NA	NA	NA	NA	NA	0.00752173	0.000837324	3	1	NA	NA	NA	NA	NA	NA		NA	TR565144|c5_g2_i5;TR549841|c3_g8_i1;TR565144|c5_g2_i3
GO:0043834	trimethylamine methyltransferase activity	MOLECULAR_FUNCTION	NA	NA	NA	NA	NA	NA	NA	NA	0.00752173	0.000837324	3	1	NA	NA	NA	NA	NA	NA		NA	TR565144|c5_g2_i5;TR549841|c3_g8_i1;TR565144|c5_g2_i3
GO:0043851	methanol-specific methylcobalamin:coenzyme M methyltransferase activity	MOLECULAR_FUNCTION	NA	NA	NA	NA	NA	NA	NA	NA	0.00752173	0.000837324	3	1	NA	NA	NA	NA	NA	NA		NA	TR565144|c5_g2_i5;TR549841|c3_g8_i1;TR565144|c5_g2_i3
GO:0043852	monomethylamine methyltransferase activity	MOLECULAR_FUNCTION	NA	NA	NA	NA	NA	NA	NA	NA	0.00752173	0.000837324	3	1	NA	NA	NA	NA	NA	NA		NA	TR565144|c5_g2_i5;TR549841|c3_g8_i1;TR565144|c5_g2_i3
GO:0044208	'de novo' AMP biosynthetic process	BIOLOGICAL_PROCESS	NA	NA	NA	NA	NA	NA	NA	NA	0.00752173	0.000837324	3	1	NA	NA	NA	NA	NA	NA		NA	TR535971|c1_g1_i9;TR410685|c0_g2_i4;TR410685|c0_g2_i3
GO:0051754	meiotic sister chromatid cohesion, centromeric	BIOLOGICAL_PROCESS	NA	NA	NA	NA	NA	NA	NA	NA	0.00752173	0.000837324	3	1	NA	NA	NA	NA	NA	NA		NA	TR551422|c2_g2_i2;TR551422|c2_g2_i1;TR606691|c1_g1_i3
GO:0051994	P-methyltransferase activity	MOLECULAR_FUNCTION	NA	NA	NA	NA	NA	NA	NA	NA	0.00752173	0.000837324	3	1	NA	NA	NA	NA	NA	NA		NA	TR565144|c5_g2_i5;TR549841|c3_g8_i1;TR565144|c5_g2_i3
GO:0052624	2-phytyl-1,4-naphthoquinone methyltransferase activity	MOLECULAR_FUNCTION	NA	NA	NA	NA	NA	NA	NA	NA	0.00752173	0.000837324	3	1	NA	NA	NA	NA	NA	NA		NA	TR565144|c5_g2_i5;TR549841|c3_g8_i1;TR565144|c5_g2_i3
GO:0052665	tRNA (uracil-2'-O-)-methyltransferase activity	MOLECULAR_FUNCTION	NA	NA	NA	NA	NA	NA	NA	NA	0.00752173	0.000837324	3	1	NA	NA	NA	NA	NA	NA		NA	TR565144|c5_g2_i5;TR549841|c3_g8_i1;TR565144|c5_g2_i3
GO:0052666	tRNA (cytosine-2'-O-)-methyltransferase activity	MOLECULAR_FUNCTION	NA	NA	NA	NA	NA	NA	NA	NA	0.00752173	0.000837324	3	1	NA	NA	NA	NA	NA	NA		NA	TR565144|c5_g2_i5;TR549841|c3_g8_i1;TR565144|c5_g2_i3
GO:0052667	phosphomethylethanolamine N-methyltransferase activity	MOLECULAR_FUNCTION	NA	NA	NA	NA	NA	NA	NA	NA	0.00752173	0.000837324	3	1	NA	NA	NA	NA	NA	NA		NA	TR565144|c5_g2_i5;TR549841|c3_g8_i1;TR565144|c5_g2_i3
GO:0052735	tRNA (cytosine-3-)-methyltransferase activity	MOLECULAR_FUNCTION	NA	NA	NA	NA	NA	NA	NA	NA	0.00752173	0.000837324	3	1	NA	NA	NA	NA	NA	NA		NA	TR565144|c5_g2_i5;TR549841|c3_g8_i1;TR565144|c5_g2_i3
GO:0070677	rRNA (cytosine-2'-O-)-methyltransferase activity	MOLECULAR_FUNCTION	NA	NA	NA	NA	NA	NA	NA	NA	0.00752173	0.000837324	3	1	NA	NA	NA	NA	NA	NA		NA	TR565144|c5_g2_i5;TR549841|c3_g8_i1;TR565144|c5_g2_i3
GO:0071424	rRNA (cytosine-N4-)-methyltransferase activity	MOLECULAR_FUNCTION	NA	NA	NA	NA	NA	NA	NA	NA	0.00752173	0.000837324	3	1	NA	NA	NA	NA	NA	NA		NA	TR565144|c5_g2_i5;TR549841|c3_g8_i1;TR565144|c5_g2_i3
GO:0080012	trihydroxyferuloyl spermidine O-methyltransferase activity	MOLECULAR_FUNCTION	NA	NA	NA	NA	NA	NA	NA	NA	0.00752173	0.000837324	3	1	NA	NA	NA	NA	NA	NA		NA	TR565144|c5_g2_i5;TR549841|c3_g8_i1;TR565144|c5_g2_i3
GO:0097361	CIA complex	CELLULAR_COMPONENT	NA	NA	NA	NA	NA	NA	NA	NA	0.00752173	0.000837324	3	1	NA	NA	NA	NA	NA	NA		NA	TR449367|c1_g1_i2;TR615692|c1_g2_i4;TR401430|c1_g5_i1
GO:0016055	Wnt signaling pathway	BIOLOGICAL_PROCESS	NA	NA	NA	NA	NA	NA	NA	NA	0.00757315	0.000844408	16	93	NA	NA	NA	NA	NA	NA		NA	TR529190|c0_g5_i1;TR556500|c1_g1_i1;TR581058|c2_g3_i4;TR581058|c2_g3_i1;TR560850|c1_g1_i1;TR412409|c4_g2_i1;TR531291|c1_g1_i6;TR531291|c1_g1_i7;TR564518|c5_g1_i1;TR579620|c4_g4_i1;TR541825|c2_g1_i1;TR595661|c10_g1_i2;TR449340|c1_g1_i7;TR381275|c0_g7_i2;TR586708|c3_g2_i10;TR386587|c2_g1_i6
GO:0001775	cell activation	BIOLOGICAL_PROCESS	NA	NA	NA	NA	NA	NA	NA	NA	0.00764974	0.00085432	13	66	NA	NA	NA	NA	NA	NA		NA	TR603691|c2_g4_i2;TR521343|c1_g1_i4;TR533669|c0_g1_i1;TR604264|c0_g1_i2;TR603691|c2_g4_i1;TR419268|c30_g4_i1;TR548430|c3_g5_i2;TR564522|c0_g4_i5;TR564522|c0_g4_i7;TR403688|c1_g1_i1;TR542642|c0_g1_i1;TR537993|c3_g3_i2;TR521343|c1_g1_i5
GO:1901990	regulation of mitotic cell cycle phase transition	BIOLOGICAL_PROCESS	NA	NA	NA	NA	NA	NA	NA	NA	0.00764974	0.00085432	13	66	NA	NA	NA	NA	NA	NA		NA	TR410883|c3_g4_i1;TR581058|c2_g3_i4;TR581058|c2_g3_i1;TR537463|c3_g1_i10;TR550891|c1_g1_i1;TR536026|c2_g5_i2;TR548430|c3_g5_i2;TR537463|c3_g1_i1;TR595661|c10_g1_i2;TR603937|c5_g2_i7;TR520104|c1_g2_i1;TR586478|c4_g2_i2;TR590538|c1_g9_i3
GO:0000902	cell morphogenesis	BIOLOGICAL_PROCESS	NA	NA	NA	NA	NA	NA	NA	NA	0.007662	0.000857065	19	122	NA	NA	NA	NA	NA	NA		NA	TR412409|c4_g2_i1;TR608453|c2_g1_i3;TR545846|c0_g2_i1;TR422603|c3_g1_i3;TR395968|c1_g1_i1;TR557972|c0_g1_i2;TR403904|c3_g1_i2;TR432531|c2_g1_i1;TR573994|c2_g1_i1;TR598266|c0_g2_i9;TR596732|c0_g2_i5;TR602622|c1_g3_i1;TR596732|c0_g2_i2;TR596732|c0_g2_i1;TR606227|c2_g1_i10;TR444753|c0_g2_i1;TR539739|c4_g1_i2;TR529979|c1_g1_i1;TR606227|c2_g1_i4
GO:0060322	head development	BIOLOGICAL_PROCESS	NA	NA	NA	NA	NA	NA	NA	NA	0.007662	0.000857065	19	122	NA	NA	NA	NA	NA	NA		NA	TR556500|c1_g1_i1;TR548112|c3_g2_i1;TR593646|c4_g1_i2;TR401414|c1_g2_i1;TR566529|c1_g1_i1;TR558694|c2_g1_i1;TR586190|c3_g8_i1;TR583710|c3_g2_i1;TR557972|c0_g1_i2;TR566529|c1_g1_i6;TR428010|c1_g1_i1;TR450630|c0_g2_i1;TR567783|c4_g2_i1;TR567783|c4_g2_i8;TR539742|c0_g1_i1;TR571360|c1_g4_i2;TR559209|c1_g1_i7;TR395824|c4_g2_i3;TR559209|c1_g1_i6
GO:0019898	extrinsic component of membrane	CELLULAR_COMPONENT	NA	NA	NA	NA	NA	NA	NA	NA	0.00774001	0.000867181	15	84	NA	NA	NA	NA	NA	NA		NA	TR578833|c0_g5_i4;TR578833|c0_g5_i5;TR577355|c1_g1_i2;TR518992|c0_g2_i3;TR591760|c3_g4_i12;TR578833|c0_g5_i8;TR390281|c3_g3_i3;TR591760|c3_g4_i6;TR390281|c3_g3_i1;TR591760|c3_g4_i3;TR444753|c0_g3_i1;TR444753|c0_g2_i1;TR587527|c2_g1_i1;TR524452|c2_g12_i3;TR524452|c2_g12_i2
GO:0000159	protein phosphatase type 2A complex	CELLULAR_COMPONENT	NA	NA	NA	NA	NA	NA	NA	NA	0.00781174	0.000878023	7	20	NA	NA	NA	NA	NA	NA		NA	TR429522|c2_g1_i1;TR562671|c1_g2_i1;TR555050|c0_g1_i1;TR551422|c2_g2_i2;TR381253|c1_g1_i1;TR551422|c2_g2_i1;TR563188|c5_g3_i2
GO:0043488	regulation of mRNA stability	BIOLOGICAL_PROCESS	NA	NA	NA	NA	NA	NA	NA	NA	0.00781174	0.000878023	7	20	NA	NA	NA	NA	NA	NA		NA	TR579620|c4_g4_i1;TR611023|c1_g4_i1;TR586190|c3_g8_i1;TR386587|c2_g1_i6;TR387088|c0_g1_i1;TR548430|c3_g5_i2;TR580932|c4_g2_i5
GO:0016575	histone deacetylation	BIOLOGICAL_PROCESS	NA	NA	NA	NA	NA	NA	NA	NA	0.00789429	0.000890689	6	14	NA	NA	NA	NA	NA	NA		NA	TR537828|c0_g3_i5;TR604118|c4_g2_i2;TR610034|c2_g3_i3;TR614705|c2_g2_i2;TR537828|c0_g3_i4;TR559273|c4_g1_i3
GO:0043650	dicarboxylic acid biosynthetic process	BIOLOGICAL_PROCESS	NA	NA	NA	NA	NA	NA	NA	NA	0.00789429	0.000890689	6	14	NA	NA	NA	NA	NA	NA		NA	TR598200|c0_g1_i2;TR614420|c1_g2_i2;TR560319|c2_g2_i3;TR422534|c2_g1_i1;TR453740|c2_g1_i3;TR598200|c0_g1_i1
GO:0044275	cellular carbohydrate catabolic process	BIOLOGICAL_PROCESS	NA	NA	NA	NA	NA	NA	NA	NA	0.00789429	0.000890689	6	14	NA	NA	NA	NA	NA	NA		NA	TR607533|c1_g4_i1;TR607490|c1_g7_i1;TR556500|c1_g1_i1;TR560549|c1_g3_i1;TR549628|c2_g1_i4;TR607533|c1_g4_i3
GO:0046040	IMP metabolic process	BIOLOGICAL_PROCESS	NA	NA	NA	NA	NA	NA	NA	NA	0.00789429	0.000890689	6	14	NA	NA	NA	NA	NA	NA		NA	TR546279|c3_g1_i3;TR546279|c3_g1_i5;TR611773|c5_g3_i5;TR535971|c1_g1_i9;TR418130|c0_g3_i1;TR410685|c0_g2_i3
GO:0000776	kinetochore	CELLULAR_COMPONENT	NA	NA	NA	NA	NA	NA	NA	NA	0.0080323	0.000907861	9	34	NA	NA	NA	NA	NA	NA		NA	TR575758|c2_g5_i1;TR412409|c4_g2_i1;TR518004|c3_g1_i2;TR520104|c1_g2_i1;TR550891|c1_g1_i1;TR381216|c0_g4_i1;TR580954|c2_g1_i1;TR570832|c8_g1_i1;TR536026|c2_g5_i2
GO:0032200	telomere organization	BIOLOGICAL_PROCESS	NA	NA	NA	NA	NA	NA	NA	NA	0.0080323	0.000907861	9	34	NA	NA	NA	NA	NA	NA		NA	TR533236|c1_g3_i2;TR381275|c0_g7_i2;TR588552|c0_g2_i1;TR379336|c2_g2_i1;TR561341|c1_g1_i2;TR557972|c0_g1_i2;TR526406|c5_g2_i1;TR580932|c4_g2_i5;TR526406|c5_g2_i3
GO:0016853	isomerase activity	MOLECULAR_FUNCTION	NA	NA	NA	NA	NA	NA	NA	NA	0.00823943	0.000932013	37	318	NA	NA	NA	NA	NA	NA		NA	TR517925|c1_g3_i10;TR444770|c1_g1_i2;TR528617|c0_g1_i5;TR571140|c2_g2_i1;TR532605|c1_g2_i3;TR567912|c1_g5_i2;TR518152|c0_g6_i2;TR379821|c5_g1_i8;TR544479|c5_g1_i3;TR379663|c1_g1_i1;TR598826|c3_g1_i1;TR564917|c1_g2_i3;TR533062|c2_g3_i2;TR532391|c3_g4_i1;TR564917|c1_g2_i1;TR385622|c0_g1_i1;TR567933|c1_g2_i3;TR410798|c1_g1_i3;TR412477|c5_g3_i3;TR558075|c5_g2_i2;TR567933|c1_g2_i1;TR567933|c1_g2_i2;TR…
GO:0019748	secondary metabolic process	BIOLOGICAL_PROCESS	NA	NA	NA	NA	NA	NA	NA	NA	0.00829507	0.000942029	8	27	NA	NA	NA	NA	NA	NA		NA	TR450663|c1_g1_i1;TR450663|c1_g1_i2;TR439683|c5_g1_i3;TR586079|c2_g4_i2;TR439683|c5_g1_i5;TR614023|c1_g3_i1;TR602094|c6_g1_i1;TR453740|c2_g1_i3
GO:0051087	chaperone binding	MOLECULAR_FUNCTION	NA	NA	NA	NA	NA	NA	NA	NA	0.00829507	0.000942029	8	27	NA	NA	NA	NA	NA	NA		NA	TR381198|c3_g1_i2;TR585928|c1_g3_i4;TR558656|c2_g1_i2;TR598327|c1_g2_i1;TR522115|c1_g2_i1;TR607813|c2_g3_i1;TR607813|c2_g3_i2;TR394994|c1_g2_i2
GO:0060828	regulation of canonical Wnt signaling pathway	BIOLOGICAL_PROCESS	NA	NA	NA	NA	NA	NA	NA	NA	0.00829507	0.000942029	8	27	NA	NA	NA	NA	NA	NA		NA	TR529190|c0_g5_i1;TR579620|c4_g4_i1;TR541825|c2_g1_i1;TR586708|c3_g2_i10;TR412409|c4_g2_i1;TR531291|c1_g1_i6;TR386587|c2_g1_i6;TR531291|c1_g1_i7
GO:0055076	transition metal ion homeostasis	BIOLOGICAL_PROCESS	NA	NA	NA	NA	NA	NA	NA	NA	0.00848322	0.00096492	10	42	NA	NA	NA	NA	NA	NA		NA	TR437301|c7_g2_i1;TR573980|c2_g1_i2;TR586079|c2_g4_i2;TR519257|c2_g2_i2;TR519257|c2_g2_i1;TR525848|c0_g3_i1;TR602104|c1_g1_i2;TR521730|c8_g4_i4;TR403928|c1_g1_i1;TR521730|c8_g4_i3
GO:0034644	cellular response to UV	BIOLOGICAL_PROCESS	NA	NA	NA	NA	NA	NA	NA	NA	0.00882244	0.00100588	5	9	NA	NA	NA	NA	NA	NA		NA	TR533183|c0_g1_i1;TR595661|c10_g1_i2;TR387078|c2_g1_i1;TR602429|c3_g1_i3;TR581401|c0_g2_i1
GO:0043523	regulation of neuron apoptotic process	BIOLOGICAL_PROCESS	NA	NA	NA	NA	NA	NA	NA	NA	0.00882244	0.00100588	5	9	NA	NA	NA	NA	NA	NA		NA	TR541372|c2_g1_i2;TR558013|c3_g4_i2;TR403904|c3_g1_i2;TR390375|c2_g3_i1;TR432531|c2_g1_i1
GO:0044306	neuron projection terminus	CELLULAR_COMPONENT	NA	NA	NA	NA	NA	NA	NA	NA	0.00882244	0.00100588	5	9	NA	NA	NA	NA	NA	NA		NA	TR427990|c0_g1_i1;TR578833|c0_g5_i5;TR571360|c1_g4_i2;TR566529|c1_g1_i1;TR566529|c1_g1_i6
GO:0045596	negative regulation of cell differentiation	BIOLOGICAL_PROCESS	NA	NA	NA	NA	NA	NA	NA	NA	0.00916361	0.00104642	12	59	NA	NA	NA	NA	NA	NA		NA	TR581058|c2_g3_i4;TR602231|c1_g2_i5;TR581058|c2_g3_i1;TR602231|c1_g2_i4;TR442244|c2_g1_i1;TR558694|c2_g1_i1;TR419268|c30_g4_i1;TR571621|c2_g1_i2;TR603937|c5_g2_i7;TR613580|c2_g1_i4;TR604734|c1_g2_i4;TR395824|c4_g2_i3
GO:1904949	ATPase complex	CELLULAR_COMPONENT	NA	NA	NA	NA	NA	NA	NA	NA	0.00916361	0.00104642	12	59	NA	NA	NA	NA	NA	NA		NA	TR560734|c2_g1_i1;TR395829|c5_g1_i3;TR545614|c1_g3_i1;TR442246|c1_g3_i3;TR548341|c0_g4_i2;TR547306|c0_g2_i2;TR442246|c1_g3_i2;TR444714|c4_g1_i1;TR439659|c2_g1_i2;TR606260|c3_g9_i6;TR523755|c6_g2_i2;TR379262|c1_g7_i1
GO:0048477	oogenesis	BIOLOGICAL_PROCESS	NA	NA	NA	NA	NA	NA	NA	NA	0.00945015	0.00108084	9	35	NA	NA	NA	NA	NA	NA		NA	TR577225|c1_g2_i13;TR573980|c2_g1_i2;TR598266|c0_g2_i9;TR551422|c2_g2_i2;TR588405|c3_g1_i3;TR551422|c2_g2_i1;TR557972|c0_g1_i2;TR526817|c7_g1_i2;TR599519|c0_g1_i3
GO:0003678	DNA helicase activity	MOLECULAR_FUNCTION	NA	NA	NA	NA	NA	NA	NA	NA	0.00949046	0.0010863	13	68	NA	NA	NA	NA	NA	NA		NA	TR527167|c3_g1_i1;TR588552|c0_g2_i1;TR533236|c1_g3_i2;TR529054|c1_g4_i2;TR548341|c0_g4_i2;TR555346|c1_g5_i1;TR529054|c1_g4_i4;TR437324|c0_g1_i1;TR553649|c1_g1_i1;TR450613|c3_g1_i1;TR548963|c0_g1_i7;TR450613|c3_g1_i3;TR450613|c3_g1_i2
GO:0051170	import into nucleus	BIOLOGICAL_PROCESS	NA	NA	NA	NA	NA	NA	NA	NA	0.0096486	0.00110614	11	51	NA	NA	NA	NA	NA	NA		NA	TR526798|c2_g2_i4;TR590416|c1_g3_i1;TR573994|c2_g1_i1;TR532459|c4_g1_i4;TR535972|c1_g2_i3;TR525565|c4_g1_i2;TR529737|c0_g1_i3;TR524413|c3_g3_i3;TR595300|c4_g1_i7;TR525565|c4_g2_i2;TR565578|c4_g1_i2
GO:0033014	tetrapyrrole biosynthetic process	BIOLOGICAL_PROCESS	NA	NA	NA	NA	NA	NA	NA	NA	0.00967623	0.00111017	7	21	NA	NA	NA	NA	NA	NA		NA	TR570053|c0_g2_i2;TR423596|c1_g1_i2;TR602233|c2_g1_i3;TR549276|c3_g1_i1;TR564932|c7_g1_i1;TR557557|c1_g1_i1;TR564932|c7_g1_i6
GO:0016628	oxidoreductase activity, acting on the CH-CH group of donors, NAD or NADP as acceptor	MOLECULAR_FUNCTION	NA	NA	NA	NA	NA	NA	NA	NA	0.00998001	0.00114771	8	28	NA	NA	NA	NA	NA	NA		NA	TR385143|c3_g1_i3;TR586079|c2_g4_i2;TR417624|c1_g6_i2;TR612528|c0_g1_i1;TR593714|c1_g2_i13;TR379792|c1_g2_i2;TR595532|c0_g2_i1;TR558461|c2_g1_i1
GO:0016796	exonuclease activity, active with either ribo- or deoxyribonucleic acids and producing 5'-phosphomonoesters	MOLECULAR_FUNCTION	NA	NA	NA	NA	NA	NA	NA	NA	0.00998001	0.00114771	8	28	NA	NA	NA	NA	NA	NA		NA	TR387078|c2_g1_i1;TR560547|c4_g1_i2;TR560547|c4_g1_i1;TR401860|c9_g1_i3;TR590538|c1_g9_i3;TR598196|c1_g4_i3;TR600590|c1_g1_i1;TR450628|c3_g1_i4

## Sheet: Modules_Enzyme_Enrichment
Module	Enzyme Annotation	Enzyme Code	FDR	P-Value	Nr Test	Nr Reference	% of reference	TestSet Sequences
Turquoise	Nucleoside-triphosphate phosphatase	EC:3.6.1.15	4.20687e-06	2.48559e-08	137	1732	0.0733012	TR529339|c5_g2_i1;TR553114|c1_g3_i1;TR569453|c1_g2_i2;TR548963|c0_g1_i4;TR165592|c0_g1_i1;TR570732|c4_g1_i2;TR553114|c1_g3_i3;TR553114|c1_g3_i5;TR609524|c0_g1_i2;TR534126|c0_g1_i3;TR592731|c1_g2_i1;TR545910|c1_g2_i1;TR603100|c2_g1_i2;TR604427|c0_g1_i2;TR525141|c1_g1_i3;TR534126|c0_g1_i1;TR609524|c0_g1_i5;TR522709|c5_g4_i1;TR574143|c6_g3_i3;TR579354|c3_g3_i1;TR574143|c6_g3_i4;TR522740|c0_g1_i4;TR5…
Turquoise	Acting on single donors with incorporation of molecular oxygen (oxygenases). The oxygen incorporated need not be derived from O(2)	EC:1.13.11	6.91402e-21	1.02127e-23	32	42	0.432432	TR600378|c2_g2_i1;TR581007|c3_g1_i6;TR600378|c2_g2_i2;TR410805|c11_g5_i6;TR547520|c2_g7_i1;TR410805|c11_g1_i3;TR410805|c11_g1_i2;TR410805|c11_g5_i2;TR410805|c11_g1_i1;TR159825|c0_g1_i1;TR410805|c11_g5_i3;TR410805|c11_g3_i1;TR598442|c1_g3_i4;TR551491|c0_g4_i1;TR551491|c0_g4_i2;TR598442|c1_g3_i1;TR598442|c1_g3_i2;TR551491|c0_g2_i1;TR542716|c1_g4_i1;TR542716|c1_g4_i2;TR542716|c1_g4_i5;TR542716|c1_g4…
Turquoise	threonine aspartase	EC:3.4.25	1.6503e-06	4.87534e-09	17	50	0.253731	TR611765|c1_g2_i2;TR588562|c1_g1_i3;TR611743|c4_g2_i1;TR588562|c1_g1_i4;TR595447|c3_g3_i2;TR611743|c4_g2_i4;TR597785|c0_g2_i1;TR611743|c4_g2_i5;TR608452|c1_g1_i4;TR544900|c4_g1_i1;TR544317|c2_g2_i3;TR563456|c1_g3_i3;TR411409|c3_g3_i3;TR589501|c0_g4_i5;TR589501|c0_g4_i8;TR517957|c1_g6_i1;TR587398|c0_g1_i2
Turquoise	Peptidylprolyl isomerase	EC:5.2.1.8	0.0168902	0.000149692	16	108	0.129032	TR604431|c1_g3_i2;TR528617|c0_g1_i1;TR540459|c0_g1_i7;TR604431|c1_g3_i9;TR557360|c5_g3_i1;TR577042|c2_g1_i5;TR566732|c1_g8_i3;TR577042|c2_g1_i2;TR398766|c1_g3_i4;TR554318|c2_g1_i3;TR602691|c0_g2_i2;TR602691|c0_g2_i1;TR549163|c2_g3_i2;TR569294|c1_g3_i2;TR609829|c7_g3_i1;TR517818|c0_g2_i7
Turquoise	Peroxidase	EC:1.11.1.7	0.00347145	2.56385e-05	15	81	0.15625	TR420262|c4_g3_i2;TR590598|c1_g2_i1;TR533191|c1_g1_i2;TR533191|c1_g2_i3;TR613774|c0_g1_i2;TR539928|c0_g3_i3;TR533191|c1_g1_i3;TR533191|c1_g2_i4;TR569455|c1_g4_i3;TR395971|c3_g1_i7;TR395971|c3_g1_i3;TR395971|c3_g1_i4;TR590598|c1_g8_i1;TR590598|c1_g7_i1;TR517046|c2_g2_i1
Turquoise	3',5'-cyclic-nucleotide phosphodiesterase	EC:3.1.4.17	4.20687e-06	2.0984e-08	14	35	0.285714	TR533126|c2_g4_i1;TR533126|c2_g4_i2;TR533126|c2_g4_i4;TR533126|c2_g4_i8;TR574069|c8_g4_i1;TR595652|c2_g2_i1;TR595652|c2_g2_i2;TR611914|c0_g2_i2;TR602560|c0_g2_i5;TR426182|c1_g1_i1;TR566919|c2_g2_i2;TR526350|c1_g1_i1;TR567711|c1_g1_i6;TR574069|c8_g4_i5
Turquoise	Glutathione peroxidase	EC:1.11.1.9	0.0365772	0.000432227	6	17	0.26087	TR420262|c4_g3_i2;TR533191|c1_g1_i3;TR533191|c1_g2_i4;TR569455|c1_g4_i3;TR533191|c1_g1_i2;TR533191|c1_g2_i3
Turquoise	Holocytochrome-c synthase	EC:4.4.1.17	0.0341184	0.000352775	3	1	0.75	TR581752|c4_g1_i6;TR581752|c4_g1_i3;TR581752|c4_g1_i9
Blue	EC:3.6.1.15	Nucleoside-triphosphate phosphatase	1.04603e-27	1.54509e-30	246	1623	0.131621	TR602640|c2_g4_i5;TR566535|c0_g4_i1;TR588552|c0_g2_i1;TR527010|c0_g2_i1;TR593591|c0_g1_i2;TR394978|c0_g1_i1;TR405670|c3_g1_i3;TR394978|c0_g1_i2;TR530193|c1_g4_i5;TR565904|c1_g2_i1;TR548963|c0_g1_i7;TR539437|c1_g1_i1;TR562142|c0_g2_i1;TR560850|c1_g1_i1;TR589212|c0_g3_i3;TR555594|c1_g1_i2;TR390328|c2_g3_i1;TR544327|c0_g1_i2;TR612209|c5_g3_i8;TR442246|c1_g3_i3;TR576691|c5_g1_i3;TR581218|c0_g1_i2;TR4…
Blue	EC:3.6.1.3	Adenosinetriphosphatase	1.32954e-20	3.92773e-23	131	711	0.155582	TR602640|c2_g4_i5;TR594484|c0_g1_i4;TR453529|c1_g2_i2;TR588552|c0_g2_i1;TR529957|c2_g1_i10;TR425147|c2_g1_i1;TR390008|c3_g1_i1;TR529957|c2_g1_i15;TR548176|c0_g1_i1;TR394978|c0_g1_i1;TR394978|c0_g1_i2;TR443936|c1_g1_i1;TR593829|c1_g1_i5;TR443936|c1_g1_i2;TR206241|c1_g1_i1;TR539437|c1_g1_i1;TR595552|c0_g5_i1;TR555594|c1_g1_i2;TR390328|c2_g3_i1;TR595552|c0_g5_i7;TR544327|c0_g1_i2;TR539797|c0_g4_i2;T…
Blue	EC:2.7.11	Transferring phosphorus-containing groups	8.05864e-10	3.57104e-12	71	409	0.147917	TR608873|c3_g2_i2;TR553634|c0_g1_i2;TR553634|c0_g1_i3;TR545846|c0_g2_i1;TR523637|c2_g1_i1;TR579249|c2_g1_i4;TR593539|c3_g2_i3;TR544731|c0_g1_i8;TR422603|c3_g1_i3;TR544731|c0_g1_i9;TR544008|c2_g2_i5;TR436161|c2_g1_i1;TR549191|c1_g7_i1;TR521384|c6_g2_i6;TR549191|c1_g7_i3;TR428010|c1_g1_i1;TR522342|c5_g2_i6;TR521384|c6_g2_i1;TR610775|c1_g3_i4;TR544947|c0_g3_i1;TR528668|c1_g1_i1;TR412460|c0_g1_i3;TR5…
Blue	EC:3.1.3.16	Protein-serine/threonine phosphatase	4.23543e-06	2.50247e-08	39	204	0.160494	TR614415|c0_g6_i2;TR544025|c2_g2_i1;TR590607|c3_g10_i1;TR587630|c3_g1_i4;TR606252|c4_g2_i2;TR385573|c2_g2_i1;TR551422|c2_g2_i2;TR379541|c1_g1_i4;TR521265|c2_g6_i1;TR439616|c5_g1_i2;TR551422|c2_g2_i1;TR521791|c1_g1_i5;TR614415|c0_g6_i6;TR385557|c2_g1_i2;TR450622|c1_g1_i2;TR387107|c5_g1_i3;TR585970|c1_g5_i1;TR539723|c0_g1_i3;TR539723|c0_g1_i1;TR580365|c0_g1_i2;TR539723|c0_g1_i2;TR520203|c0_g1_i1;TR…
Blue	EC:1.2.1.3	Aldehyde dehydrogenase (NAD(+))	1.03939e-05	7.67646e-08	11	14	0.44	TR567783|c4_g2_i4;TR538131|c2_g2_i8;TR454874|c1_g3_i2;TR567783|c4_g2_i1;TR567783|c4_g2_i8;TR579630|c0_g1_i2;TR563981|c0_g1_i1;TR602780|c3_g4_i1;TR410759|c4_g3_i2;TR602780|c3_g4_i5;TR526381|c3_g4_i2
Blue	EC:2.3.1.48	Histone acetyltransferase	1.07504e-05	9.5277e-08	18	51	0.26087	TR429480|c2_g1_i1;TR381244|c1_g5_i1;TR429480|c2_g1_i3;TR607221|c1_g2_i1;TR393649|c0_g10_i1;TR607221|c1_g2_i2;TR595540|c0_g5_i1;TR613497|c0_g4_i5;TR556578|c3_g7_i6;TR565186|c2_g1_i3;TR555407|c0_g4_i1;TR390312|c1_g3_i2;TR390312|c1_g3_i1;TR559273|c4_g1_i3;TR565186|c2_g1_i8;TR417553|c1_g1_i8;TR533268|c0_g2_i2;TR533268|c0_g2_i1
Blue	EC:1.3.99.3	Acting on the CH-CH group of donors	1.56249e-05	1.61557e-07	17	47	0.265625	TR379589|c0_g2_i7;TR379589|c0_g2_i2;TR593016|c2_g1_i2;TR587156|c0_g1_i2;TR576685|c1_g3_i1;TR379589|c0_g2_i4;TR586535|c3_g1_i4;TR568568|c6_g1_i5;TR608027|c4_g3_i4;TR432618|c2_g1_i2;TR615207|c3_g1_i5;TR530393|c2_g1_i1;TR615207|c3_g1_i7;TR530393|c2_g1_i3;TR559209|c1_g1_i7;TR561845|c2_g2_i8;TR559209|c1_g1_i6
Blue	EC:3.1.3.41	4-nitrophenylphosphatase	1.96894e-05	2.32667e-07	47	301	0.135057	TR614415|c0_g6_i2;TR422550|c4_g1_i2;TR544025|c2_g2_i1;TR590607|c3_g10_i1;TR587630|c3_g1_i4;TR606252|c4_g2_i2;TR385573|c2_g2_i1;TR551422|c2_g2_i2;TR379541|c1_g1_i4;TR432624|c0_g1_i1;TR521265|c2_g6_i1;TR439616|c5_g1_i2;TR551422|c2_g2_i1;TR521791|c1_g1_i5;TR614415|c0_g6_i6;TR385557|c2_g1_i2;TR450622|c1_g1_i2;TR387107|c5_g1_i3;TR585970|c1_g5_i1;TR569463|c2_g4_i2;TR539723|c0_g1_i3;TR539723|c0_g1_i1;TR…
Blue	EC:3.4.11	Hydrolases Acting on peptide bonds	0.00303968	4.04093e-05	13	46	0.220339	TR546260|c1_g4_i1;TR571270|c1_g5_i4;TR544989|c2_g4_i2;TR439611|c2_g2_i1;TR573553|c0_g1_i1;TR410852|c1_g2_i4;TR564522|c0_g4_i5;TR612566|c2_g1_i2;TR564522|c0_g4_i7;TR449340|c1_g1_i7;TR444727|c0_g3_i2;TR571270|c1_g5_i7;TR556768|c3_g2_i11
Blue	EC:2.4.1.119	Glycosyltransferases	0.00502876	7.63357e-05	7	12	0.368421	TR588239|c4_g3_i2;TR588239|c4_g3_i1;TR545545|c0_g1_i4;TR442240|c1_g1_i1;TR537993|c3_g3_i2;TR603201|c3_g2_i6;TR545545|c0_g1_i2
Blue	EC:2.5.1.6	Methionine adenosyltransferase	0.00502876	8.1708e-05	5	5	0.5	TR517809|c2_g2_i1;TR454864|c0_g6_i1;TR454864|c0_g7_i1;TR520987|c0_g3_i1;TR454864|c0_g1_i1
Blue	EC:1.6.5.3	NADH dehydrogenase	0.00606512	0.000125424	10	31	0.243902	TR555932|c3_g1_i2;TR555932|c3_g1_i1;TR577668|c0_g3_i5;TR544481|c1_g1_i4;TR567399|c4_g4_i1;TR597417|c2_g1_i4;TR599820|c0_g2_i4;TR548451|c0_g2_i1;TR577668|c0_g3_i4;TR564231|c0_g1_i5
Blue	EC:1.6.99.5	Acting on NADH or NADPH	0.00606512	0.000125424	10	31	0.243902	TR555932|c3_g1_i2;TR555932|c3_g1_i1;TR577668|c0_g3_i5;TR544481|c1_g1_i4;TR567399|c4_g4_i1;TR597417|c2_g1_i4;TR599820|c0_g2_i4;TR548451|c0_g2_i1;TR577668|c0_g3_i4;TR564231|c0_g1_i5
Blue	EC:1.6.99.3	NADH:ubiquinone reductase (H(+)-translocating)	0.00606512	0.000125424	10	31	0.243902	TR555932|c3_g1_i2;TR555932|c3_g1_i1;TR577668|c0_g3_i5;TR544481|c1_g1_i4;TR567399|c4_g4_i1;TR597417|c2_g1_i4;TR599820|c0_g2_i4;TR548451|c0_g2_i1;TR577668|c0_g3_i4;TR564231|c0_g1_i5
Blue	EC:1.1.1.44	Phosphogluconate dehydrogenase (NADP(+)-dependent, decarboxylating)	0.0122067	0.000270459	5	6	0.454545	TR539693|c1_g1_i2;TR539693|c1_g1_i1;TR540362|c2_g4_i2;TR539693|c1_g1_i5;TR540362|c2_g4_i1
Blue	EC:1.14.11	Oxidoreductases acting on paired donors	0.0197834	0.000494919	8	24	0.25	TR521343|c1_g1_i4;TR611696|c0_g3_i1;TR611696|c0_g3_i2;TR419251|c13_g2_i2;TR401316|c0_g1_i2;TR385601|c6_g1_i1;TR521343|c1_g1_i5;TR529295|c0_g1_i1
Blue	EC:2.7.7.6	DNA-directed RNA polymerase	0.0197834	0.000496777	15	79	0.159574	TR415593|c0_g1_i3;TR538329|c0_g1_i1;TR537823|c0_g4_i1;TR410933|c4_g2_i9;TR577155|c0_g3_i1;TR591525|c1_g11_i1;TR443903|c1_g1_i1;TR401391|c0_g1_i7;TR551322|c4_g2_i1;TR611606|c1_g2_i5;TR577155|c0_g3_i2;TR611606|c1_g2_i4;TR585924|c1_g1_i4;TR427992|c1_g4_i1;TR613753|c5_g4_i1
Blue	EC:3.4.22	Hydrolases acting on peptide bonds Cysteine endopeptidases	0.02603	0.000692082	14	73	0.16092	TR528988|c1_g1_i1;TR608061|c0_g2_i2;TR454934|c0_g8_i2;TR390007|c20_g1_i3;TR394992|c2_g1_i1;TR390007|c20_g1_i4;TR612481|c0_g2_i1;TR586015|c2_g2_i1;TR614042|c1_g1_i4;TR614376|c0_g1_i11;TR586015|c2_g2_i2;TR544753|c1_g2_i1;TR390007|c20_g1_i1;TR588293|c3_g2_i3
Blue	EC:2.1.1.322	Methyltransferases	0.0269937	0.000837324	3	3	0.5	TR565144|c5_g2_i5;TR549841|c3_g8_i1;TR565144|c5_g2_i3
Blue	EC:1.6.2.2	Cytochrome-b5 reductase	0.0269937	0.000837324	3	3	0.5	TR560392|c0_g1_i2;TR560392|c0_g1_i3;TR570168|c3_g4_i2
Blue	EC:1.2.4.1	pyruvate dehydrogenase	0.0269937	0.000759668	4	4	0.5	TR440608|c1_g3_i3;TR522155|c1_g1_i3;TR440608|c1_g3_i1;TR440608|c1_g3_i2
Blue	EC:3.6.3.9	Hydrolases; Acting on acid anhydrides	0.0367283	0.00130204	4	5	0.444444	TR591843|c3_g1_i1;TR608823|c0_g1_i3;TR608823|c0_g1_i4;TR608823|c0_g1_i1
Blue	EC:3.6.3.12	Hydrolases; Acting on acid anhydrides	0.0367283	0.00130204	4	5	0.444444	TR591843|c3_g1_i1;TR608823|c0_g1_i3;TR608823|c0_g1_i4;TR608823|c0_g1_i1
Blue	EC:1.8.4.12	peptide-methionine (R)-S-oxide reductase	0.0367283	0.00130204	4	5	0.444444	TR531866|c1_g4_i1;TR569411|c0_g1_i2;TR569411|c0_g1_i1;TR531866|c1_g2_i1
Blue	EC:1.14.17	Oxidoreductases acting on paired donors	0.0375826	0.00138783	7	22	0.241379	TR562590|c4_g1_i9;TR561904|c0_g3_i1;TR412412|c1_g9_i1;TR567927|c6_g2_i6;TR432605|c4_g4_i1;TR567927|c6_g2_i2;TR602124|c1_g2_i4
Blue	EC:2.7.7.7	DNA-directed DNA polymerase	0.0459564	0.00176494	9	38	0.191489	TR410673|c5_g1_i1;TR575108|c1_g2_i3;TR575108|c1_g2_i1;TR387078|c2_g1_i1;TR445240|c0_g1_i4;TR523695|c0_g1_i4;TR523695|c0_g1_i6;TR542875|c1_g1_i5;TR401903|c1_g2_i2
Blue	EC:1.3.99.13	Oxidoreductases; Acting on the CH-CH group of donors	0.0499663	0.00206655	4	6	0.4	TR379589|c0_g2_i7;TR379589|c0_g2_i2;TR559209|c1_g1_i7;TR559209|c1_g1_i6
Blue	EC:2.7.6.1	ribose-phosphate diphosphokinase	0.0499663	0.00206655	4	6	0.4	TR401279|c1_g1_i1;TR595640|c3_g2_i2;TR559561|c4_g1_i1;TR401279|c1_g1_i3
Cyan	EC:1.6.5.3	Acting on NADH or NADPH	0.0142441	6.31199e-05	8	33	0.195122	TR519894|c4_g4_i1;TR561484|c1_g6_i2;TR564231|c0_g1_i1;TR614255|c0_g1_i1;TR597417|c2_g1_i6;TR567467|c0_g1_i2;TR599820|c0_g2_i2;TR548451|c0_g2_i4
Cyan	EC:1.6.99.5	NADH:ubiquinone reductase (H(+)-translocating)	0.0142441	6.31199e-05	8	33	0.195122	TR519894|c4_g4_i1;TR561484|c1_g6_i2;TR564231|c0_g1_i1;TR614255|c0_g1_i1;TR597417|c2_g1_i6;TR567467|c0_g1_i2;TR599820|c0_g2_i2;TR548451|c0_g2_i4
Cyan	EC:1.6.99.3	NADH dehydrogenase	0.0142441	6.31199e-05	8	33	0.195122	TR519894|c4_g4_i1;TR561484|c1_g6_i2;TR564231|c0_g1_i1;TR614255|c0_g1_i1;TR597417|c2_g1_i6;TR567467|c0_g1_i2;TR599820|c0_g2_i2;TR548451|c0_g2_i4
