# Supplementary material for: Combined stress of ocean acidification and warming influence survival and drives differential gene expression patterns in the Antarctic pteropod, Limacina helicina antarctica
Source: Conserv Physiol. 2020 Mar 26;8(1):coaa013. doi: 10.1093/conphys/coaa013 (PMC7098371; doi:10.1093/conphys/coaa013)
Supplement: Supplemental_File_4_coaa013 [file supplemental_file_4_coaa013.txt]

library(vegan)
library(ape)
library(limma) 
library(edgeR)
library(Rsubread)
library(pheatmap)
library(gplots)
library(RColorBrewer)
library(dplyr)
library(dynOmics)
library(cluster)
library(VennDiagram)
library(HTSFilter)
library(flashClust)

###First is gene expression analysis of experiment E only
getwd()
setwd("~/Dropbox/BOX/Limacina_Experiment_Final/No_combine/M/")
targets <- read.csv("~/Dropbox/BOX/Limacina_Experiment_Final/No_combine/SAMPLES_FOR_AVERAGE_M", sep="",stringsAsFactors = FALSE)
data <- read.delim("Experiment_M.matrix")
rnaseqMatrix = data
rnaseqMatrix = round(rnaseqMatrix)
colnames(rnaseqMatrix)

Group <- factor(paste(targets$pH,targets$TIME,sep="_"))
cbind(targets,Group=Group)
Group

y <- DGEList(counts=rnaseqMatrix, group=Group)
keep <- rowSums(cpm(y)>=.5) >=9 #making sure this equal to the number of replicates per condition will filter out most genes that are only changing between biological replicates. 
y <- y[keep, keep.lib.sizes=F]#setting keep.lib.sizes to FALSE requires library sizes to be recalculated after filtering
y <- calcNormFactors(y)
dim(y$counts)
#[1] 78326    39

rld <- cpm(y,log=TRUE,prior.count = 5)
dds.pcoa=pcoa(vegdist(t(rld),method="manhattan")/10000)
scores=dds.pcoa$vectors
range(scores)
# Calculate the percent of variance explained by first two axes
percent <- dds.pcoa$values$Eigenvalues
loading <-percent / sum(percent)
loading
#[1] 0.275609934 0.136914720 0.032812067 0.031605979 0.024577461 0.022526498 0.021793856 0.021026556 0.020092010 0.019959410 0.018882277
#[12] 0.017910502 0.017752370 0.017564927 0.016789340 0.016415953 0.016173937 0.016073745 0.015883684 0.015336816 0.015190629 0.014960955
#[23] 0.014308344 0.014147251 0.013637595 0.013430760 0.013015321 0.012958327 0.012866651 0.012544825 0.012276003 0.012064714 0.011872813
#[34] 0.011683053 0.011164336 0.010964255 0.010283390 0.006928733

Treatment <- as.factor(targets$pH)
Time <- as.factor(targets$TIME)

adonis(t(rld)~Time*Treatment,data=targets,method="manhattan",permutations = 1000000)  
#Permutation: free
#Number of permutations: 1e+06
#Terms added sequentially (first to last)

#Df  SumsOfSqs    MeanSqs F.Model      R2   Pr(>F)    
#Treatment       3 1.6263e+10 5.4211e+09  2.1562 0.11219 0.000861 ***
#Time            3 4.3334e+10 1.4445e+10  5.7453 0.29893    1e-06 ***
#Treatment:Time  6 1.9999e+10 3.3332e+09  1.3258 0.13796 0.051269 .  
#Residuals      26 6.5370e+10 2.5142e+09         0.45093             
#Total          38 1.4497e+11                    1.00000             
#---
#Signif. codes:  0 ‘***’ 0.001 ‘**’ 0.01 ‘*’ 0.05 ‘.’ 0.1 ‘ ’ 1

adonis(t(rld)~Treatment*Time,data=targets,method="manhattan",permutations = 1000000)  
#Permutation: free
#Number of permutations: 1e+06
#
#Terms added sequentially (first to last)#
#
#Df  SumsOfSqs    MeanSqs F.Model      R2  Pr(>F)    
#Time            4 5.1429e+10 1.2857e+10  5.1139 0.35477   1e-06 ***
#Treatment       2 8.1681e+09 4.0841e+09  1.6244 0.05634 0.03837 *  
#Time:Treatment  6 1.9999e+10 3.3332e+09  1.3258 0.13796 0.05135 .  
#Residuals      26 6.5370e+10 2.5142e+09         0.45093            
#Total          38 1.4497e+11                    1.00000            
#---
#Signif. codes:  0 ‘***’ 0.001 ‘**’ 0.01 ‘*’ 0.05 ‘.’ 0.1 ‘ ’ 1

points <- c(21,22,23,24,21,22,23,24,21,22,23,21,24,21,22,23,24,25,21,22,23,24)
plot(scores[,1], scores[,2],type="n")
text(scores[,1], scores[,2],labels=targets$SAMPLE)
colors <- c("skyblue","deepskyblue3","skyblue","darkturquoise",
            "firebrick2","lightpink","firebrick4","indianred1","black",
            "gold2","lightgoldenrodyellow","goldenrod3","yellow") #,d.5,d10,d1,d3
par(mar=c(5.1, 5.1, 5.1, 5.1), xpd=TRUE)
points <- c(21,22,23,24,
            21,22,23,24,10,
            21,22,23,24)
plot(scores[,1], scores[,2],type="p",bg=colors[Group], pch=points[Group],cex=2.0,cex.axis=2.0,cex.lab = 2, col = "grey50", xlab= "PC1 (27.6%)", ylab ="PC2 (13.7%)")
legend("topright", inset=c(-.32,-.05), legend=levels(Group), pch=points, cex =.8, col="grey50", pt.bg=colors,ncol=1, bty = "n")
#text(scores[,1], scores[,2],labels=targets2$SAMPLE)

con.time <- makeContrasts(
  T.5 = ((B_12Hr +Y_12Hr +R_12Hr)/3  -T0_0Hr),
  T1 = ((B_24Hr +Y_24Hr +R_24Hr)/3  -T0_0Hr),
  T3 = ((B_72Hr +Y_72Hr +R_72Hr)/3  -T0_0Hr),
  T10 = ((B_240Hr +Y_240Hr +R_240Hr)/3  -T0_0Hr),
  levels=design)

res_time <- glmQLFTest(fit, contrast=con.time)
dim(res_time)
res_time_List <- topTags(res_time, n=Inf, adjust.method = "BH")
res_time_keep <- res_time_List$table$FDR <= 0.05 
res_time_sig <- res_time_List[res_time_keep,]
dim(res_time_sig$table)
#Move P-value significance threshold to 0.00001 to account for 4 tests.
is.de_time <- decideTestsDGE(res_time,adjust.method = "BH",p.value = 0.00001)
summary(is.de_time)
#LR test on 4 degrees of freedom
#NotSig                           74030
#Sig                               4296
o2 <- order(res_time$table$PValue)
logCPM <- cpm(y,log=T,prior.count = 1)
res_time_logCPM <- logCPM[o2[1:4296],]
res_time_logCPM2 <- merge(res_time_logCPM,res_time_List, by = "row.names")
head(res_time_logCPM2)
res_time_logCPM2 <- res_time_logCPM2[,c(1,41:48)]
row.names(res_time_logCPM2) <- res_time_logCPM2$Row.names
res_time_logCPM2$Row.names = NULL

colnames(res_time_logCPM) <- c("T0","T0","T0","8.10_12Hr","8.10_12Hr","8.10_12Hr","7.95_12Hr","7.95_12Hr","7.95_12Hr","7.70_12Hr","7.70_12Hr","7.70_12Hr","8.10_1D",
                            "8.10_1D","8.10_1D","7.95_1D","7.95_1D","7.95_1D","7.70_1D","7.70_1D","7.70_1D","8.10_3D","8.10_3D",
                            "8.10_3D","7.95_3D","7.95_3D","7.95_3D","7.70_3D","7.70_3D","7.70_3D","8.10_10D","8.10_10D","8.10_10D",
                            "7.95_10D","7.95_10D","7.95_10D","7.70_10D","7.70_10D","7.70_10D")
pheatmap(cor(res_2_logCPM))
res_time_logCPM3 <- avearrays(res_time_logCPM)
head(res_time_logCPM3)

col.pan <- colorpanel(256, "blue", "white", "red")
sig_time <- t(scale(t(res_time_logCPM3)))
head(sig_time)
sig_time_annot <- merge(res_time_logCPM2,Transcriptome_annotations, by = "row.names")
head(sig_time_annot)
clust <- pheatmap(cor(sig_time)) 
t <-heatmap.2(sig_time[c(1:3000),], col=col.pan, Rowv=TRUE, scale="row",Colv=TRUE,
              trace="none", dendrogram="both", labRow = FALSE, cexCol=1, density.info="density",
              main = "ANODEV Time Sig Genes (top 3,000 genes)")

write.csv(sig_time_annot,"ANODEV_time.csv")

##
#
#Pairwise differential expression
#Supplemental Matierals
##

B_0.5_v_Y_0.5 <- glmLRT(fit, contrast = c(-1,0,0,0,0,0,0,0,0,1,0,0,0))
topTags(B_0.5_v_Y_0.5)
B_0.5_v_Y_0.5_DE <- decideTestsDGE(B_0.5_v_Y_0.5, p.value = 0.05, adjust.method = "BH")
summary(B_0.5_v_Y_0.5_DE)
B_Y_.5_List <- topTags(B_0.5_v_Y_0.5, n=Inf, adjust.method = "BH")
B_Y_.5_keep <- B_Y_.5_List$table$FDR <= 0.05 & abs(B_Y_.5_List$table$logFC) >= 1
B_Y_.5_upkeep <- B_Y_.5_List$table$FDR <= 0.05 & B_Y_.5_List$table$logFC >= 1
B_Y_.5_downkeep <- B_Y_.5_List$table$FDR <= 0.05 & B_Y_.5_List$table$logFC <= -1
BY_.5 <- B_Y_.5_List[B_Y_.5_keep,]
BY_.5up <- B_Y_.5_List[B_Y_.5_upkeep,]
BY_.5down <- B_Y_.5_List[B_Y_.5_downkeep,]
#write.table(B_Y_.5_List$table[B_Y_.5_keep,], file="BY_0.5.txt", row.names = F, col.names = T, quote=FALSE, sep = "\t")

B_0.5_v_R_0.5 <- glmLRT(fit, contrast = c(-1,0,0,0,1,0,0,0,0,0,0,0,0))
topTags(B_0.5_v_R_0.5)
B_0.5_v_R_0.5_DE <- decideTestsDGE(B_0.5_v_R_0.5, p.value = 0.05, adjust.method = "BH")
summary(B_0.5_v_R_0.5_DE)
B_R_.5_List <- topTags(B_0.5_v_R_0.5, n=Inf, adjust.method = "BH")
B_R_.5_keep <- B_R_.5_List$table$FDR <= 0.05 & abs(B_R_.5_List$table$logFC) >= 1
B_R_.5_upkeep <- B_R_.5_List$table$FDR <= 0.05 & B_R_.5_List$table$logFC >= 1
B_R_.5_downkeep <- B_R_.5_List$table$FDR <= 0.05 & B_R_.5_List$table$logFC <= -1
BR_.5 <- B_R_.5_List[B_R_.5_keep,]
BR_.5up <- B_R_.5_List[B_R_.5_upkeep,]
BR_.5down <- B_R_.5_List[B_R_.5_downkeep,]
#write.table(B_R_.5_List$table[B_R_.5_keep,], file="BR_0.5.txt", row.names = F, col.names = T, quote=FALSE, sep = "\t")

Y_0.5_v_R_0.5 <- glmLRT(fit, contrast = c(0,0,0,0,1,0,0,0,0,-1,0,0,0))
topTags(Y_0.5_v_R_0.5)
Y_0.5_v_R_0.5_DE <- decideTestsDGE(Y_0.5_v_R_0.5, p.value = 0.05, adjust.method = "BH")
summary(Y_0.5_v_R_0.5_DE)
Y_R_.5_List <- topTags(Y_0.5_v_R_0.5, n=Inf, adjust.method = "BH")
Y_R_.5_keep <- Y_R_.5_List$table$FDR <= 0.05 & abs(Y_R_.5_List$table$logFC) >= 1
Y_R_.5_upkeep <- Y_R_.5_List$table$FDR <= 0.05 & Y_R_.5_List$table$logFC >= 1
Y_R_.5_downkeep <- Y_R_.5_List$table$FDR <= 0.05 & Y_R_.5_List$table$logFC <= -1
YR_.5 <- Y_R_.5_List[Y_R_.5_keep,]
YR_.5up <- Y_R_.5_List[Y_R_.5_upkeep,]
YR_.5down <- Y_R_.5_List[Y_R_.5_downkeep,]
#write.table(Y_R_.5_List$table[Y_R_.5_keep,], file="YR_0.5.txt", row.names = F, col.names = T, quote=FALSE, sep = "\t")

B_1.0_v_B_0.5 <- glmLRT(fit, contrast = c(-1,0,1,0,0,0,0,0,0,0,0,0,0))
topTags(B_1.0_v_B_0.5)
B_1.0_v_B_0.5_DE <- decideTestsDGE(B_1.0_v_B_0.5, p.value = 0.05, adjust.method = "BH")
summary(B_1.0_v_B_0.5_DE)
B_1.0_v_B_0.5 <- glmQLFTest(fit, contrast = c(-1,0,1,0,-1,0,1,0,-1,0,1,0,0))
topTags(B_1.0_v_B_0.5)
B_1.0_v_B_0.5_DE <- decideTestsDGE(B_1.0_v_B_0.5, p.value = 0.05, adjust.method = "BH")
summary(B_1.0_v_B_0.5_DE)

B_1.0_v_Y_1.0 <- glmLRT(fit, contrast = c(0,0,-1,0,0,0,0,0,0,0,0,1,0))
topTags(B_1.0_v_Y_1.0)
B_1.0_v_Y_1.0_DE <- decideTestsDGE(B_1.0_v_Y_1.0, p.value = 0.05, adjust.method = "BH")
summary(B_1.0_v_Y_1.0_DE)
B_Y_1_List <- topTags(B_1.0_v_Y_1.0, n=Inf, adjust.method = "BH")
B_Y_1_keep <- B_Y_1_List$table$FDR <= 0.05 & abs(B_Y_1_List$table$logFC) >= 1
B_Y_1_upkeep <- B_Y_1_List$table$FDR <= 0.05 & B_Y_1_List$table$logFC >= 1
B_Y_1_downkeep <- B_Y_1_List$table$FDR <= 0.05 & B_Y_1_List$table$logFC <= -1
BY_1 <- B_Y_1_List[B_Y_1_keep,]
BY_1up <- B_Y_1_List[B_Y_1_upkeep,]
BY_1down <- B_Y_1_List[B_Y_1_downkeep,]
#write.table(B_Y_1_List$table[B_Y_1_keep,], file="BY_1.0.txt", row.names = F, col.names = T, quote=FALSE, sep = "\t")

B_1.0_v_R_1.0 <- glmLRT(fit, contrast = c(0,0,-1,0,0,0,1,0,0,0,0,0,0))
topTags(B_1.0_v_R_1.0)
B_1.0_v_R_1.0_DE <- decideTestsDGE(B_1.0_v_R_1.0, p.value = 0.05, adjust.method = "BH")
summary(B_1.0_v_R_1.0_DE)
B_R_1_List <- topTags(B_1.0_v_R_1.0, n=Inf, adjust.method = "BH")
B_R_1_keep <- B_R_1_List$table$FDR <= 0.05 & abs(B_R_1_List$table$logFC) >= 1
B_R_1_upkeep <- B_R_1_List$table$FDR <= 0.05 & B_R_1_List$table$logFC >= 1
B_R_1_downkeep <- B_R_1_List$table$FDR <= 0.05 & B_R_1_List$table$logFC <= -1
BR_1 <- B_R_1_List[B_R_1_keep,]
BR_1up <- B_R_1_List[B_R_1_upkeep,]
BR_1down <- B_R_1_List[B_R_1_downkeep,]
#write.table(B_R_1_List$table[B_R_1_keep,], file="BR_1.0.txt", row.names = F, col.names = T, quote=FALSE, sep = "\t")

Y_1.0_v_R_1.0 <- glmLRT(fit, contrast = c(0,0,0,0,0,0,1,0,0,0,0,-1,0))
topTags(Y_1.0_v_R_1.0)
Y_1.0_v_R_1.0_DE <- decideTestsDGE(Y_1.0_v_R_1.0, p.value = 0.05, adjust.method = "BH")
summary(Y_1.0_v_R_1.0_DE)
Y_R_1_List <- topTags(Y_1.0_v_R_1.0, n=Inf, adjust.method = "BH")
Y_R_1_keep <- Y_R_1_List$table$FDR <= 0.05 & abs(Y_R_1_List$table$logFC) >= 1
Y_R_1_upkeep <- Y_R_1_List$table$FDR <= 0.05 & Y_R_1_List$table$logFC >= 1
Y_R_1_downkeep <- Y_R_1_List$table$FDR <= 0.05 & Y_R_1_List$table$logFC <= -1
YR_1 <- Y_R_1_List[Y_R_1_keep,]
YR_1up <- Y_R_1_List[Y_R_1_upkeep,]
YR_1down <- Y_R_1_List[Y_R_1_downkeep,]
#write.table(Y_R_1_List$table[Y_R_1_keep,], file="YR_1.0.txt", row.names = F, col.names = T, quote=FALSE, sep = "\t")

B_3.0_v_Y_3.0 <- glmLRT(fit, contrast = c(0,0,0,-1,0,0,0,0,0,0,0,0,1))
topTags(B_3.0_v_Y_3.0)
B_3.0_v_Y_3.0_DE <- decideTestsDGE(B_3.0_v_Y_3.0, p.value = 0.05, adjust.method = "BH")
summary(B_3.0_v_Y_3.0_DE)
B_Y_3_List <- topTags(B_3.0_v_Y_3.0, n=Inf, adjust.method = "BH")
B_Y_3_keep <- B_Y_3_List$table$FDR <= 0.05 & abs(B_Y_3_List$table$logFC) >= 1
B_Y_3_upkeep <- B_Y_3_List$table$FDR <= 0.05 & B_Y_3_List$table$logFC >= 1
B_Y_3_downkeep <- B_Y_3_List$table$FDR <= 0.05 & B_Y_3_List$table$logFC <= -1
BY_3 <- B_Y_3_List[B_Y_3_keep,]
BY_3up <- B_Y_3_List[B_Y_3_upkeep,]
BY_3down <- B_Y_3_List[B_Y_3_downkeep,]
#write.table(B_Y_3_List$table[B_Y_3_keep,], file="BY_3.0.txt", row.names = F, col.names = T, quote=FALSE, sep = "\t")

B_3.0_v_R_3.0 <- glmLRT(fit, contrast = c(0,0,0,-1,0,0,0,1,0,0,0,0,0))
topTags(B_3.0_v_R_3.0)
B_3.0_v_R_3.0_DE <- decideTestsDGE(B_3.0_v_R_3.0, p.value = 0.05, adjust.method = "BH")
summary(B_3.0_v_R_3.0_DE)
B_R_3_List <- topTags(B_3.0_v_R_3.0, n=Inf, adjust.method = "BH")
B_R_3_keep <- B_R_3_List$table$FDR <= 0.05 & abs(B_R_3_List$table$logFC) >= 1
B_R_3_upkeep <- B_R_3_List$table$FDR <= 0.05 & B_R_3_List$table$logFC >= 1
B_R_3_downkeep <- B_R_3_List$table$FDR <= 0.05 & B_R_3_List$table$logFC <= -1
BR_3 <- B_R_3_List[B_R_3_keep,]
BR_3up <- B_R_3_List[B_R_3_upkeep,]
BR_3down <- B_R_3_List[B_R_3_downkeep,]
#write.table(B_R_3_List$table[B_R_3_keep,], file="BR_3.0.txt", row.names = F, col.names = T, quote=FALSE, sep = "\t")

Y_3.0_v_R_3.0 <- glmLRT(fit, contrast = c(0,0,0,0,0,0,0,1,0,0,0,0,-1))
topTags(Y_3.0_v_R_3.0)
Y_3.0_v_R_3.0_DE <- decideTestsDGE(Y_3.0_v_R_3.0, p.value = 0.05, adjust.method = "BH")
summary(Y_3.0_v_R_3.0_DE)
Y_R_3_List <- topTags(Y_3.0_v_R_3.0, n=Inf, adjust.method = "BH")
Y_R_3_keep <- Y_R_3_List$table$FDR <= 0.05 & abs(Y_R_3_List$table$logFC) >= 1
Y_R_3_upkeep <- Y_R_3_List$table$FDR <= 0.05 & Y_R_3_List$table$logFC >= 1
Y_R_3_downkeep <- Y_R_3_List$table$FDR <= 0.05 & Y_R_3_List$table$logFC <= -1
YR_3 <- Y_R_3_List[Y_R_3_keep,]
YR_3up <- Y_R_3_List[Y_R_3_upkeep,]
YR_3down <- Y_R_3_List[Y_R_3_downkeep,]
#write.table(Y_R_3_List$table[Y_R_3_keep,], file="YR_3.0.txt", row.names = F, col.names = T, quote=FALSE, sep = "\t")

B_10_v_Y_10 <- glmLRT(fit, contrast = c(0,-1,0,0,0,0,0,0,0,0,1,0,0))
topTags(B_10_v_Y_10)
B_10_v_Y_10_DE <- decideTestsDGE(B_10_v_Y_10, p.value = 0.05, adjust.method = "BH")
summary(B_10_v_Y_10_DE)
B_Y_10_List <- topTags(B_10_v_Y_10, n=Inf, adjust.method = "BH")
B_Y_10_keep <- B_Y_10_List$table$FDR <= 0.05 & abs(B_Y_10_List$table$logFC) >= 1
B_Y_10_upkeep <- B_Y_10_List$table$FDR <= 0.05 & B_Y_10_List$table$logFC >= 1
B_Y_10_downkeep <- B_Y_10_List$table$FDR <= 0.05 & B_Y_10_List$table$logFC <= -1
BY_10 <- B_Y_10_List[B_Y_10_keep,]
BY_10up <- B_Y_10_List[B_Y_10_upkeep,]
BY_10down <- B_Y_10_List[B_Y_10_downkeep,]
#write.table(B_Y_10_List$table[B_Y_10_keep,], file="BY_10.txt", row.names = F, col.names = T, quote=FALSE, sep = "\t")

B_10_v_R_10 <- glmLRT(fit, contrast = c(0,-1,0,0,0,1,0,0,0,0,0,0,0))
topTags(B_10_v_R_10)
B_10_v_R_10_DE <- decideTestsDGE(B_10_v_R_10, p.value = 0.05, adjust.method = "BH")
summary(B_10_v_R_10_DE)
B_R_10_List <- topTags(B_10_v_R_10, n=Inf, adjust.method = "BH")
B_R_10_keep <- B_R_10_List$table$FDR <= 0.05 & abs(B_R_10_List$table$logFC) >= 1
B_R_10_upkeep <- B_R_10_List$table$FDR <= 0.05 & B_R_10_List$table$logFC >= 1
B_R_10_downkeep <- B_R_10_List$table$FDR <= 0.05 & B_R_10_List$table$logFC <= -1
BR_10 <- B_R_10_List[B_R_10_keep,]
BR_10up <- B_R_10_List[B_R_10_upkeep,]
BR_10down <- B_R_10_List[B_R_10_downkeep,]
#write.table(B_R_10_List$table[B_R_10_keep,], file="BR_10.txt", row.names = F, col.names = T, quote=FALSE, sep = "\t")

Y_10_v_R_10 <- glmLRT(fit, contrast = c(0,0,0,0,0,1,0,0,0,0,-1,0,0))
topTags(Y_10_v_R_10)
Y_10_v_R_10_DE <- decideTestsDGE(Y_10_v_R_10, p.value = 0.05, adjust.method = "BH")
summary(Y_10_v_R_10_DE)
Y_R_10_List <- topTags(Y_10_v_R_10, n=Inf, adjust.method = "BH")
Y_R_10_keep <- Y_R_10_List$table$FDR <= 0.05 & abs(Y_R_10_List$table$logFC) >= 1
Y_R_10_upkeep <- Y_R_10_List$table$FDR <= 0.05 & Y_R_10_List$table$logFC >= 1
Y_R_10_downkeep <- Y_R_10_List$table$FDR <= 0.05 & Y_R_10_List$table$logFC <= -1
YR_10 <- Y_R_10_List[Y_R_10_keep,]
YR_10up <- Y_R_10_List[Y_R_10_upkeep,]
YR_10down <- Y_R_10_List[Y_R_10_downkeep,]
#write.table(Y_R_10_List$table[Y_R_10_keep,], file="YR_10.txt", row.names = F, col.names = T, quote=FALSE, sep = "\t")


#########################################################
#
#Comparing experiment E and experiment A
#
#########################################################

#First comparing all samples for new PCA in supplemental matieral
setwd("")

data_input <- read.delim("WGCNA_input.matrix")
data_input2 <- data_input
data_input2 = data_input[rowSums(cpm(data_input)>.5) >= 12,]
head(data_input2)

Samples <- colnames(data_input2)
Temperature <- c("E","E","E","E","E","E","E","E","E","E","E","E","E","E","E","E",
                 "E","E","E","E","E","E","E","E","E","E","E","E","E","E","A","A",
                 "A","A","A","A","A","A","A","A","A","A")
Treatment <-   c("T0","T0","T0","H","H","H","M","M","M","L","L","L","H","H","H","M","M","M","L","L","L","H","H","H","M","M","M","L","L","L","T0","T0","T0","H","H","H","M","M","M","L","L","L")
pH <- c("T0","T0","T0","pH8.07","pH8.07","pH8.07","pH7.95","pH7.95","pH7.95","pH7.69","pH7.69","pH7.69","pH8.07","pH8.07","pH8.07","pH7.95","pH7.95","pH7.95","pH7.69","pH7.69","pH7.69","pH8.07","pH8.07","pH8.07","pH7.95","pH7.95","pH7.95","pH7.69","pH7.69","pH7.69","T0","T0","T0","pH8.13","pH8.13","pH8.13","pH8.00","pH8.00","pH8.00","pH7.71","pH7.71","pH7.71")


targets <- data.frame(Samples,Temperature,pH,Treatment)
targets$grouping <- paste(targets$Treatment,targets$Temperature,sep=".")
targets <- data.frame(Samples,Temperature,pH,Treatment)
targets$Temperature2 <- c("+4˚C","+4˚C","+4˚C","+4˚C","+4˚C","+4˚C","+4˚C","+4˚C","+4˚C","+4˚C","+4˚C","+4˚C","+4˚C","+4˚C","+4˚C","+4˚C","+4˚C","+4˚C","+4˚C","+4˚C","+4˚C","+4˚C","+4˚C","+4˚C","+4˚C","+4˚C","+4˚C","+4˚C","+4˚C","+4˚C",
                          "-1˚C","-1˚C","-1˚C","-1˚C","-1˚C","-1˚C","-1˚C","-1˚C","-1˚C","-1˚C","-1˚C","-1˚C")
Group <- factor(paste(targets$Temperature,targets$pH,sep="_"))
cbind(targets,Group=Group)
Group
y <- DGEList(counts=data_input2, group=Group,)
y <- calcNormFactors(y)
rld <- cpm(y,log=T,prior=2)
plotMDS(y)
plotMDS(y,gene.selection = "common")
rld <- cpm(y, log=TRUE,prior.count = 2) # normalized and log-transformed counts for clustering analys
colnames(rld) <- c("+4˚C","+4˚C","+4˚C","+4˚C","+4˚C","+4˚C","+4˚C","+4˚C","+4˚C","+4˚C","+4˚C","+4˚C","+4˚C","+4˚C","+4˚C","+4˚C","+4˚C","+4˚C","+4˚C","+4˚C","+4˚C","+4˚C","+4˚C","+4˚C","+4˚C","+4˚C","+4˚C","+4˚C","+4˚C","+4˚C",
                   "-1˚C","-1˚C","-1˚C","-1˚C","-1˚C","-1˚C","-1˚C","-1˚C","-1˚C","-1˚C","-1˚C","-1˚C")
#Calculate the distance between sample pairs and do hierarchical clustering
sampleDists = dist(t(rld),method = "manhattan")
plot(hclust(sampleDists))
head(rld)
clust <- pheatmap(cor(rld)) 
dds.pcoa=pcoa(vegdist(t(rld),method="manhattan")/10000)
scores=dds.pcoa$vectors
head(scores)
# Calculate the percent of variance explained by first two axes
percent <- dds.pcoa$values$Eigenvalues
cumulative_percent_variance <- percent / sum(percent)
cumulative_percent_variance
logCPM <- cpm(y,log=T)
adonis2(t(logCPM)~Temperature* Treatment,data=targets,method="manhattan",permutations = 1000000)  
dim(logCPM)
#Permutation test for adonis under reduced model
#Terms added sequentially (first to last)
#Permutation: free
#Number of permutations: 1e+06

#adonis2(formula = t(logCPM) ~ Temperature * Treatment, data = targets, permutations = 1e+06, method = "manhattan")
#                      Df   SumOfSqs      R2      F  Pr(>F)    
#Temperature            1 2.5520e+10 0.16326 8.3547   1e-06 ***
#Treatment              3 1.5870e+10 0.10153 1.7318 0.02233 *  
#Temperature:Treatment  3 1.1071e+10 0.07082 1.2081 0.19500    
#Residual              34 1.0386e+11 0.66439                   
#Total                 41 1.5632e+11 1.00000                   
#---
#Signif. codes:  0 '***' 0.001 '**' 0.01 '*' 0.05 '.' 0.1 ' ' 1

par(mfrow=c(1,1))

points <- c(15,16,17,15,16,17,15,16,17,15,16,17,15,16,17,15,16,17)
colors <- rep(c("red","gold","skyblue","grey50","firebrick4","goldenrod3","skyblue4","grey70"))
plot(scores[,1], scores[,2],type="p",ylim=c(-4,4),bg=colors[Group], pch=points[Group],cex=2,cex.axis=2,cex.lab = 2, col = colors[Group], xlab= "PC1 (32.8%)", ylab ="PC2 (10.7%)")
#text(scores[,1], scores[,2],labels = row.names(scores))
legend(x="topleft", bty = "l",legend=levels(Group), pch=points, col=colors,cex = 0.9, xpd = TRUE, ncol = 2)
ordiellipse(scores,as.factor(targets$Temperature2), label=F,lwd=1.5,lty = 3,col="grey50")
#ordispider(scores,as.factor(Group), label=F,cex=1,lwd=1.5,col="black")
ordispider(scores,as.factor(targets$Temperature2),label=T,lty = 3,cex=1.5)
#ordiellipse(scores,as.factor(Group), label=T)

#########################################################
#
#Now to look at Differential expression
#
#########################################################
colnames(data_input)
data_input3 <- data_input[,c(4:12,34:42)]
head(data_input3)

Samples <- colnames(data_input3)
Temperature <- c("E","E","E","E","E","E","E","E","E",
                 "A","A","A","A","A","A","A","A","A")
Treatment <-   c("H","H","H","M","M","M","L","L","L","H","H","H","M","M","M","L","L","L")
pH <- c("pH8.07","pH8.07","pH8.07","pH7.95","pH7.95","pH7.95","pH7.69","pH7.69","pH7.69","pH8.13","pH8.13","pH8.13","pH8.00","pH8.00","pH8.00","pH7.71","pH7.71","pH7.71")

targets <- data.frame(Samples,Temperature,pH,Treatment)

targets$Temperature2 <- c("+4˚C","+4˚C","+4˚C","+4˚C","+4˚C","+4˚C","+4˚C","+4˚C","+4˚C",
                          "-1˚C","-1˚C","-1˚C","-1˚C","-1˚C","-1˚C","-1˚C","-1˚C","-1˚C")
targets$grouping <- paste(targets$Treatment,targets$Temperature,sep=".")
Group <- factor(paste(targets$Temperature,targets$pH,sep="_"))
cbind(targets,Group=Group)

dim(data_input3)
data_input4 = data_input3[rowSums(cpm(data_input3)>.5) >= 12,]
dim(data_input4)
#[1] 50597    18
y <- DGEList(counts=data_input4, group=Group,)
y <- calcNormFactors(y)

rld <- cpm(y,log=TRUE,prior.count = 5)
dds.pcoa=pcoa(vegdist(t(rld),method="manhattan")/10000)
scores=dds.pcoa$vectors
range(scores)
# Calculate the percent of variance explained by first two axes
percent <- dds.pcoa$values$Eigenvalues
loading <-percent / sum(percent)
loading
#[1] 0.33936701 0.10887126 0.06191996 0.04874708 0.04741674 0.04172322 0.03850130 0.03585999 0.03499117 0.03400365 0.03352679 0.03147531
#[13] 0.03038009 0.03019685 0.02958089 0.02758605 0.02585264
Treatment <- as.factor(targets$pH)
Temperature <- as.factor(targets$Temperature)

adonis(t(rld)~Temperature*Treatment,data=targets,method="manhattan",permutations = 1000000)  
#Permutation: free
#Number of permutations: 1e+06
#
#Terms added sequentially (first to last)
#
#Df  SumsOfSqs    MeanSqs F.Model      R2   Pr(>F)    
#Temperature            1 2.6883e+09 2688328662  4.1196 0.19303 0.000612 ***
#  Treatment              2 1.8814e+09  940686383  1.4415 0.13509 0.107097    
#Temperature:Treatment  2 1.5266e+09  763320999  1.1697 0.10962 0.244159    
#Residuals             12 7.8308e+09  652569627         0.56227             
#Total                 17 1.3927e+10                    1.00000             


adonis(t(rld)~Treatment*Temperature,data=targets,method="manhattan",permutations = 1000000)  
#Permutation: free
#Number of permutations: 1e+06
#
#Terms added sequentially (first to last)#
#
#                      Df  SumsOfSqs    MeanSqs F.Model      R2   Pr(>F)    
#Treatment              2 1.8814e+09  940686383  1.4415 0.13509 0.106410    
#Temperature            1 2.6883e+09 2688328662  4.1196 0.19303 0.000669 ***
#Treatment:Temperature  2 1.5266e+09  763320999  1.1697 0.10962 0.244848    
#Residuals             12 7.8308e+09  652569627         0.56227             
#Total                 17 1.3927e+10                    1.00000          
#---
#Signif. codes:  0 ‘***’ 0.001 ‘**’ 0.01 ‘*’ 0.05 ‘.’ 0.1 ‘ ’ 1

points <- c(21,22,23,24,21,22,23,24,21,22,23,21,24,21,22,23,24,25,21,22,23,24)
plot(scores[,1], scores[,2],type="n")
text(scores[,1], scores[,2],labels=targets$SAMPLE)
colors <- c("skyblue","deepskyblue3","skyblue","darkturquoise",
            "firebrick2","lightpink","firebrick4","indianred1","black",
            "gold2","lightgoldenrodyellow","goldenrod3","yellow") #,d.5,d10,d1,d3
par(mar=c(5.1, 5.1, 5.1, 5.1), xpd=TRUE)
points <- c(21,22,23,24,
            21,22,23,24,10,
            21,22,23,24)
plot(scores[,1], scores[,2],type="p",bg=colors[Group], pch=points[Group],cex=2.0,cex.axis=2.0,cex.lab = 2, col = "grey50", xlab= "PC1 (27.6%)", ylab ="PC2 (13.7%)")
legend("topright", inset=c(-.32,-.05), legend=levels(Group), pch=points, cex =.8, col="grey50", pt.bg=colors,ncol=1, bty = "n")
#text(scores[,1], scores[,2],labels=targets2$SAMPLE)

design <- model.matrix(~0 + Group)
colnames(design) <- levels(Group)
y <- estimateDisp(y, design, robust=TRUE)
fit <- glmQLFit(y, design, robust=TRUE) 

#save(data_input,targets,design,Group,y,fit,file = "AM_dataInput.RData")
ln = load(file='AM_dataInput.RData')

#OK now creating a matrix of independent contrasts. 
#In this manner, users can perform an (ANODEV) for each gene.
#The QL F-test is then applied to identify genes that are DE between the three groups. 
#This combines the four pairwise comparisons into a single F-statistic and p-value.

con <- makeContrasts(
  E_A_8.07 = E_pH8.07 - A_pH8.13,
  E_A_8.00 = E_pH7.95 - A_pH8.00,
  E_A_7.70 = E_pH7.69 - A_pH7.71, levels=design)

res_5 <- glmLRT(fit, contrast=con)
topTags(res_5)
is.de_5 <- decideTestsDGE(res_5, adjust.method="BH", p.value=0.05)
head(is.de_5)
colnames(is.de_5) <- c("Experiment E vs. A")
summary(is.de_5)
#Experiment E vs. A
#NotSig              46265
#Sig                  4332
res_5_List <- topTags(res_5, n=Inf, adjust.method = "BH")
res_5_keep <- res_5_List$table$FDR <= 0.05 
res_5_sig <- res_5_List[res_5_keep,]
res_5_List$table

logCPM <- cpm(y,log=T,prior=2)

res_5_annot <- res_5_sig$table
res_5_annot <- merge(res_5_annot,logCPM,by="row.names")
row.names(res_5_annot) <- res_5_annot$Row.names
res_5_annot$Row.names = NULL
res_5_annot <- merge(res_5_annot,annot,by="row.names")
row.names(res_5_annot) <- res_5_annot$Row.names
res_5_annot$Row.names = NULL

res_5sig <- res_5_sig$table
res_5sig <- merge(logCPM,res_5sig,by="row.names")
row.names(res_5sig) <- res_5sig$Row.names
res_5sig$Row.names = NULL
colnames(res_5sig)
res_5sig <- res_5sig[,c(1:18)]
t <- plotMDS(res_5sig,gene.selection = "common")
res_5sig2 <- as.matrix(res_5sig)
colnames(res_5sig2) <- c( "B1M","B1M","B1M", 
                          "Y1M","Y1M","Y1M", 
                          "R1M","R1M","R1M", 
                          "B1A","B1A","B1A",
                          "Y1A","Y1A","Y1A", 
                          "R1A","R1A","R1A")

res_5sig2 <- avearrays(res_5sig2)
dim(res_5sig)
res_5_hmap  <-  t(scale(t(res_5sig)))
col.pan <- colorpanel(256, "blue", "white", "red")
colors <- rep(c("red","pink","skyblue","firebrick3","orchid3","skyblue3"))

t <-heatmap.2(res_5_hmap, col=col.pan, Rowv=TRUE, scale="row",
              trace="none", dendrogram="both", labRow = FALSE, cexCol=1, density.info="none",
              main = "ANODEV Sig Genes (n=4,332)")

#########################################################
#
#Now to WGCNA analysis
#
#########################################################
colnames(data_input3)
WGCNA_input <- data_input3[rowSums(cpm(data_input3)>2) >= 9,]
dim(WGCNA_input)
# Load the WGCNA package
library(WGCNA);
# The following setting is important, do not omit.
options(stringsAsFactors = FALSE);
# This can allow WGNCA to use more threads depending on how many CPUs you have access to I use 3 on my personal computer
allowWGCNAThreads(nThreads = 2)

head(WGCNA_input)
dim(WGCNA_input);
names(WGCNA_input) <- row.names(t(WGCNA_input))

datExpr = as.data.frame(t(WGCNA_input));
#names of datExpr should print all gene names/IDs
names(datExpr)
#rownames of datExpr should print all sample names
row.names(datExpr)
gsg = goodSamplesGenes(datExpr, verbose = 3);
gsg$allOK


if (!gsg$allOK)
{
  # Optionally, print the gene and sample names that were removed:
  if (sum(!gsg$goodGenes)>0) 
    printFlush(paste("Removing genes:", paste(names(datExpr)[!gsg$goodGenes], collapse = ", ")));
  if (sum(!gsg$goodSamples)>0) 
    printFlush(paste("Removing samples:", paste(rownames(datExpr)[!gsg$goodSamples], collapse = ", ")));
  # Remove the offending genes and samples from the data:
  datExpr = datExpr[gsg$goodSamples, gsg$goodGenes]
}

sampleTree = hclust(dist(datExpr), method = "average");
# Plot the sample tree: Open a graphic output window of size 12 by 9 inches
# The user should change the dimensions if the window is too large or too small.
sizeGrWindow(12,9)
pdf(file = "Plots_sampleClustering.pdf", width = 12, height = 9);
par(cex = 0.6);
par(mar = c(0,4,2,0))
plot(sampleTree, main = "Sample clustering to detect outliers", sub="", xlab="", cex.lab = 1.5, 
     cex.axis = 1.5, cex.main = 2)
dev.off()

#check traitData info again
traitData <- targets
# remove columns that hold information we do not need if any...I use all mine
traitData <- as.data.frame(t(WGCNA_input))
traitData <- traitData[,c(1:3)]
traitData$Samples <- row.names(traitData)
head(traitData)
traitData2 <- merge(traitData,targets,by="Samples")
head(traitData2)
allTraits = traitData2[,c(1,5,6,7,8,9)]
dim(allTraits)
head(allTraits) 

# Form a data frame analogous to expression data that will hold the physiological traits.

Limacina_samples = colnames(WGCNA_input);
traitRows = match(Limacina_samples, allTraits$Sample);
datTraits = allTraits[traitRows, -1];
head(datTraits)
rownames(datTraits) = allTraits[traitRows, 1];

# Re-cluster samples
sampleTree2 = hclust(dist(datExpr), method = "average")
# Convert traits to a color representation: white means low, red means high, grey means missing entry
traitColors = numbers2colors(datTraits, signed = FALSE);
# Plot the sample dendrogram and the colors underneath.
pdf(file = "Plots_sampleClustering_woth_colors.pdf", width = 12, height = 9);
plotDendroAndColors(sampleTree2, traitColors,
                    groupLabels = names(datTraits), 
                    main = "Sample dendrogram and trait heatmap")


dev.off()
save(datExpr,WGCNA_input, datTraits, file = "Limacina_AM-01-dataInput.RData")

# Load the data saved in the first part if starting from here
lnames = load(file = "Limacina_AM-01-dataInput.RData");
#The variable lnames contains the names of loaded variables.
lnames

# Choose a set of soft-thresholding powers
powers = c(c(1:10), seq(from = 12, to=30, by=2))
# Call the network topology analysis function
sft=pickSoftThreshold(datExpr,dataIsExpr = TRUE,powerVector = powers,corFnc = cor,corOptions = list(use = 'p'),networkType = "signed")

# Plot the results:
sizeGrWindow(9, 5)
par(mfrow = c(1,2));
cex1 = 0.8;
# Scale-free topology fit index as a function of the soft-thresholding power
plot(sft$fitIndices[,1], -sign(sft$fitIndices[,3])*sft$fitIndices[,2],
     xlab="Soft Threshold (power)",ylab="Scale Free Topology Model Fit,signed R^2",type="n",
     main = paste("Scale independence"));
text(sft$fitIndices[,1], -sign(sft$fitIndices[,3])*sft$fitIndices[,2],
     labels=powers,cex=cex1,col="red");
# this line corresponds to using an R^2 cut-off of h
abline(h=0.80,col="red")
# Mean connectivity as a function of the soft-thresholding power
plot(sft$fitIndices[,1], sft$fitIndices[,5],
     xlab="Soft Threshold (power)",ylab="Mean Connectivity", type="n",
     main = paste("Mean connectivity"))
text(sft$fitIndices[,1], sft$fitIndices[,5], labels=powers, cex=cex1,col="red")

##Usually it is recomended to choose the lowest softPower that has an R2 at 90%
softPower = 18;
adj= adjacency(datExpr,type = "signed", power = softPower);
?adjacency


# Turn adjacency into topological overlap
TOM=TOMsimilarityFromExpr(datExpr,networkType = "signed", TOMType = "signed", power = softPower);

SubGeneNames = rownames(datExpr)
colnames(TOM) =rownames(TOM) =SubGeneNames


dissTOM=1-TOM

beep(0)
# Call the hierarchical clustering function
geneTree = hclust(as.dist(dissTOM), method = "average");
# Plot the resulting clustering tree (dendrogram)

sizeGrWindow(12,9)
plot(geneTree, xlab="", sub="", main = "Gene clustering on TOM-based dissimilarity",
     labels = FALSE, hang = 0.04);

# Adjust the minimum module size, 30 is common as it is what is suggested in the official tutorials.
minModuleSize = 30;
# Module identification using dynamic tree cut:
#setting cutHeith =.9 means the maximum dissimilarity is (90%) that qualifies modules for merging.

dynamicMods = cutreeDynamic(dendro = geneTree, distM = dissTOM, method="hybrid", deepSplit = 2, pamRespectsDendro = TRUE, minClusterSize = minModuleSize);
table(dynamicMods)
dynamicColors = labels2colors(dynamicMods)
table(dynamicColors)
plotDendroAndColors(geneTree, dynamicColors, "Dynamic Tree Cut", dendroLabels = FALSE, hang = 0.03, addGuide = TRUE, guideHang = 0.05, main = "Gene dendrogram and module colors")

# Convert numeric lables into colors
dynamicColors = labels2colors(dynamicMods)
table(dynamicColors)
# Plot the dendrogram and colors underneath
sizeGrWindow(8,6)
plotDendroAndColors(geneTree, dynamicColors, "Dynamic Tree Cut",
                    dendroLabels = FALSE, hang = 0.03,
                    addGuide = TRUE, guideHang = 0.05,
                    main = "Gene dendrogram and module colors")

sizeGrWindow(7,7)
#TOMplot(dissTOM^4, geneTree, as.character(dynamicColors))

# Calculate eigengenes
MEList = moduleEigengenes(datExpr, colors = dynamicColors)
MEs = MEList$eigengenes
# Calculate dissimilarity of module eigengenes
MEDiss = 1-cor(MEs);
# Cluster module eigengenes
METree = hclust(as.dist(MEDiss), method = "average");
beep(0)
# Plot the result
sizeGrWindow(7, 6)

plot(METree, main = "Clustering of module eigengenes",
     xlab = "", sub = "")


# set a threshold for merging modules
dynamicMergeCut(18) # calculates the threshold for module merging using the number of samples (in this case, 18)
MEDissThres = 0.3009439
# Plot the cut line into the dendrogram
abline(h=MEDissThres, col = "red")
# Call an automatic merging function
merge = mergeCloseModules(datExpr, dynamicColors, cutHeight = MEDissThres, verbose = 3)
# The merged module colors
mergedColors = merge$colors;
# Eigengenes of the new merged modules:
mergedMEs = merge$newMEs;


sizeGrWindow(12, 9)
pdf(file = "Plots_geneDendro-3.pdf", wi = 9, he = 6)
plotDendroAndColors(geneTree, cbind(dynamicColors, mergedColors),
                    c("Dynamic Tree Cut", "Merged dynamic"),
                    dendroLabels = FALSE, hang = 0.03,
                    addGuide = TRUE, guideHang = 0.05)
dev.off()

# Rename to moduleColors
moduleColors = mergedColors
# Construct numerical labels corresponding to the colors
colorOrder = c("grey", standardColors(50));
moduleLabels = match(moduleColors, colorOrder)-1˚C;
MEs = mergedMEs;


# Save module colors and labels for use in subsequent parts
save(MEs, moduleLabels, moduleColors, geneTree, file = "Limacina_AM-02-networkConstruction-stepByStep.RData")
ln = load( file = "Limacina_AM-02-networkConstruction-stepByStep.RData")


# Define numbers of genes and samples
nGenes = ncol(datExpr); 
nSamples = nrow(datExpr);
# Recalculate MEs with color labels
MEs0 = moduleEigengenes(datExpr, moduleColors)$eigengenes
MEs = orderMEs(MEs0)
colnames(datTraits)
datTraits2 <- datTraits[,c(1,2,5,6,7,8,9)]
datTraits <- datTraits2
moduleTraitCor = cor(MEs, datTraits, use = "p");
moduleTraitPvalue = corPvalueStudent(moduleTraitCor, nSamples);
colnames(moduleTraitCor) <- c("pH_cor","Temperature_cor","Ambient_cor","Elevated_cor","pH.8.1_cor","pH.7.95_cor","pH.7.70_cor" )
colnames(moduleTraitPvalue) <- c("pH_pvalue","Temperature_pvalue","Ambient_pvalue","Elevated_pvalue","pH.8.1_pvalue","pH.7.95_pvalue","pH.7.70_pvalue")
Module_trait_all <- cbind(moduleTraitCor,moduleTraitPvalue)
head(Module_trait_all)


sizeGrWindow(10,6)
# Will display correlations and their p-values
textMatrix =  paste(signif(moduleTraitCor, 2), "\n(",
                    signif(moduleTraitPvalue, 2), ")", sep = "");
dim(textMatrix) = dim(moduleTraitCor)
par(mar = c(7, 11, 2, 2));
# Display the correlation values within a heatmap plot
pdf(file = "Plots_Module_trait_heatmap_all.pdf", width = 12, height = 9);
labeledHeatmap(Matrix = moduleTraitCor,
               xLabels = names(datTraits),
               yLabels = names(MEs),
               ySymbols = names(MEs),
               colorLabels = FALSE,
               colors = blueWhiteRed(255),
               textMatrix = textMatrix,
               setStdMargins = FALSE,
               cex.text = 1.5,
               cex.lab.x = 1.5,
               cex.lab.y = 1.25,
               zlim = c(-1˚C,1),
               main = paste("Module-trait relationships"))

dev.off()


library(RColorBrewer)
modLabels=sub("ME","",names(MEs))

ps=signif(moduleTraitPvalue,1)
cors=signif(moduleTraitCor,2)
textMatrix = cors;
#paste(cors, "\n(",ps, ")", sep = "");
textMatrix[ps>0.05]="-"
dim(textMatrix) = dim(moduleTraitCor)

par(mar = c(6, 8.5, 3, 3));
# Display the correlation values within a heatmap plot
labeledHeatmap(Matrix = moduleTraitCor,
               xLabels = names(datTraits),
               ySymbols = names(MEs),
               yLabels = capitalize(modLabels),
               colorLabels = FALSE,
               colors = blueWhiteRed(255),
               textMatrix = textMatrix,
               setStdMargins = FALSE,
               cex.text = 1.5,
               cex.lab = 1.5,
               zlim = c(-0.7,0.7),
               main = paste("Host Module-Trait correlations"))

# Define variable weight containing the weight column of datTrait
Elevated_Temp = as.data.frame(datTraits$Elevated);  
names(Elevated_Temp) = "+4˚CC"
pH <- as.data.frame(datTraits$pH)
# names (colors) of the modules
modNames = substring(names(MEs), 3)
name

geneModuleMembership = as.data.frame(cor(datExpr, MEs, use = "p"));
MMPvalue = as.data.frame(corPvalueStudent(as.matrix(geneModuleMembership), nSamples));

names(geneModuleMembership) = paste("MM", modNames, sep="");
names(MMPvalue) = paste("p.MM", modNames, sep="");

geneTraitSignificance.temperature = as.data.frame(cor(datExpr, Elevated_Temp, use = "p"));
GSPvalue.temperature = as.data.frame(corPvalueStudent(as.matrix(geneTraitSignificance.temperature), nSamples));

names(geneTraitSignificance.temperature) = paste("GS.", names(Elevated_Temp), sep="");
names(GSPvalue.temperature) = paste("p.GS.", names(Elevated_Temp), sep="");

geneTraitSignificance.pH = as.data.frame(cor(datExpr, pH, use = "p"));
GSPvalue.pH = as.data.frame(corPvalueStudent(as.matrix(geneTraitSignificance.pH), nSamples));

names(geneTraitSignificance.pH) = paste("GS.", names(pH), sep="");
names(GSPvalue.pH) = paste("p.GS.", names(pH), sep="");

module = "turquoise"
module = "cyan"
module = "orange"
module = "blue"
column = match(module, modNames);
moduleGenes = moduleColors==module;

sizeGrWindow(7, 7);
par(mfrow = c(1,1));
verboseScatterplot(abs(geneModuleMembership[moduleGenes, column]),
                   abs(geneTraitSignificance[moduleGenes, 1]),
                   xlab = paste("Module Membership in", module, "module"),
                   ylab = "Gene significance for Temperature (C)",
                   main = paste("Module membership vs. gene significance\n"),
                   cex.main = 1.2, cex.lab = 1.2, cex.axis = 1.2, col = "black")


annot = read.delim("Limacina_helicina_antarctica_sequenceIDsall.txt", row.names=1)

head(annot)
dim(annot)
colnames(annot)
annot <- annot[1:7]
annot$Sequence_ID <- row.names(annot)

probes = colnames(datExpr)
probes2annot = match(probes, annot$Sequence_ID)

# The following is the number or probes without annotation:
sum(is.na(probes2annot))
# Should return 0.

# Create the starting data frame
geneInfo0 = data.frame(Limacina = probes,
                       Sequence_ID = annot$Sequence.Description[probes2annot],
                       Sequence_Length = annot$Sequence.Length[probes2annot],
                       GO_ID = annot$Annotation.GO.ID[probes2annot],
                       GO_term = annot$Annotation.GO.Term[probes2annot],
                       GO_cat = annot$Annotation.GO.Category[probes2annot],
                       Enzyme_Name = annot$Enzyme.Name[probes2annot],
                       Enzyme_Code = annot$Enzyme.Code[probes2annot],
                       module_Color = moduleColors,
                       geneTraitSignificance.temperature,
                       GSPvalue.temperature,
                       geneTraitSignificance.pH,
                       GSPvalue.pH)
View(geneInfo0)
# Order modules by their significance for pCO2
modOrder = order(-abs(cor(MEs, Elevated_Temp, use = "p")));
# Add module membership information in the chosen order
for (mod in 1:ncol(geneModuleMembership))
{
  oldNames = names(geneInfo0)
  geneInfo0 = data.frame(geneInfo0, geneModuleMembership[, modOrder[mod]], 
                         MMPvalue[, modOrder[mod]]);
  names(geneInfo0) = c(oldNames, paste("MM.", modNames[modOrder[mod]], sep=""),
                       paste("p.MM.", modNames[modOrder[mod]], sep=""))
}
# Order the genes in the geneInfo variable first by module color, then by geneTraitSignificance
geneOrder = order(geneInfo0$module_Color, -abs(geneInfo0$GS..4C));
geneInfo = geneInfo0[geneOrder, ]
View(geneInfo)

write.csv(geneInfo, file = "geneInfo.csv")

#=====================================================================================
#
#  Code chunk 4
#
#=====================================================================================

# Recalculate module eigengenes
MEs = moduleEigengenes(datExpr, moduleColors)$eigengenes
dim(MEs)
lowTemp = as.data.frame(datTraits$Ambient);
names(lowTemp) = "lowTemp"
highTemp = as.data.frame(datTraits$Elevated);
names(highTemp) = "highTemp"
pCO2 = as.data.frame(datTraits$pCO2);
names(pCO2) = "pCO2"
pH = as.data.frame(datTraits$pH)
names(pH) = "pH"
Temperature = as.data.frame(datTraits$Temperature);
names(Temperature) = "Temperature"
pH8.1 = as.data.frame(datTraits$pH.8.1);
names(pH8.1) = "pH8.1"
pH7.95 = as.data.frame(datTraits$pH.7.95);
names(pH7.95) = "pH7.95"
pH.7.70 = as.data.frame(datTraits$pH.7.70);
names(pH.7.70) = "pH.7.70"


# Add the weight to existing module eigengenes
MET = orderMEs(cbind(MEs,Temperature,pH,lowTemp,highTemp,pH8.1,pH7.95,pH.7.70))
# Plot the relationships among the eigengenes and the trait
sizeGrWindow(8,11);
par(cex = 0.9)
plotEigengeneNetworks(MET, "", marDendro = c(0,4,1,2), marHeatmap = c(3,4,1,2), cex.lab = 0.8, xLabelsAngle
                      = 90)


plotEigengeneNetworks(MEs, "", marDendro = c(0,4,1,2), marHeatmap = c(3,4,1,2), cex.lab = 0.8, xLabelsAngle
                      = 90)
# Plot the dendrogram
pdf(file = "Plots_Eigengene dendrogram.pdf", wi = 9, he = 10)
sizeGrWindow(10,10);
par(cex = 1.0)
plotEigengeneNetworks(MET, "Eigengene dendrogram", marDendro = c(0,4,2,0),
                      plotHeatmaps = FALSE)
# Plot the heatmap matrix (note: this plot will overwrite the dendrogram plot)

par(cex = 1)
plotEigengeneNetworks(MET, "Eigengene adjacency heatmap", marHeatmap = c(5,6,4,2),
                      plotDendrograms = T, marDendro = c(5,6,4,2), xLabelsAngle = 90)
dev.off()

#=====================================================================================
#
#  Code chunk 5
#
#=====================================================================================

geneOrder = order(geneInfo0$module_Color, -abs(geneInfo0$p.GS..4C));
geneInfo = geneInfo0[geneOrder, ]
gene.names.all <- colnames(datExpr)
topList=rank(geneInfo0$p.GS..4C,ties.method="first")<=100 #This sets how many genes to restrict to
Top <- row.names(geneInfo)[topList]
head(Top)
head(gene.names.all)
gene.names= Top[,gene.names.all]
gene.names = intersect(Top,gene.names.all)
gene.names
# The following shows the correlations between the 50 top genes
pdf(file = "Plots_correlations_top_50.pdf", wi = 9, he = 6)
sizeGrWindow(7,7)
plotNetworkHeatmap(datExpr, plotGenes = gene.names,
                   networkType="signed hybrid", useTOM=FALSE,
                   power=1, main="signed correlations")
dev.off()
?plotNetworkHeatmap

#=====================================================================================
#
#  Code chunk 6
#
#=====================================================================================

colnames(MEs2)

MEorange <- as.data.frame(names(datExpr)[moduleColors=="orange"])
MEcyan <- as.data.frame(names(datExpr)[moduleColors=="cyan"])
MEviolet <- as.data.frame(names(datExpr)[moduleColors=="violet"])
MEblue <- as.data.frame(names(datExpr)[moduleColors=="blue"])
MEturquoise <- as.data.frame(names(datExpr)[moduleColors=="turquoise"])
MEdarkgreen <- as.data.frame(names(datExpr)[moduleColors=="darkgreen"])
##These scripts will write the module names into a .csv file. I use these output to test for enrichment

write.csv(MEturquoise,"Module_turquoise.csv")
write.csv(MEorange,"Module_orange.csv")
write.csv(MEcyan,"Module_cyan.csv")
write.csv(MEviolet,"Module_violet.csv")
write.csv(MEblue,"Module_blue.csv")
write.csv(MEdarkgreen,"Module_darkgreen.csv")

rownames(MEturquoise) <- MEturquoise$`names(datExpr)[moduleColors == "turquoise"]`
rownames(MEcyan) <- MEcyan$`names(datExpr)[moduleColors == "cyan"]`
rownames(MEviolet) <- MEviolet$`names(datExpr)[moduleColors == "violet"]`
rownames(MEblue) <- MEblue$`names(datExpr)[moduleColors == "blue"]`
rownames(MEdarkgreen) <- MEdarkgreen$`names(datExpr)[moduleColors == "darkgreen"]`
rownames(MEorange) <- MEorange$`names(datExpr)[moduleColors == "orange"]`


which.module="orange" #pick module of interest = turquoise,cyan,violet,blue,darkgreen,orange
ME=as.data.frame(MEs[, paste("ME",which.module, sep="")])
names(ME) <- "Module_significance"
ME$Sample <- c("8.07M","8.07M","8.07M","7.95M","7.95M","7.95M","7.70M","7.70M","7.70M","8.13A","8.13A","8.13A","8.00A","8.00A","8.00A","7.71A","7.71A","7.71A")
ME$Sample <- ordered(ME$Sample, levels=c("8.07M","7.95M","7.70M","8.13A","8.00A","7.71A"))
genes=datExpr[,moduleColors==which.module ] #replace where says subgene below to plot all rather than just subset
head(t(genes))
#quartz()
par(mfrow=c(2,1), mar=c(0.3, 5.5, 3, 2))
col.pan <- colorpanel(256, "blue", "white", "red")
genes <- t(genes)
colnames(genes) <- c("8.07M","8.07M","8.07M","7.95M","7.95M","7.95M","7.70M","7.70M","7.70M",
                     "8.10A","8.10A","8.03A","8.00A","8.00A","8.00A","7.71A","7.71A","7.71A")
genes <- avearrays(genes)
genes2 <- t(scale(t(genes)))
colnames(genes)

pdf(paste(which.module, ".pdf", sep=""))
par(cex.lab=2) # is for y-axis
par(cex.axis=2) # is for x-axis
par(cex.main=2)
par(mar=c(7,5,3,1))

boxplot(ME$Module_significance~ME$Sample,data=ME,col=which.module,
        ylab="",main=capitalize(which.module),las=2)


heatmap.2(genes2, col=col.pan, Rowv=TRUE, scale="row",
          trace="none", dendrogram="both", labRow = FALSE, cexCol=1,
          main = which.module)
dev.off()

labelShift=300 # increase to move module size labels to the right
quartz()
par(mar = c(6, 8.5, 3, 3));
mct=table(moduleColors)
head(mct)
mct[modLabels]
x=barplot(mct[rev(modLabels)],horiz=T,las=1,xlim=c(0,7500),col=rev(modLabels))
text(mct[rev(modLabels)]+labelShift,y=x,mct[rev(modLabels)],cex=0.9) 
write.csv(mct,"module_sizes.csv")

######################
#
#Below is the R code for survival
#
########################
# This is the survival analysis for the Multistress transcriptomic manuscript - limacina 2019
library(plyr)
library(tidyverse)
library(survival)
library(survminer)


dat = read.csv('~/Dropbox/BOX/Limacina_Experiment_Final/No_combine/Manuscript/Submission/Revisions/surviving.csv')
# divide data into "censored" (ones that survived) and "dead" (obv. ones that didn't make it):

dat$day = as.numeric(substr(dat$Day.number, 2,4))
dat$treat = substr(dat$Tank, 1,1)
dat$replicate = as.numeric(substr(dat$Tank, 2,2))

dat.dead = dat[complete.cases(dat$Dead.on.day),]
dat.censored = dat[!complete.cases(dat$Dead.on.day),]

#get rid of NA columns
dat.dead = dat.dead[, !apply(is.na(dat.dead), 2, all)]
dat.censored = dat.censored[, !apply(is.na(dat.censored), 2, all)]

#######do dead ones first . we want to make a new row for each pteropod. 

#first get rid of days/tanks in day.dead that don't have any dead guys: 
dat.dead = dat.dead[(dat.dead$Dead.on.day>0),]


# I think you can do this with apply but we're going to do it with ddply using unique markers: 

dat.dead$rownames = rownames(dat.dead)

dat.dead.melt = plyr::ddply(dat.dead, 'rownames', function(x){
  return(x[rep(1, x$Dead.on.day),])
  })

#status = dead = 2
dat.dead.melt$status = 2

#######next do censored. These are ones that are at day 14, and were alive at the end. 

dat.censored$rownames = rownames(dat.censored)

dat.censored.melt = plyr::ddply(dat.censored, 'rownames', function(x){
  return(x[rep(1, x$alive.at.end),])
})

#censored = 1
dat.censored.melt$status = 1

##### Combine two dataframes 
dat.melt = rbind( dplyr::select(dat.dead.melt, Tank, day, treat, replicate, status),
  dplyr::select(dat.censored.melt, Tank, day, treat, replicate, status))


res.cox = coxph(Surv(day,status)~treat, data = dat.melt)
res.cox
summary(res.cox)


res.cox = survfit(Surv(day,status)~treat, data = dat.melt)
head(res.cox$xlevels)
res.cox$xlevels <- factor(res.cox$xlevels, levels = c("B", "R", "Y"))
summary(res.cox)

head(res.cox)
ggsurv <- ggsurvplot(res.cox,fun="pct",
                     pval = F,pval.method = F,test.for.trend=F,ylim=c(70,100),xlim=c(0,15),legend.labs = c("pH 8.07","pH 7.70","pH 7.95"),pval.coord = c(0,71),
                     risk.table = F,
                     palette = c( "#56B4E9","#ff7f50","#E69F00"),xlab="Day",
                     font.main = c(50, "bold", "black"),
                     font.x = c(50, "bold", "black"),
                     font.y = c(50, "bold", "black"),
                     font.tickslab = c(20, "plain", "black"),
                     ggtheme = theme_bw())
print(ggsurv)
pdf("Survivorship_curve_Cox.pdf",width = 11, height = 8)
ggsurv
dev.off()
